# Supplementary material for: PLXDC1 + Tumor‐Associated Pancreatic Stellate Cells Promote Desmoplastic and Immunosuppressive Niche in Pancreatic Ductal Adenocarcinoma
Source: Adv Sci (Weinh). 2025 Mar 17;12(18):2415756. doi: 10.1002/advs.202415756 (PMC12079351; doi:10.1002/advs.202415756)
Supplement: Supplementary file 2 — Supplementary TableS1 [file ADVS-12-2415756-s001.xlsx]

## Sheet: Supplementary Table 1 
Supplementary Table 1. Marker genes for main cell types in PDAC.
p_val	avg_log2FC	pct.1	pct.2	p_val_adj	cluster	gene
0	6.69743	0.294	0.009	0	Malignant	CEACAM5
0	6.24855	0.492	0.011	0	Malignant	LINC01133
0	6.24649	0.299	0.007	0	Malignant	AL121761.2
0	6.12294	0.591	0.045	0	Malignant	CEACAM6
0	6.03858	0.275	0.015	0	Malignant	MUCL3
0	5.93115	0.301	0.006	0	Malignant	AC008397.1
0	5.71398	0.259	0.007	0	Malignant	KLK10
0	5.68665	0.338	0.008	0	Malignant	TRIM54
0	5.67539	0.832	0.076	0	Malignant	C19orf33
0	5.62792	0.594	0.092	0	Malignant	TFF1
0	5.56089	0.619	0.036	0	Malignant	CTSE
0	5.56035	0.304	0.009	0	Malignant	MISP
0	5.53512	0.492	0.028	0	Malignant	CLDN18
0	5.51983	0.516	0.018	0	Malignant	CAPN8
0	5.41326	0.655	0.049	0	Malignant	S100P
0	5.37539	0.589	0.053	0	Malignant	TFF2
0	5.35018	0.68	0.03	0	Malignant	TMC5
0	5.32799	0.279	0.006	0	Malignant	TMEM92
0	5.32115	0.374	0.022	0	Malignant	MUC13
0	5.30395	0.39	0.016	0	Malignant	ANXA10
0	5.20959	0.299	0.017	0	Malignant	GABRP
0	5.18161	0.279	0.009	0	Malignant	TRIM29
0	5.0992	0.655	0.046	0	Malignant	TSPAN1
0	5.09658	0.297	0.023	0	Malignant	PI3
0	5.09515	0.45	0.013	0	Malignant	TMPRSS4
0	5.09398	0.275	0.01	0	Malignant	COL17A1
0	5.08531	0.298	0.01	0	Malignant	PLA2G10
0	5.08448	0.315	0.009	0	Malignant	BCAS1
0	5.07044	0.276	0.018	0	Malignant	MIA
0	5.06487	0.447	0.016	0	Malignant	GCNT3
0	5.04454	0.263	0.006	0	Malignant	SDR16C5
0	5.00611	0.373	0.015	0	Malignant	MUC3A
0	4.94143	0.363	0.014	0	Malignant	ZG16B
0	4.90329	0.282	0.007	0	Malignant	TM4SF5
0	4.90232	0.697	0.124	0	Malignant	LCN2
0	4.90161	0.566	0.025	0	Malignant	SFN
0	4.87723	0.832	0.154	0	Malignant	FXYD3
0	4.85395	0.302	0.011	0	Malignant	TMEM45B
0	4.82883	0.421	0.025	0	Malignant	LAMC2
0	4.82457	0.518	0.028	0	Malignant	MSLN
0	4.82075	0.306	0.011	0	Malignant	FUT2
0	4.79457	0.386	0.015	0	Malignant	AMN
0	4.75185	0.294	0.01	0	Malignant	BCL2L15
0	4.72143	0.364	0.012	0	Malignant	EPS8L3
0	4.68378	0.647	0.042	0	Malignant	GPRC5A
0	4.64072	0.495	0.028	0	Malignant	KCNK1
0	4.58363	0.404	0.022	0	Malignant	VSIG2
0	4.52061	0.517	0.036	0	Malignant	LAMB3
0	4.43741	0.919	0.234	0	Malignant	KRT19
0	4.43078	0.266	0.013	0	Malignant	CXCL5
0	4.41658	0.262	0.012	0	Malignant	CA9
0	4.38072	0.507	0.03	0	Malignant	SDCBP2
0	4.37882	0.278	0.013	0	Malignant	ARL14
0	4.37862	0.342	0.026	0	Malignant	SULT1C2
0	4.34865	0.401	0.031	0	Malignant	SMIM24
0	4.32353	0.741	0.14	0	Malignant	AGR2
0	4.30903	0.775	0.121	0	Malignant	SLPI
0	4.30816	0.584	0.079	0	Malignant	GPX2
0	4.28603	0.334	0.018	0	Malignant	VNN1
0	4.27451	0.455	0.027	0	Malignant	MLPH
0	4.2659	0.671	0.104	0	Malignant	PDZK1IP1
0	4.2103	0.587	0.049	0	Malignant	KLF5
0	4.14177	0.554	0.082	0	Malignant	PIGR
0	4.1057	0.49	0.035	0	Malignant	SLC44A4
0	4.10432	0.638	0.086	0	Malignant	S100A14
0	4.08713	0.471	0.048	0	Malignant	SFTA2
0	4.08023	0.371	0.029	0	Malignant	ITGB6
0	4.06822	0.258	0.016	0	Malignant	NECTIN4
0	4.01625	0.788	0.149	0	Malignant	MUC1
0	4.01578	0.347	0.018	0	Malignant	FOXQ1
0	3.98415	0.709	0.146	0	Malignant	LGALS4
0	3.95227	0.657	0.143	0	Malignant	WFDC2
0	3.93292	0.415	0.039	0	Malignant	ONECUT2
0	3.91621	0.536	0.062	0	Malignant	AGR3
0	3.88833	0.596	0.061	0	Malignant	LIPH
0	3.83391	0.332	0.019	0	Malignant	MET
0	3.79666	0.647	0.117	0	Malignant	LSR
0	3.78163	0.388	0.03	0	Malignant	INAVA
0	3.77373	0.293	0.019	0	Malignant	ABHD17C
0	3.76159	0.407	0.042	0	Malignant	PLS1
0	3.75293	0.689	0.11	0	Malignant	MAL2
0	3.74049	0.254	0.014	0	Malignant	PRR15
0	3.72318	0.294	0.022	0	Malignant	C6orf132
0	3.69654	0.425	0.035	0	Malignant	IFT172
0	3.61896	0.279	0.021	0	Malignant	TJP3
0	3.60046	0.608	0.09	0	Malignant	CYP3A5
0	3.59878	0.296	0.022	0	Malignant	CAPN5
0	3.58835	0.465	0.052	0	Malignant	PKP3
0	3.52374	0.317	0.03	0	Malignant	AKR7A3
0	3.51932	0.376	0.034	0	Malignant	LAMA3
0	3.51363	0.58	0.077	0	Malignant	SERINC2
0	3.48594	0.307	0.026	0	Malignant	CRNDE
0	3.48246	0.285	0.021	0	Malignant	MYEOV
0	3.4674	0.319	0.027	0	Malignant	USH1C
0	3.4645	0.322	0.024	0	Malignant	VILL
0	3.46325	0.777	0.189	0	Malignant	CLDN4
0	3.43788	0.764	0.216	0	Malignant	TSPAN8
0	3.43778	0.418	0.05	0	Malignant	SYT8
0	3.4335	0.288	0.016	0	Malignant	ST6GALNAC1
0	3.4265	0.438	0.041	0	Malignant	BIK
0	3.3851	0.421	0.041	0	Malignant	GALE
0	3.36389	0.57	0.121	0	Malignant	TFF3
0	3.36064	0.562	0.073	0	Malignant	MGST1
0	3.35144	0.377	0.04	0	Malignant	BAIAP2L1
0	3.31146	0.729	0.176	0	Malignant	KRT7
0	3.3101	0.637	0.146	0	Malignant	C15orf48
0	3.30884	0.461	0.069	0	Malignant	MYH14
0	3.29013	0.627	0.09	0	Malignant	NQO1
0	3.27805	0.38	0.038	0	Malignant	ITGA2
0	3.26558	0.463	0.056	0	Malignant	AKR1C3
0	3.2061	0.558	0.081	0	Malignant	ERBB3
0	3.19653	0.482	0.063	0	Malignant	LAD1
0	3.19434	0.799	0.205	0	Malignant	SMIM22
0	3.14262	0.598	0.114	0	Malignant	RAB11FIP1
0	3.11206	0.579	0.103	0	Malignant	JUP
0	3.09467	0.426	0.061	0	Malignant	LPCAT4
0	3.08058	0.487	0.065	0	Malignant	ITGB4
0	3.07287	0.434	0.06	0	Malignant	SHROOM3
0	3.05638	0.587	0.13	0	Malignant	LMO7
0	3.01984	0.798	0.237	0	Malignant	ELF3
0	3.00866	0.452	0.071	0	Malignant	KRTCAP3
0	2.99346	0.996	0.824	0	Malignant	S100A6
0	2.97969	0.496	0.082	0	Malignant	ITGA3
0	2.90001	0.48	0.081	0	Malignant	TMEM54
0	2.83794	0.46	0.067	0	Malignant	MALL
0	2.82375	0.539	0.1	0	Malignant	RAB25
0	2.78721	0.911	0.377	0	Malignant	KRT8
0	2.75155	0.728	0.201	0	Malignant	TACSTD2
0	2.72558	0.544	0.092	0	Malignant	SDC1
0	2.708	0.848	0.337	0	Malignant	SPINT2
0	2.60423	0.607	0.142	0	Malignant	CLDN7
0	2.54235	0.841	0.351	0	Malignant	LGALS3
0	2.52663	0.696	0.194	0	Malignant	JPT1
0	2.50852	0.821	0.267	0	Malignant	EPCAM
0	2.50558	0.868	0.335	0	Malignant	KRT18
0	2.30579	0.783	0.244	0	Malignant	LYZ
0	2.05263	0.65	0.148	0	Malignant	PHLDA2
0	1.9584	0.958	0.731	0	Malignant	S100A11
3.29353e-306	2.7316	0.314	0.029	7.66536e-302	Malignant	KCNN4
3.03575e-303	3.47573	0.375	0.048	7.0654e-299	Malignant	RNF128
2.33191e-299	2.74278	0.535	0.11	5.42728e-295	Malignant	GOLM1
7.07964e-298	3.08644	0.357	0.042	1.64772e-293	Malignant	MTMR11
1.85525e-296	2.79086	0.455	0.075	4.31791e-292	Malignant	PRSS8
1.91015e-296	2.61749	0.547	0.117	4.44567e-292	Malignant	SPINT1
4.47616e-296	4.10816	0.275	0.022	1.04178e-291	Malignant	CLDN23
1.4522e-294	3.43471	0.326	0.035	3.37984e-290	Malignant	MACC1
3.17083e-293	2.48817	0.735	0.262	7.37979e-289	Malignant	OCIAD2
5.74895e-293	2.53158	0.446	0.072	1.33801e-288	Malignant	PLBD1
1.44719e-292	2.59862	0.565	0.126	3.3682e-288	Malignant	CDH1
1.63244e-292	3.29122	0.263	0.02	3.79934e-288	Malignant	HPGD
4.31574e-292	3.0371	0.372	0.048	1.00444e-287	Malignant	SLC2A1
8.7848e-292	2.69152	0.419	0.064	2.04457e-287	Malignant	GALNT3
3.83507e-291	2.54852	0.465	0.08	8.92575e-287	Malignant	F11R
1.00374e-290	2.53443	0.616	0.151	2.3361e-286	Malignant	SDC4
5.72766e-290	3.23318	0.274	0.022	1.33306e-285	Malignant	PLEK2
3.6487e-284	2.85448	0.473	0.089	8.49199e-280	Malignant	PRR15L
2.96621e-283	3.47877	0.26	0.02	6.90356e-279	Malignant	FUT3
1.52016e-282	2.7257	0.542	0.12	3.53802e-278	Malignant	SLC40A1
7.06098e-282	4.93805	0.345	0.043	1.64337e-277	Malignant	PHGR1
7.97274e-282	3.63691	0.297	0.029	1.85557e-277	Malignant	AHNAK2
2.38449e-281	1.86795	0.904	0.452	5.54967e-277	Malignant	IFI27
1.11104e-279	4.55118	0.268	0.023	2.58583e-275	Malignant	PSCA
4.29884e-278	3.53447	0.273	0.024	1.00051e-273	Malignant	KLK11
8.843e-272	2.84756	0.549	0.127	2.05812e-267	Malignant	ERO1A
2.28743e-271	2.46073	0.411	0.064	5.32377e-267	Malignant	MPZL2
3.05239e-271	2.63278	0.428	0.072	7.10413e-267	Malignant	LDLR
1.86161e-270	2.07639	0.655	0.183	4.3327e-266	Malignant	CAMK2N1
4.88413e-270	2.65335	0.543	0.125	1.13673e-265	Malignant	DSG2
2.37903e-268	4.90819	0.425	0.078	5.53695e-264	Malignant	KRT17
3.32712e-268	2.60992	0.48	0.095	7.74355e-264	Malignant	ST14
1.36615e-267	2.24997	0.727	0.249	3.17957e-263	Malignant	PERP
1.58322e-266	2.61326	0.506	0.108	3.68479e-262	Malignant	BACE2
2.56045e-266	3.32666	0.263	0.023	5.95919e-262	Malignant	TMPRSS3
1.50897e-265	2.34976	0.428	0.073	3.51197e-261	Malignant	IGF2BP2
1.71216e-261	2.2829	0.66	0.199	3.98488e-257	Malignant	S100A16
4.48777e-261	1.78617	0.822	0.309	1.04448e-256	Malignant	ATP1B1
1.60717e-260	2.83897	0.315	0.038	3.74052e-256	Malignant	DHCR24
3.52288e-259	3.10596	0.278	0.028	8.19916e-255	Malignant	HS3ST1
1.70087e-258	3.34283	0.313	0.038	3.9586e-254	Malignant	RASSF6
3.78587e-257	2.04269	0.693	0.22	8.81124e-253	Malignant	MARCKSL1
1.60401e-256	2.51842	0.34	0.045	3.73316e-252	Malignant	ACSL5
7.74421e-256	1.90994	0.94	0.646	1.80239e-251	Malignant	S100A10
2.99133e-254	3.48348	0.289	0.032	6.96202e-250	Malignant	SLC6A8
8.38655e-254	1.96865	0.506	0.104	1.95189e-249	Malignant	FHL2
8.73959e-254	2.67817	0.317	0.039	2.03405e-249	Malignant	FAM213B
4.88363e-253	2.33471	0.654	0.205	1.13662e-248	Malignant	PLA2G16
1.3686e-252	3.03698	0.314	0.039	3.18529e-248	Malignant	PRSS22
1.75359e-252	4.3786	0.293	0.034	4.08131e-248	Malignant	DUOX2
1.68127e-249	3.00851	0.328	0.044	3.91299e-245	Malignant	EHF
2.24494e-249	2.36266	0.547	0.134	5.22488e-245	Malignant	ABCC3
1.65485e-247	2.44442	0.414	0.074	3.85149e-243	Malignant	OCLN
1.75242e-247	1.79521	0.93	0.575	4.07858e-243	Malignant	ANXA2
6.50233e-246	3.33386	0.29	0.033	1.51335e-241	Malignant	EGLN3
2.00224e-245	3.21196	0.272	0.028	4.66002e-241	Malignant	RASEF
5.9695e-243	3.40629	0.275	0.03	1.38934e-238	Malignant	CCL28
6.42792e-243	2.85798	0.383	0.065	1.49603e-238	Malignant	CDC42EP5
9.21853e-239	2.66293	0.466	0.098	2.14552e-234	Malignant	APOL1
2.87681e-238	1.87593	0.876	0.545	6.69549e-234	Malignant	CSTB
2.69383e-236	2.36423	0.446	0.091	6.26962e-232	Malignant	SLC39A4
5.30795e-236	2.91824	0.305	0.04	1.23537e-231	Malignant	HIST1H2BD
9.95332e-234	2.23954	0.321	0.043	2.31654e-229	Malignant	IL18
2.13748e-233	2.66565	0.35	0.054	4.97477e-229	Malignant	EPS8L1
1.37904e-232	2.20681	0.525	0.129	3.20958e-228	Malignant	HMGA1
4.50131e-232	2.38294	0.581	0.172	1.04764e-227	Malignant	ABHD2
2.45285e-230	3.14827	0.676	0.259	5.70877e-226	Malignant	MMP7
2.2712e-229	2.7032	0.263	0.028	5.28598e-225	Malignant	CAPN12
3.46924e-228	2.04912	0.77	0.323	8.07432e-224	Malignant	CD24
4.20267e-226	2.15786	0.714	0.283	9.78129e-222	Malignant	TSPAN3
1.9793e-225	1.70491	0.479	0.104	4.60663e-221	Malignant	ITGA6
7.57477e-225	2.38896	0.278	0.033	1.76295e-220	Malignant	MECOM
1.5464e-224	1.93436	0.529	0.128	3.5991e-220	Malignant	MGLL
7.51299e-223	2.36125	0.417	0.082	1.74857e-218	Malignant	PLAC8
2.49112e-221	4.45245	0.253	0.028	5.79782e-217	Malignant	CXCL17
3.25823e-221	2.40689	0.325	0.048	7.5832e-217	Malignant	SLC22A18
1.94575e-220	1.50735	0.863	0.452	4.52853e-216	Malignant	SPINK1
4.09232e-219	1.94279	0.484	0.111	9.52446e-215	Malignant	EFHD2
1.23778e-218	2.59134	0.341	0.055	2.8808e-214	Malignant	HSD17B2
1.48244e-216	2.25469	0.799	0.446	3.45024e-212	Malignant	CYSTM1
3.46844e-216	2.72372	0.259	0.03	8.07246e-212	Malignant	AK4
8.74444e-216	2.18207	0.476	0.111	2.03518e-211	Malignant	ADAM9
6.38379e-215	2.4349	0.318	0.048	1.48576e-210	Malignant	STK39
6.18401e-214	2.39536	0.422	0.088	1.43927e-209	Malignant	ERBB2
3.74091e-213	2.19389	0.488	0.118	8.7066e-209	Malignant	EFNA1
1.48633e-211	2.34771	0.333	0.053	3.45928e-207	Malignant	PGM2L1
3.28075e-211	2.77307	0.264	0.032	7.63561e-207	Malignant	GPR160
4.03971e-211	2.96076	0.355	0.062	9.40202e-207	Malignant	AZGP1
1.10687e-210	1.94133	0.585	0.175	2.57613e-206	Malignant	TMBIM1
3.3391e-210	2.97799	0.281	0.038	7.77143e-206	Malignant	CCL20
1.46238e-209	2.47786	0.392	0.079	3.40355e-205	Malignant	CRACR2B
1.80898e-208	2.46913	0.524	0.143	4.21023e-204	Malignant	HIST1H1C
4.85058e-208	2.67325	0.368	0.069	1.12892e-203	Malignant	SRD5A3
9.77923e-208	2.12228	0.452	0.103	2.27602e-203	Malignant	CXADR
2.13239e-207	2.02413	0.554	0.157	4.96292e-203	Malignant	BIRC3
9.74044e-206	2.49727	0.325	0.052	2.26699e-201	Malignant	F2RL1
7.53627e-205	2.7676	0.288	0.041	1.75399e-200	Malignant	CGN
1.30814e-204	2.20157	0.519	0.144	3.04457e-200	Malignant	TSTA3
2.78394e-204	1.56601	0.823	0.407	6.47935e-200	Malignant	TM4SF1
3.96407e-204	2.37749	0.301	0.044	9.22598e-200	Malignant	HOXB7
7.75044e-203	2.33175	0.333	0.057	1.80384e-198	Malignant	CRB3
9.80815e-203	1.9449	0.327	0.053	2.28275e-198	Malignant	CLIC3
6.00844e-201	2.65616	0.297	0.045	1.3984e-196	Malignant	IRF6
7.43567e-200	1.87371	0.509	0.132	1.73058e-195	Malignant	CD82
9.1153e-200	0.851931	0.36	0.064	2.1215e-195	Malignant	AREG
1.90106e-199	2.87498	0.304	0.048	4.42452e-195	Malignant	PROM1
3.4354e-198	1.63482	0.854	0.573	7.99555e-194	Malignant	TXN
5.02052e-197	2.96286	0.267	0.037	1.16848e-192	Malignant	SORD
1.12599e-196	1.88756	0.677	0.256	2.62062e-192	Malignant	EZR
9.06362e-196	1.95553	0.479	0.123	2.10947e-191	Malignant	HTATIP2
1.59634e-195	3.75309	0.288	0.044	3.71533e-191	Malignant	CRABP2
8.75932e-195	1.95402	0.333	0.057	2.03864e-190	Malignant	EFNB1
1.17611e-194	2.35584	0.322	0.054	2.73728e-190	Malignant	PLLP
4.15207e-194	2.47217	0.306	0.05	9.66352e-190	Malignant	STEAP2
1.99333e-193	2.30474	0.473	0.123	4.63928e-189	Malignant	DDR1
8.79838e-192	2.95476	0.279	0.042	2.04773e-187	Malignant	TMPRSS2
6.15976e-188	6.01054	0.263	0.04	1.43362e-183	Malignant	REG4
1.55104e-187	1.59777	0.37	0.072	3.60989e-183	Malignant	ADAM28
1.89264e-186	2.83911	0.27	0.04	4.40494e-182	Malignant	ITPR3
1.33595e-184	2.18799	0.396	0.089	3.10929e-180	Malignant	TRAK1
3.33882e-184	2.46939	0.282	0.044	7.77078e-180	Malignant	GALNT7
7.47869e-184	2.19988	0.405	0.094	1.74059e-179	Malignant	SPINT1-AS1
6.92668e-183	2.62877	0.341	0.067	1.61212e-178	Malignant	CREB3L1
7.69769e-183	2.55634	0.314	0.056	1.79156e-178	Malignant	PARD6B
1.54062e-182	1.79478	0.617	0.21	3.58564e-178	Malignant	CTTN
5.41328e-181	1.98832	0.331	0.06	1.25989e-176	Malignant	TSPAN15
5.05588e-180	1.69988	0.469	0.121	1.17671e-175	Malignant	ANXA3
4.81298e-179	2.16944	0.412	0.099	1.12017e-174	Malignant	LLGL2
1.12799e-178	2.17133	0.396	0.09	2.62529e-174	Malignant	ABHD11
1.99218e-178	2.60505	0.264	0.04	4.63661e-174	Malignant	FAM83H
2.91489e-178	1.37563	0.893	0.631	6.78411e-174	Malignant	PPDPF
6.99499e-178	2.64019	0.291	0.05	1.62802e-173	Malignant	CDCP1
5.29793e-177	1.91359	0.661	0.273	1.23304e-172	Malignant	MDK
6.15864e-176	1.88975	0.384	0.085	1.43336e-171	Malignant	GIPC1
1.01931e-175	2.09827	0.338	0.066	2.37235e-171	Malignant	LACTB2
2.48147e-174	2.41789	0.333	0.066	5.77536e-170	Malignant	SCNN1A
4.61608e-174	2.00763	0.457	0.123	1.07435e-169	Malignant	PTPRF
3.55769e-172	1.66122	0.705	0.315	8.28018e-168	Malignant	VDAC1
2.52671e-170	1.51708	0.456	0.117	5.88066e-166	Malignant	PLPP2
2.3456e-169	1.91257	0.489	0.142	5.45915e-165	Malignant	MYO6
4.88098e-169	2.05406	0.39	0.092	1.136e-164	Malignant	CHPT1
1.03011e-168	2.19534	0.31	0.058	2.39748e-164	Malignant	SH3RF1
1.02157e-167	2.10002	0.305	0.057	2.37759e-163	Malignant	BICDL2
1.48882e-167	1.77398	0.454	0.123	3.46507e-163	Malignant	RASSF7
3.20317e-167	2.02426	0.272	0.044	7.45505e-163	Malignant	ARHGAP27
1.29122e-166	1.93211	0.265	0.041	3.00518e-162	Malignant	STEAP1
3.78635e-166	2.64694	0.252	0.039	8.81235e-162	Malignant	MARVELD3
7.13913e-166	2.24161	0.324	0.065	1.66156e-161	Malignant	PYGB
8.75562e-166	2.05866	0.537	0.174	2.03778e-161	Malignant	CD55
9.56613e-166	0.968549	0.988	0.957	2.22642e-161	Malignant	TMSB10
4.86182e-165	2.12877	0.388	0.094	1.13154e-160	Malignant	CD2AP
2.25232e-164	1.26383	0.569	0.182	5.24205e-160	Malignant	CAPG
3.82662e-163	1.99861	0.502	0.157	8.90608e-159	Malignant	PON2
8.25859e-163	2.19684	0.273	0.046	1.9221e-158	Malignant	SRC
5.44999e-162	2.25912	0.266	0.044	1.26843e-157	Malignant	CHMP4C
1.77905e-160	1.48196	0.929	0.808	4.14055e-156	Malignant	NEAT1
2.0407e-160	1.51986	0.449	0.12	4.74953e-156	Malignant	NET1
5.48081e-160	2.01648	0.337	0.072	1.2756e-155	Malignant	MGAT4B
1.09164e-159	2.06137	0.347	0.077	2.54069e-155	Malignant	DDAH1
3.41235e-159	1.88162	0.331	0.07	7.9419e-155	Malignant	TRAF4
5.09633e-159	1.89399	0.28	0.049	1.18612e-154	Malignant	SMAGP
1.3138e-158	2.7281	0.257	0.043	3.05774e-154	Malignant	MBOAT2
2.92212e-158	2.44444	0.268	0.046	6.80093e-154	Malignant	ESRP1
4.97953e-158	1.76352	0.44	0.121	1.15894e-153	Malignant	NAPRT
6.89877e-158	1.95649	0.533	0.182	1.60562e-153	Malignant	LMO4
3.16399e-157	1.44302	0.788	0.454	7.36387e-153	Malignant	TSPO
3.53316e-156	2.55572	0.304	0.062	8.22308e-152	Malignant	SCD
3.62715e-156	1.97939	0.383	0.095	8.44183e-152	Malignant	SLC12A2
2.18577e-155	1.5638	0.601	0.225	5.08716e-151	Malignant	CAPN2
4.36072e-155	1.92258	0.67	0.304	1.01491e-150	Malignant	CLTB
2.39217e-154	1.7109	0.483	0.149	5.56753e-150	Malignant	CLINT1
1.34172e-153	2.57058	0.295	0.059	3.12271e-149	Malignant	CMBL
2.26529e-153	1.67201	0.456	0.131	5.27222e-149	Malignant	RBM47
2.90223e-153	1.7441	0.308	0.061	6.75464e-149	Malignant	UNC93B1
2.914e-153	2.29841	0.322	0.069	6.78205e-149	Malignant	ITGB8
8.35397e-153	1.70595	0.514	0.166	1.9443e-148	Malignant	LIMA1
2.60125e-152	1.88522	0.377	0.094	6.05415e-148	Malignant	ANG
9.27815e-151	1.14372	0.886	0.644	2.1594e-146	Malignant	RAC1
1.89162e-150	1.92868	0.53	0.189	4.40255e-146	Malignant	TESC
3.87606e-150	1.74429	0.409	0.109	9.02113e-146	Malignant	CLDN1
2.35448e-149	1.40277	0.811	0.503	5.47982e-145	Malignant	TAGLN2
1.12443e-148	1.38949	0.704	0.306	2.617e-144	Malignant	SPATS2L
1.30682e-148	1.99449	0.285	0.055	3.0415e-144	Malignant	MXD1
1.30066e-147	1.67205	0.347	0.08	3.02715e-143	Malignant	KIAA1522
4.47218e-147	2.33838	0.278	0.054	1.04086e-142	Malignant	TRNP1
2.07094e-146	1.9478	0.321	0.07	4.8199e-142	Malignant	OAS1
2.8162e-146	2.1749	0.347	0.083	6.55442e-142	Malignant	RNF103
6.04905e-146	1.43053	0.4	0.104	1.40786e-141	Malignant	CXCL16
1.85376e-142	2.0414	0.397	0.108	4.31444e-138	Malignant	SEZ6L2
3.84483e-142	1.47748	0.459	0.136	8.94845e-138	Malignant	SOX9
4.40491e-142	1.70265	0.47	0.149	1.0252e-137	Malignant	SSFA2
2.80028e-141	2.62147	0.584	0.246	6.51736e-137	Malignant	SERPINA1
4.45654e-141	1.17238	0.915	0.685	1.03722e-136	Malignant	HSPB1
5.46245e-141	2.4077	0.299	0.064	1.27133e-136	Malignant	HMGCS1
7.54353e-141	1.97338	0.274	0.053	1.75568e-136	Malignant	SH2D3A
8.84717e-141	2.33602	0.286	0.059	2.05909e-136	Malignant	KIF13B
1.48946e-140	2.44289	0.25	0.045	3.46658e-136	Malignant	HIST3H2A
1.85472e-140	1.73458	0.291	0.06	4.31667e-136	Malignant	ASAP2
3.20209e-140	1.71743	0.431	0.126	7.45254e-136	Malignant	KLF3
3.92931e-140	1.60453	0.528	0.184	9.14508e-136	Malignant	SLC25A37
4.44696e-140	1.38495	0.388	0.1	1.03498e-135	Malignant	LGALS9
6.61905e-140	1.45014	0.415	0.116	1.54052e-135	Malignant	AHR
7.89523e-140	1.54162	0.82	0.466	1.83753e-135	Malignant	LDHA
2.63843e-139	1.41144	0.802	0.468	6.14067e-135	Malignant	PKM
4.12666e-139	2.47848	0.271	0.054	9.6044e-135	Malignant	PPL
9.67155e-139	1.75781	0.362	0.093	2.25096e-134	Malignant	ADGRG1
2.26915e-138	1.18585	0.891	0.666	5.28121e-134	Malignant	GSTP1
5.60199e-138	1.78305	0.274	0.054	1.30381e-133	Malignant	PCDH1
1.04793e-135	2.28169	0.3	0.067	2.43896e-131	Malignant	MSMO1
6.90394e-135	1.38462	0.42	0.122	1.60682e-130	Malignant	TES
1.38453e-133	1.56726	0.316	0.072	3.22235e-129	Malignant	TC2N
1.63175e-133	1.28037	0.268	0.052	3.79773e-129	Malignant	DUSP4
2.57901e-133	1.92941	0.297	0.066	6.00239e-129	Malignant	EPHA2
1.31999e-132	2.45657	0.253	0.049	3.07214e-128	Malignant	ZC3H12A
1.55637e-132	1.78812	0.314	0.074	3.62231e-128	Malignant	NR2F6
3.48037e-132	1.89281	0.391	0.112	8.10022e-128	Malignant	PPP1R16A
1.1701e-131	1.55802	0.389	0.107	2.7233e-127	Malignant	SLC16A3
1.84356e-131	2.0519	0.342	0.087	4.29071e-127	Malignant	F3
2.55171e-131	1.30599	0.717	0.346	5.93885e-127	Malignant	C12orf75
3.75354e-131	1.70641	0.325	0.078	8.73598e-127	Malignant	C1GALT1
8.85721e-131	1.84559	0.297	0.066	2.06143e-126	Malignant	GMDS
1.30615e-130	1.78392	0.359	0.096	3.03993e-126	Malignant	EPS8L2
4.06209e-129	2.04726	0.261	0.053	9.45411e-125	Malignant	PARP4
7.62852e-127	1.80332	0.502	0.188	1.77546e-122	Malignant	STARD10
9.38527e-127	0.500387	0.805	0.423	2.18433e-122	Malignant	ANXA4
1.94704e-126	1.50877	0.507	0.18	4.53155e-122	Malignant	CHP1
2.9156e-125	1.40959	0.759	0.429	6.78578e-121	Malignant	LY6E
6.64247e-125	1.89557	0.295	0.069	1.54597e-120	Malignant	AP1M2
1.61551e-124	1.41288	0.26	0.054	3.75994e-120	Malignant	CXCL3
8.92431e-124	1.04485	0.865	0.698	2.07704e-119	Malignant	ELOB
1.26886e-123	1.42005	0.515	0.188	2.95315e-119	Malignant	PLEC
3.2746e-123	1.47537	0.595	0.248	7.62131e-119	Malignant	PTTG1IP
9.04493e-123	1.797	0.39	0.119	2.10512e-118	Malignant	RIOK3
3.65508e-122	1.58616	0.372	0.106	8.50683e-118	Malignant	IDH1
1.00216e-121	1.91155	0.272	0.06	2.33244e-117	Malignant	STAP2
9.76889e-121	1.97719	0.294	0.07	2.27361e-116	Malignant	SPR
3.37384e-120	1.70465	0.508	0.192	7.85227e-116	Malignant	ASPH
4.60053e-120	1.62944	0.287	0.066	1.07073e-115	Malignant	GBP3
5.6523e-120	1.5392	0.383	0.112	1.31552e-115	Malignant	ARRDC1
1.28535e-119	2.25669	0.314	0.082	2.99152e-115	Malignant	CES2
5.42665e-119	1.76356	0.538	0.218	1.263e-114	Malignant	SOX4
5.89177e-119	1.57577	0.311	0.078	1.37125e-114	Malignant	INF2
1.06069e-118	2.31854	0.266	0.06	2.46865e-114	Malignant	SQLE
1.42924e-118	1.45285	0.563	0.235	3.3264e-114	Malignant	TM9SF3
2.56158e-118	2.38812	0.265	0.06	5.96182e-114	Malignant	RHOD
3.83262e-118	1.88355	0.305	0.077	8.92004e-114	Malignant	TMEM30B
4.06943e-118	1.50822	0.294	0.07	9.47119e-114	Malignant	PAK1
6.34902e-117	1.41823	0.355	0.099	1.47767e-112	Malignant	TGM2
6.51479e-117	1.22578	0.613	0.265	1.51625e-112	Malignant	SYNGR2
7.53102e-117	1.32433	0.603	0.268	1.75277e-112	Malignant	CHMP4B
1.12799e-116	1.54259	0.449	0.154	2.62529e-112	Malignant	WDR45B
2.68383e-116	1.60033	0.288	0.068	6.24635e-112	Malignant	TMEM87B
1.48244e-115	1.45123	0.54	0.221	3.45023e-111	Malignant	BLVRB
4.89965e-115	1.13307	0.716	0.36	1.14034e-110	Malignant	VAMP8
4.93558e-115	0.689966	0.957	0.924	1.14871e-110	Malignant	SERF2
1.96537e-114	1.34973	0.734	0.403	4.5742e-110	Malignant	ARL6IP1
2.52462e-114	1.28733	0.538	0.207	5.8758e-110	Malignant	MVP
1.27355e-113	1.77036	0.308	0.08	2.96405e-109	Malignant	SMAD3
1.58419e-113	1.3009	0.558	0.223	3.68704e-109	Malignant	CTNND1
8.04746e-113	1.36274	0.567	0.239	1.87297e-108	Malignant	TNFRSF12A
5.80438e-112	1.75023	0.279	0.067	1.35091e-107	Malignant	PRKCI
8.07487e-112	1.52871	0.431	0.147	1.87935e-107	Malignant	UBALD2
1.43955e-111	1.36257	0.449	0.157	3.35041e-107	Malignant	BCL2L1
4.24287e-111	1.23581	0.648	0.302	9.87485e-107	Malignant	CAST
2.01433e-110	1.38307	0.485	0.178	4.68814e-106	Malignant	LASP1
2.35798e-110	1.22037	0.381	0.113	5.48797e-106	Malignant	RRAS
4.56264e-110	1.70276	0.395	0.131	1.06191e-105	Malignant	GFPT1
7.07846e-110	1.6911	0.292	0.074	1.64744e-105	Malignant	SLC12A7
1.23525e-109	1.41596	0.434	0.147	2.87491e-105	Malignant	TUBA1C
1.30364e-109	1.63568	0.458	0.169	3.03409e-105	Malignant	AGPAT2
2.02062e-109	1.80733	0.273	0.066	4.7028e-105	Malignant	SEMA3B
4.17181e-108	0.847165	0.875	0.601	9.70948e-104	Malignant	SAT1
1.9222e-107	1.66223	0.295	0.077	4.47373e-103	Malignant	PATJ
2.68819e-107	1.05079	0.846	0.604	6.25649e-103	Malignant	CLIC1
3.14567e-107	1.50135	0.32	0.088	7.32124e-103	Malignant	SLC35A3
3.50371e-107	1.15513	0.769	0.456	8.15453e-103	Malignant	YWHAZ
4.66248e-107	1.74809	0.265	0.063	1.08514e-102	Malignant	GULP1
1.18486e-106	1.71695	0.264	0.063	2.75765e-102	Malignant	CANT1
1.01094e-105	1.95752	0.287	0.074	2.35286e-101	Malignant	TMEM159
1.03472e-105	1.70079	0.413	0.145	2.40821e-101	Malignant	FLNB
1.29281e-105	1.17924	0.615	0.277	3.00889e-101	Malignant	CTNNA1
2.37053e-105	1.17111	0.718	0.386	5.51718e-101	Malignant	CD151
2.57809e-105	1.44051	0.347	0.102	6.00024e-101	Malignant	ARSD
3.34828e-105	3.19263	0.363	0.123	7.79279e-101	Malignant	OLFM4
4.54627e-105	1.37427	0.716	0.405	1.0581e-100	Malignant	IFI6
6.9468e-105	1.49141	0.27	0.066	1.6168e-100	Malignant	OSBPL2
9.12477e-105	1.40274	0.484	0.188	2.1237e-100	Malignant	HEBP2
1.51055e-104	1.66445	0.325	0.093	3.51566e-100	Malignant	ASS1
3.82221e-104	1.49963	0.357	0.11	8.89581e-100	Malignant	TNFRSF21
4.95072e-104	1.54402	0.275	0.068	1.15223e-99	Malignant	ATP8B1
7.09164e-104	1.83497	0.293	0.078	1.65051e-99	Malignant	B4GALT4
1.05028e-103	1.14341	0.581	0.252	2.44442e-99	Malignant	CD46
1.45166e-103	1.82399	0.29	0.076	3.3786e-99	Malignant	TMC4
1.68439e-103	1.05669	0.592	0.255	3.92026e-99	Malignant	TSTD1
2.61579e-103	1.33156	0.274	0.068	6.08799e-99	Malignant	LPIN2
6.24414e-103	1.07123	0.722	0.387	1.45326e-98	Malignant	RHOC
1.00298e-101	1.25606	0.314	0.088	2.33433e-97	Malignant	ICA1
2.69486e-101	1.9354	0.406	0.15	6.27201e-97	Malignant	TM4SF4
8.11919e-101	1.39727	0.45	0.167	1.88966e-96	Malignant	NDRG1
2.48568e-100	1.32487	0.457	0.171	5.78516e-96	Malignant	DSP
3.84603e-100	0.98036	0.401	0.134	8.95125e-96	Malignant	PLAUR
6.54243e-100	1.41325	0.338	0.104	1.52268e-95	Malignant	MCRIP2
8.11774e-100	1.54245	0.258	0.063	1.88932e-95	Malignant	ARHGAP26
1.1453e-99	1.08911	0.675	0.333	2.66557e-95	Malignant	LGALS3BP
2.6204e-99	1.26495	0.43	0.154	6.09871e-95	Malignant	MPST
3.19575e-99	1.24234	0.52	0.214	7.43778e-95	Malignant	QSOX1
3.81859e-99	1.28018	0.568	0.252	8.88738e-95	Malignant	IER3
9.10747e-99	1.5194	0.29	0.079	2.11967e-94	Malignant	ASL
9.62224e-99	0.720718	0.757	0.425	2.23948e-94	Malignant	IL32
1.02192e-98	1.43129	0.326	0.096	2.37841e-94	Malignant	SAMD9
1.4445e-98	1.40478	0.401	0.139	3.36192e-94	Malignant	CPD
1.57929e-98	1.40285	0.327	0.097	3.67563e-94	Malignant	SLC50A1
2.88903e-98	1.33588	0.324	0.095	6.72392e-94	Malignant	DNM2
3.8147e-98	1.50864	0.466	0.184	8.87834e-94	Malignant	FDFT1
4.96961e-98	1.45788	0.408	0.144	1.15663e-93	Malignant	CKS1B
6.97025e-98	1.46562	0.531	0.235	1.62226e-93	Malignant	H1F0
1.53357e-97	1.18908	0.378	0.123	3.56922e-93	Malignant	TMEM63A
5.74167e-97	1.21067	0.437	0.16	1.33632e-92	Malignant	CAPN1
7.1164e-97	1.21701	0.579	0.27	1.65627e-92	Malignant	PTP4A2
7.39803e-97	1.78054	0.306	0.089	1.72182e-92	Malignant	JPT2
2.2378e-96	1.42272	0.298	0.084	5.20825e-92	Malignant	HDHD3
4.39075e-96	1.3669	0.279	0.074	1.0219e-91	Malignant	ABHD3
9.74437e-96	1.46407	0.378	0.127	2.2679e-91	Malignant	HIST1H2AC
1.1503e-95	1.59286	0.337	0.105	2.67721e-91	Malignant	DNTTIP1
1.27009e-95	1.28397	0.327	0.099	2.956e-91	Malignant	SIRT7
1.90125e-95	1.34611	0.396	0.139	4.42497e-91	Malignant	PRELID3B
2.42788e-95	1.29853	0.324	0.097	5.65064e-91	Malignant	B4GALT5
3.60388e-95	1.26188	0.468	0.186	8.38767e-91	Malignant	DAP
6.0479e-95	1.06558	0.671	0.35	1.40759e-90	Malignant	RAB11A
9.74838e-95	1.06371	0.663	0.338	2.26884e-90	Malignant	TMEM123
1.80387e-94	1.29761	0.448	0.172	4.19834e-90	Malignant	PPP1R14B
1.80941e-94	1.52063	0.29	0.081	4.21122e-90	Malignant	ESRRA
2.76534e-94	1.28095	0.677	0.366	6.43604e-90	Malignant	ACTN4
3.68584e-94	1.44967	0.266	0.069	8.57843e-90	Malignant	TTYH3
1.10444e-93	1.53858	0.28	0.077	2.57048e-89	Malignant	PFKP
2.25711e-93	1.12119	0.386	0.132	5.25319e-89	Malignant	SLC9A3R1
3.15727e-93	1.41048	0.406	0.146	7.34824e-89	Malignant	RALA
3.79775e-93	1.30039	0.674	0.378	8.83887e-89	Malignant	SQSTM1
7.79069e-93	1.15433	0.686	0.39	1.8132e-88	Malignant	SRI
1.31701e-92	1.14623	0.539	0.237	3.0652e-88	Malignant	LSM4
1.48335e-92	0.574153	0.536	0.212	3.45235e-88	Malignant	NBL1
1.57407e-92	1.44016	0.326	0.101	3.66349e-88	Malignant	PLEKHA5
1.7632e-92	1.42335	0.275	0.075	4.10366e-88	Malignant	MAPK6
4.81977e-92	1.46281	0.662	0.349	1.12175e-87	Malignant	FXYD5
5.46334e-92	1.31178	0.307	0.09	1.27154e-87	Malignant	BCAR1
7.68124e-92	1.72508	0.382	0.136	1.78773e-87	Malignant	SCCPDH
1.60594e-91	1.50299	0.269	0.072	3.73766e-87	Malignant	ZDHHC7
2.43216e-91	1.08379	0.503	0.206	5.66061e-87	Malignant	TSPAN13
2.54873e-91	1.25537	0.427	0.164	5.93191e-87	Malignant	HDGF
3.16997e-91	1.28647	0.434	0.164	7.37779e-87	Malignant	SEPHS2
7.14752e-91	1.26623	0.43	0.162	1.66351e-86	Malignant	TNIP1
8.00392e-91	1.49744	0.525	0.238	1.86283e-86	Malignant	PMEPA1
9.24651e-91	1.38445	0.444	0.176	2.15203e-86	Malignant	ETNK1
1.55403e-90	1.43523	0.402	0.148	3.61685e-86	Malignant	PDXDC1
1.82114e-90	1.47474	0.337	0.109	4.23853e-86	Malignant	HSBP1L1
3.0251e-90	1.33768	0.456	0.181	7.04061e-86	Malignant	ALDH2
4.08849e-90	1.70086	0.255	0.068	9.51556e-86	Malignant	PAK4
4.59742e-90	1.36899	0.488	0.211	1.07e-85	Malignant	TMEM141
4.79733e-90	1.11067	0.59	0.291	1.11653e-85	Malignant	BRI3
5.5027e-90	0.944415	0.839	0.623	1.2807e-85	Malignant	TMBIM6
1.45136e-89	1.52165	0.348	0.115	3.3779e-85	Malignant	BLCAP
1.69709e-89	1.5579	0.36	0.123	3.9498e-85	Malignant	NDFIP2
1.69946e-89	1.26316	0.263	0.069	3.95533e-85	Malignant	SYTL2
2.03022e-89	1.50831	0.402	0.15	4.72512e-85	Malignant	AP1S1
2.5652e-89	1.34348	0.504	0.223	5.97025e-85	Malignant	CISD3
7.95168e-89	1.2992	0.276	0.077	1.85067e-84	Malignant	RAP2B
1.68258e-88	1.11508	0.348	0.112	3.91604e-84	Malignant	SQOR
7.41639e-88	1.16986	0.403	0.147	1.72609e-83	Malignant	ZBTB7A
1.1167e-87	1.43794	0.279	0.079	2.599e-83	Malignant	BCL10
1.95617e-87	1.31731	0.536	0.244	4.55278e-83	Malignant	PDIA4
2.28049e-87	0.904143	0.748	0.499	5.30761e-83	Malignant	HSPE1
2.88198e-87	0.928371	0.579	0.266	6.70752e-83	Malignant	TOB1
4.24338e-87	1.56701	0.255	0.069	9.87604e-83	Malignant	LGR4
6.62606e-87	1.15148	0.429	0.165	1.54215e-82	Malignant	CDK2AP2
6.67832e-87	1.22838	0.313	0.097	1.55431e-82	Malignant	CEBPG
1.47623e-86	1.23919	0.485	0.209	3.43578e-82	Malignant	RAB5IF
1.33785e-85	0.962353	0.799	0.559	3.11372e-81	Malignant	SEM1
1.55525e-85	1.05972	0.463	0.186	3.61968e-81	Malignant	SLC44A1
1.73667e-85	1.5495	0.275	0.08	4.04192e-81	Malignant	TNFAIP2
3.22704e-85	1.68139	0.268	0.078	7.5106e-81	Malignant	SIPA1L3
5.7907e-85	0.981248	0.496	0.207	1.34773e-80	Malignant	VASP
8.05856e-85	1.52017	0.311	0.099	1.87555e-80	Malignant	SESTD1
2.37933e-84	1.19415	0.845	0.699	5.53764e-80	Malignant	COX6B1
2.80948e-84	1.05475	0.416	0.157	6.53879e-80	Malignant	TNFSF10
3.26112e-84	1.06031	0.52	0.23	7.58994e-80	Malignant	MUC20-OT1
4.1945e-84	1.25485	0.364	0.127	9.76228e-80	Malignant	COA6
5.39309e-84	1.03016	0.378	0.135	1.25519e-79	Malignant	ADAM10
7.99955e-84	0.774566	0.496	0.2	1.86181e-79	Malignant	EPS8
1.6122e-83	1.11606	0.409	0.155	3.75223e-79	Malignant	EPN1
2.95629e-83	1.28241	0.381	0.139	6.88048e-79	Malignant	CRYZ
5.05119e-83	1.44792	0.255	0.071	1.17561e-78	Malignant	WWP1
5.09783e-83	1.57056	0.29	0.091	1.18647e-78	Malignant	TRIM2
1.44345e-82	1.05833	0.69	0.418	3.35948e-78	Malignant	CHMP2A
6.87551e-82	1.02767	0.781	0.542	1.60021e-77	Malignant	PRDX5
7.21752e-82	1.16862	0.394	0.148	1.67981e-77	Malignant	AGRN
1.50109e-81	1.20432	0.484	0.211	3.49363e-77	Malignant	RBCK1
1.59622e-81	2.39998	0.282	0.089	3.71504e-77	Malignant	ANKRD36C
1.78564e-81	1.1749	0.396	0.148	4.1559e-77	Malignant	TMOD3
2.3866e-81	1.15136	0.55	0.26	5.55458e-77	Malignant	CD47
2.51609e-81	1.46446	0.273	0.08	5.85595e-77	Malignant	MYOF
2.80382e-81	1.15378	0.362	0.129	6.52562e-77	Malignant	PTBP3
3.90945e-81	1.23774	0.299	0.095	9.09886e-77	Malignant	UBR4
4.36947e-81	1.13227	0.615	0.328	1.01695e-76	Malignant	PLP2
7.03893e-81	0.977132	0.675	0.396	1.63824e-76	Malignant	CIB1
7.19062e-81	1.46834	0.261	0.076	1.67355e-76	Malignant	ARHGAP12
1.34548e-80	1.22356	0.439	0.184	3.13147e-76	Malignant	TMED3
1.58702e-80	0.886554	0.515	0.232	3.69363e-76	Malignant	ID1
1.73188e-80	0.83775	0.832	0.654	4.03078e-76	Malignant	UQCRQ
2.14314e-80	1.09499	0.42	0.164	4.98795e-76	Malignant	LTBR
2.15326e-80	1.01078	0.64	0.347	5.0115e-76	Malignant	KDELR2
2.32395e-80	0.852597	0.322	0.105	5.40876e-76	Malignant	DUSP6
3.06524e-80	1.38918	0.286	0.088	7.13404e-76	Malignant	FAT1
6.75787e-80	1.18809	0.28	0.084	1.57283e-75	Malignant	ZDHHC3
1.02787e-79	0.766254	0.38	0.137	2.39227e-75	Malignant	TNFRSF14
1.42671e-79	1.1649	0.563	0.283	3.32052e-75	Malignant	EIF6
3.05188e-79	1.08642	0.571	0.278	7.10293e-75	Malignant	MAP3K13
5.3919e-79	1.15086	0.337	0.115	1.25491e-74	Malignant	RND3
5.78227e-79	1.12395	0.427	0.168	1.34577e-74	Malignant	TGIF1
6.40513e-79	1.40937	0.457	0.196	1.49073e-74	Malignant	DUSP23
1.00225e-78	1.38676	0.283	0.088	2.33265e-74	Malignant	DIAPH1
1.3063e-78	1.2725	0.349	0.124	3.04029e-74	Malignant	ETHE1
2.09568e-78	1.36142	0.518	0.245	4.87749e-74	Malignant	FAM3C
2.14066e-78	0.979175	0.74	0.476	4.98217e-74	Malignant	ARF1
3.20293e-78	1.0502	0.406	0.16	7.4545e-74	Malignant	UBE2H
4.30907e-78	0.826525	0.82	0.616	1.00289e-73	Malignant	SH3BGRL3
4.71539e-78	1.10164	0.284	0.087	1.09746e-73	Malignant	TRIM47
7.00699e-78	1.13864	0.39	0.149	1.63081e-73	Malignant	LRRC59
9.11747e-78	1.11346	0.316	0.105	2.122e-73	Malignant	FGD4
1.08261e-77	1.14593	0.468	0.202	2.51966e-73	Malignant	SMS
1.57102e-77	1.45306	0.275	0.084	3.65639e-73	Malignant	NTHL1
1.81205e-77	1.09387	0.364	0.133	4.21738e-73	Malignant	PLEKHA1
1.98766e-77	0.954721	0.485	0.209	4.62607e-73	Malignant	BHLHE40
2.12056e-77	1.1803	0.266	0.08	4.93539e-73	Malignant	TFRC
2.41149e-77	1.10234	0.295	0.095	5.61249e-73	Malignant	INPP1
3.13541e-77	1.01953	0.484	0.211	7.29736e-73	Malignant	CHMP2B
3.22635e-77	0.98892	0.461	0.19	7.50901e-73	Malignant	TPD52
3.67661e-77	1.32045	0.297	0.096	8.55695e-73	Malignant	ACBD3
5.26392e-77	0.821393	0.475	0.2	1.22513e-72	Malignant	ADD3
8.74693e-77	1.30695	0.523	0.255	2.03576e-72	Malignant	PSENEN
1.86832e-76	0.93374	0.297	0.095	4.34833e-72	Malignant	GCHFR
1.88406e-76	1.09684	0.357	0.129	4.38496e-72	Malignant	ERBIN
2.28428e-76	0.963533	0.55	0.262	5.31644e-72	Malignant	SVIP
4.56549e-76	1.24087	0.502	0.233	1.06257e-71	Malignant	SERPINB1
6.02149e-76	0.810244	0.314	0.103	1.40144e-71	Malignant	ADAM15
1.31643e-75	1.64126	0.386	0.157	3.06387e-71	Malignant	SUPT5H
1.94158e-75	1.31367	0.407	0.167	4.51884e-71	Malignant	VEGFA
6.85807e-75	1.23958	0.501	0.233	1.59615e-70	Malignant	PGRMC1
7.03352e-75	2.00839	0.25	0.076	1.63698e-70	Malignant	TMEM37
1.62908e-74	1.03091	0.56	0.279	3.79152e-70	Malignant	RER1
2.20139e-74	1.36193	0.267	0.082	5.12352e-70	Malignant	PLOD3
4.50153e-74	1.08552	0.466	0.207	1.04769e-69	Malignant	FAM120A
7.72336e-74	1.03551	0.526	0.25	1.79754e-69	Malignant	RNASET2
8.13455e-74	1.2596	0.54	0.279	1.89324e-69	Malignant	ETFB
1.58074e-73	1.34126	0.339	0.125	3.67903e-69	Malignant	MTHFS
1.60762e-73	0.938861	0.445	0.191	3.74158e-69	Malignant	AP2B1
2.74374e-73	0.863042	0.788	0.562	6.38577e-69	Malignant	ATP5MF
3.5439e-73	0.784288	0.736	0.455	8.24808e-69	Malignant	KLF6
4.36324e-73	0.876709	0.803	0.571	1.0155e-68	Malignant	PRDX1
5.46521e-73	1.07535	0.43	0.182	1.27197e-68	Malignant	CASC4
1.15535e-72	1.06426	0.382	0.15	2.68896e-68	Malignant	NT5C3A
1.31872e-72	0.499666	0.31	0.102	3.0692e-68	Malignant	KLF4
1.43616e-72	1.13727	0.303	0.103	3.34253e-68	Malignant	DAG1
1.68539e-72	1.10601	0.392	0.156	3.92257e-68	Malignant	GNG12
2.3406e-72	0.96387	0.639	0.358	5.44751e-68	Malignant	CMPK1
3.12791e-72	0.297912	0.634	0.306	7.27991e-68	Malignant	CRIP1
3.22047e-72	1.1983	0.506	0.238	7.49533e-68	Malignant	MIEN1
6.52072e-72	1.04379	0.443	0.19	1.51763e-67	Malignant	TMEM176B
7.75114e-72	1.01594	0.256	0.077	1.804e-67	Malignant	PELI1
1.92088e-71	1.17608	0.29	0.098	4.47066e-67	Malignant	VPS13A
2.02075e-71	0.849808	0.532	0.258	4.70309e-67	Malignant	TCIM
5.39299e-71	0.938256	0.329	0.117	1.25516e-66	Malignant	DDA1
6.7712e-71	1.01114	0.722	0.463	1.57593e-66	Malignant	DYNLRB1
7.97612e-71	0.964304	0.599	0.319	1.85636e-66	Malignant	TAX1BP1
9.30582e-71	0.833212	0.702	0.444	2.16584e-66	Malignant	NOP10
1.37207e-70	1.05363	0.287	0.094	3.19336e-66	Malignant	GPRC5C
1.69368e-70	1.09697	0.461	0.204	3.94186e-66	Malignant	LRP10
1.73813e-70	0.978064	0.478	0.216	4.04533e-66	Malignant	APH1A
2.13177e-70	1.50798	0.262	0.083	4.96147e-66	Malignant	MBOAT7
5.26615e-70	1.09549	0.395	0.16	1.22564e-65	Malignant	SUN1
5.7402e-70	1.25023	0.319	0.116	1.33597e-65	Malignant	ABLIM1
8.00116e-70	0.83999	0.486	0.219	1.86219e-65	Malignant	STAU1
9.69819e-70	0.96583	0.356	0.135	2.25716e-65	Malignant	KRAS
9.7178e-70	1.01313	0.398	0.162	2.26172e-65	Malignant	POLR2H
1.23426e-69	1.02283	0.304	0.105	2.87262e-65	Malignant	FNBP1L
5.07813e-69	1.31033	0.29	0.099	1.18188e-64	Malignant	EBP
6.51956e-69	0.923528	0.661	0.409	1.51736e-64	Malignant	COX5A
8.28523e-69	1.25663	0.299	0.104	1.9283e-64	Malignant	CHMP1A
1.03815e-68	1.1469	0.35	0.134	2.41618e-64	Malignant	TCF7L2
2.88346e-68	1.24363	0.73	0.5	6.71096e-64	Malignant	ZFAS1
3.0075e-68	1.15394	0.326	0.12	6.99966e-64	Malignant	TWF1
3.63804e-68	0.992518	0.298	0.102	8.46717e-64	Malignant	RUNX1
4.47794e-68	1.13996	0.273	0.09	1.0422e-63	Malignant	TRAF7
8.54877e-68	0.888746	0.304	0.106	1.98964e-63	Malignant	UAP1
9.1034e-68	0.896805	0.307	0.106	2.11873e-63	Malignant	RNPEPL1
1.27587e-67	0.759944	0.297	0.1	2.96947e-63	Malignant	ARL4A
1.31265e-67	0.991312	0.356	0.138	3.05506e-63	Malignant	BFAR
1.68925e-67	1.14827	0.388	0.161	3.93156e-63	Malignant	TMEM176A
1.70868e-67	1.06807	0.535	0.268	3.97678e-63	Malignant	CFDP1
2.15046e-67	1.26064	0.255	0.08	5.00497e-63	Malignant	CKS2
6.8476e-67	0.96393	0.294	0.102	1.59371e-62	Malignant	DLG1
1.27377e-66	0.980307	0.314	0.112	2.96456e-62	Malignant	SEL1L3
1.53511e-66	0.923446	0.445	0.196	3.57282e-62	Malignant	HDAC1
1.93098e-66	1.01603	0.254	0.081	4.49415e-62	Malignant	SRPK1
2.06067e-66	1.14892	0.287	0.098	4.79601e-62	Malignant	TRIP10
2.61824e-66	0.788463	0.342	0.129	6.0937e-62	Malignant	BROX
2.76106e-66	0.859112	0.924	0.819	6.42609e-62	Malignant	GAPDH
2.89723e-66	0.829943	0.395	0.164	6.743e-62	Malignant	PNPLA2
3.9067e-66	1.06625	0.259	0.083	9.09245e-62	Malignant	SLC52A2
5.05488e-66	0.91843	0.418	0.178	1.17647e-61	Malignant	PIM3
5.80857e-66	0.648929	0.888	0.773	1.35189e-61	Malignant	PPIA
7.34945e-66	0.954745	0.349	0.134	1.71051e-61	Malignant	MPZL1
9.98432e-66	1.0521	0.375	0.154	2.32375e-61	Malignant	STK24
1.31083e-65	0.998348	0.44	0.198	3.05082e-61	Malignant	GPI
2.07893e-65	0.580828	0.448	0.192	4.83851e-61	Malignant	ISG20
2.20369e-65	0.952119	0.373	0.148	5.12887e-61	Malignant	PTPRK
2.37536e-65	1.10615	0.462	0.212	5.52842e-61	Malignant	TFG
2.71389e-65	1.09065	0.289	0.1	6.3163e-61	Malignant	ELOVL1
2.76076e-65	1.34489	0.442	0.206	6.4254e-61	Malignant	EIF4EBP1
4.29326e-65	1.06084	0.289	0.101	9.99213e-61	Malignant	VPS37B
9.32169e-65	1.0238	0.327	0.124	2.16953e-60	Malignant	PSMG3
1.02328e-64	1.20329	0.293	0.106	2.38158e-60	Malignant	CERS6
1.04675e-64	1.15569	0.641	0.371	2.43621e-60	Malignant	ANXA1
1.24738e-64	0.848507	0.782	0.572	2.90315e-60	Malignant	GUK1
1.40106e-64	1.02585	0.308	0.113	3.26082e-60	Malignant	SLK
1.5184e-64	0.875233	0.46	0.209	3.53392e-60	Malignant	SYAP1
1.9086e-64	1.02176	0.399	0.169	4.44208e-60	Malignant	ARHGAP5
1.99146e-64	0.606427	0.537	0.266	4.63492e-60	Malignant	CKLF
2.48395e-64	0.734898	0.634	0.344	5.78114e-60	Malignant	LRRFIP1
2.89918e-64	1.04884	0.295	0.106	6.74755e-60	Malignant	ECI1
2.97009e-64	0.992107	0.305	0.111	6.9126e-60	Malignant	NFATC3
3.44633e-64	0.824137	0.843	0.693	8.02099e-60	Malignant	MYL12B
3.55577e-64	1.0804	0.326	0.123	8.27571e-60	Malignant	EIF2AK1
4.14045e-64	1.11224	0.397	0.172	9.63648e-60	Malignant	PLPP5
4.8039e-64	1.14411	0.349	0.14	1.11806e-59	Malignant	CXXC5
5.0196e-64	1.24076	0.37	0.155	1.16826e-59	Malignant	ISOC2
5.85901e-64	1.26074	0.281	0.098	1.36363e-59	Malignant	RMND5A
5.99173e-64	0.945845	0.717	0.49	1.39452e-59	Malignant	SNRPG
6.29978e-64	0.805326	0.756	0.516	1.46621e-59	Malignant	GNG5
1.08752e-63	1.1512	0.261	0.087	2.5311e-59	Malignant	ARHGAP21
1.09231e-63	0.926234	0.405	0.177	2.54225e-59	Malignant	ZNF593
1.20968e-63	0.884751	0.407	0.174	2.81542e-59	Malignant	POLD4
1.24329e-63	0.836496	0.608	0.325	2.89364e-59	Malignant	CBX3
1.88271e-63	0.934271	0.485	0.232	4.38182e-59	Malignant	UFM1
1.98301e-63	0.884864	0.649	0.386	4.61525e-59	Malignant	NDUFB3
2.13635e-63	1.17752	0.281	0.098	4.97213e-59	Malignant	LYPLA2
2.65197e-63	1.09154	0.333	0.13	6.1722e-59	Malignant	CLCN3
3.00425e-63	1.12187	0.305	0.114	6.99209e-59	Malignant	CLPTM1L
3.09329e-63	0.778738	0.252	0.082	7.19933e-59	Malignant	FBP1
3.96046e-63	0.542942	0.329	0.122	9.21757e-59	Malignant	STXBP2
4.15163e-63	1.08329	0.5	0.251	9.66252e-59	Malignant	HSD17B11
4.4238e-63	0.896867	0.505	0.249	1.0296e-58	Malignant	TMEM167A
4.98801e-63	1.06183	0.308	0.113	1.16091e-58	Malignant	NFKBIZ
5.3069e-63	1.6058	0.26	0.089	1.23513e-58	Malignant	TXNRD1
5.99221e-63	0.952176	0.27	0.091	1.39463e-58	Malignant	MAPK3
6.3431e-63	1.13874	0.31	0.117	1.47629e-58	Malignant	WIPF2
9.6627e-63	1.04548	0.34	0.134	2.2489e-58	Malignant	MRPS35
9.99228e-63	0.799603	0.349	0.137	2.3256e-58	Malignant	TJP1
1.10151e-62	0.940322	0.425	0.19	2.56365e-58	Malignant	SLC25A39
1.29149e-62	1.07104	0.301	0.111	3.00582e-58	Malignant	LSM12
1.58047e-62	0.910559	0.363	0.146	3.6784e-58	Malignant	CHCHD7
1.9603e-62	1.17388	0.371	0.155	4.5624e-58	Malignant	MRPS12
2.5399e-62	1.04532	0.283	0.102	5.91137e-58	Malignant	C11orf1
2.90541e-62	0.879145	0.434	0.195	6.76205e-58	Malignant	NPTN
3.59717e-62	0.398444	0.7	0.424	8.37206e-58	Malignant	CTSD
3.89371e-62	1.18678	0.316	0.12	9.06221e-58	Malignant	KHDC4
1.00216e-61	1.02385	0.324	0.125	2.33242e-57	Malignant	ATP2C1
1.10179e-61	0.885762	0.647	0.386	2.5643e-57	Malignant	PRR13
1.10689e-61	0.832324	0.454	0.21	2.57618e-57	Malignant	RALBP1
1.92297e-61	1.25782	0.275	0.098	4.47552e-57	Malignant	APOL2
2.26306e-61	1.75598	0.346	0.146	5.26704e-57	Malignant	CLDN3
4.11114e-61	0.963314	0.271	0.094	9.56828e-57	Malignant	MAP3K11
4.31518e-61	1.07913	0.352	0.144	1.00432e-56	Malignant	ERG28
4.53582e-61	1.03794	0.782	0.577	1.05567e-56	Malignant	MIF
5.48041e-61	0.55387	0.736	0.438	1.27551e-56	Malignant	LMNA
5.49282e-61	0.816064	0.397	0.168	1.2784e-56	Malignant	PDCD6IP
5.84041e-61	0.854305	0.31	0.115	1.3593e-56	Malignant	IFI44
6.742e-61	0.697673	0.635	0.345	1.56913e-56	Malignant	AHNAK
8.86638e-61	1.07203	0.367	0.154	2.06356e-56	Malignant	NPEPPS
1.08024e-60	1.5245	0.326	0.133	2.51416e-56	Malignant	SAMD4B
1.264e-60	1.10047	0.312	0.12	2.94184e-56	Malignant	CCDC6
2.46773e-60	0.894264	0.469	0.226	5.7434e-56	Malignant	MRPL14
2.60887e-60	1.01531	0.3	0.11	6.07188e-56	Malignant	NMI
3.07012e-60	0.997052	0.313	0.119	7.14539e-56	Malignant	USP53
3.64783e-60	1.0138	0.279	0.1	8.48997e-56	Malignant	GDE1
3.91575e-60	0.719101	0.551	0.281	9.11353e-56	Malignant	PLSCR1
4.30565e-60	0.879393	0.598	0.327	1.0021e-55	Malignant	ISG15
6.17151e-60	1.01066	0.308	0.116	1.43636e-55	Malignant	IFI44L
8.74023e-60	0.751643	0.283	0.1	2.0342e-55	Malignant	SLC38A1
9.71525e-60	1.01421	0.316	0.123	2.26113e-55	Malignant	SSBP3
1.04243e-59	0.883748	0.597	0.337	2.42615e-55	Malignant	SNRPD1
1.45525e-59	0.827343	0.554	0.299	3.38696e-55	Malignant	MGST2
2.59003e-59	0.94023	0.296	0.11	6.02804e-55	Malignant	DCTPP1
3.35019e-59	1.04296	0.319	0.124	7.79723e-55	Malignant	CMAS
4.53717e-59	0.902865	0.568	0.312	1.05598e-54	Malignant	LAMTOR2
7.64151e-59	1.02785	0.308	0.116	1.77849e-54	Malignant	SERINC5
7.67318e-59	0.756241	0.287	0.104	1.78586e-54	Malignant	MAP2K3
7.90572e-59	1.04226	0.378	0.162	1.83998e-54	Malignant	REEP3
1.85244e-58	1.01799	0.318	0.125	4.31138e-54	Malignant	FAM136A
1.9021e-58	1.11414	0.274	0.099	4.42694e-54	Malignant	TMEM41B
2.56853e-58	0.982992	0.502	0.26	5.97799e-54	Malignant	CAPNS1
2.75384e-58	0.887854	0.504	0.258	6.40929e-54	Malignant	PCBD1
3.42002e-58	0.698648	0.539	0.282	7.95976e-54	Malignant	FAM177A1
4.14035e-58	0.921053	0.577	0.325	9.63626e-54	Malignant	MRPL52
4.78708e-58	0.76409	0.501	0.251	1.11414e-53	Malignant	NDUFA7
5.02649e-58	0.854961	0.662	0.41	1.16987e-53	Malignant	TMED10
9.16015e-58	0.868211	0.321	0.127	2.13193e-53	Malignant	PDXK
9.215e-58	1.00756	0.277	0.101	2.1447e-53	Malignant	CAB39
9.39848e-58	0.82603	0.437	0.2	2.1874e-53	Malignant	HNRNPAB
1.18887e-57	0.856304	0.695	0.439	2.76698e-53	Malignant	P4HB
1.22573e-57	0.926383	0.478	0.237	2.85277e-53	Malignant	SCOC
1.32024e-57	0.808125	0.667	0.403	3.07272e-53	Malignant	CANX
1.73574e-57	0.852275	0.323	0.127	4.03976e-53	Malignant	IL13RA1
2.35429e-57	0.916481	0.343	0.14	5.47938e-53	Malignant	SNRPA1
2.57347e-57	1.07152	0.375	0.165	5.98949e-53	Malignant	CENPX
3.05206e-57	1.01122	0.256	0.089	7.10337e-53	Malignant	SIKE1
6.47631e-57	0.794232	0.399	0.174	1.5073e-52	Malignant	EIF4E2
7.78375e-57	0.819021	0.575	0.315	1.81159e-52	Malignant	RRBP1
8.13477e-57	0.837154	0.345	0.142	1.89329e-52	Malignant	PKN2
9.58732e-57	0.678924	0.357	0.147	2.23135e-52	Malignant	PRKAA1
9.60317e-57	0.904618	0.274	0.099	2.23504e-52	Malignant	SPG11
1.10165e-56	0.924655	0.53	0.287	2.56398e-52	Malignant	TXNDC17
1.14663e-56	0.974369	0.34	0.142	2.66867e-52	Malignant	DNAJC10
1.17998e-56	0.810204	0.466	0.219	2.74628e-52	Malignant	HNMT
1.26427e-56	0.797255	0.446	0.213	2.94246e-52	Malignant	RNF145
1.34141e-56	0.882189	0.625	0.372	3.122e-52	Malignant	PFDN2
1.34167e-56	0.700801	0.532	0.276	3.12261e-52	Malignant	ARPC1A
1.40436e-56	1.31777	0.271	0.101	3.26852e-52	Malignant	ADM
1.65425e-56	0.483314	0.955	0.939	3.85011e-52	Malignant	RPL37
1.95182e-56	0.867802	0.439	0.208	4.54267e-52	Malignant	AK2
4.12213e-56	0.257	0.647	0.372	9.59386e-52	Malignant	CTSB
4.21572e-56	0.651206	0.326	0.127	9.81167e-52	Malignant	GBP2
5.2894e-56	0.861662	0.43	0.2	1.23105e-51	Malignant	TSG101
5.70211e-56	0.853563	0.333	0.135	1.32711e-51	Malignant	DHRS3
6.18916e-56	0.809548	0.421	0.195	1.44047e-51	Malignant	BUD23
8.16175e-56	0.909898	0.37	0.159	1.89957e-51	Malignant	HOOK2
9.39744e-56	0.828492	0.676	0.42	2.18716e-51	Malignant	CD164
9.5262e-56	0.909325	0.313	0.124	2.21713e-51	Malignant	GNPAT
1.20973e-55	0.784711	0.439	0.205	2.81553e-51	Malignant	DYNC1LI2
1.21471e-55	0.997087	0.267	0.097	2.82713e-51	Malignant	JOSD1
1.38486e-55	0.879667	0.321	0.129	3.22312e-51	Malignant	UHMK1
1.54396e-55	0.877525	0.463	0.226	3.59341e-51	Malignant	TKT
2.42212e-55	0.797698	0.346	0.145	5.63724e-51	Malignant	FAM107B
3.17033e-55	0.827872	0.407	0.187	7.37862e-51	Malignant	PYCARD
4.05313e-55	0.894069	0.492	0.256	9.43326e-51	Malignant	GOLGA4
4.76067e-55	0.664369	0.826	0.659	1.108e-50	Malignant	RPS27L
6.75041e-55	0.949925	0.338	0.14	1.57109e-50	Malignant	LAPTM4B
1.02486e-54	0.8019	0.505	0.26	2.38527e-50	Malignant	HDLBP
1.03864e-54	1.00213	0.309	0.123	2.41733e-50	Malignant	CRLS1
1.27063e-54	0.953767	0.262	0.095	2.95727e-50	Malignant	ZNF524
1.44787e-54	0.946455	0.504	0.258	3.36978e-50	Malignant	DST
1.86581e-54	1.18203	0.257	0.093	4.34249e-50	Malignant	SLC35F5
1.99529e-54	0.788929	0.736	0.525	4.64384e-50	Malignant	ATP5IF1
2.14615e-54	0.919323	0.38	0.169	4.99494e-50	Malignant	ERGIC1
2.63219e-54	1.00014	0.251	0.09	6.12617e-50	Malignant	KCMF1
3.48246e-54	0.655009	0.558	0.295	8.10507e-50	Malignant	PPP4C
8.17386e-54	0.959924	0.421	0.201	1.90238e-49	Malignant	SEC61A1
8.57057e-54	0.755241	0.468	0.228	1.99471e-49	Malignant	ZKSCAN1
1.04298e-53	0.978449	0.365	0.161	2.42743e-49	Malignant	VEZT
1.09033e-53	0.79428	0.557	0.304	2.53763e-49	Malignant	TALDO1
1.1169e-53	1.3598	0.256	0.094	2.59947e-49	Malignant	LRRC8A
1.83412e-53	1.09781	0.274	0.103	4.26872e-49	Malignant	FAM114A1
2.07731e-53	0.693163	0.428	0.2	4.83474e-49	Malignant	SHISA5
2.23426e-53	1.26948	0.27	0.103	5.20001e-49	Malignant	PDLIM4
2.33086e-53	0.660653	0.613	0.351	5.42484e-49	Malignant	TPM3
3.07001e-53	0.750573	0.252	0.09	7.14514e-49	Malignant	EHBP1L1
3.22097e-53	0.822403	0.324	0.132	7.49647e-49	Malignant	SINHCAF
4.24195e-53	0.766431	0.578	0.329	9.87271e-49	Malignant	SELENOS
4.40935e-53	0.926809	0.364	0.159	1.02623e-48	Malignant	PLXNB2
6.92495e-53	0.703741	0.986	0.961	1.61171e-48	Malignant	FTH1
8.20689e-53	1.07116	0.32	0.133	1.91007e-48	Malignant	TP53TG1
1.08643e-52	0.859458	0.505	0.27	2.52855e-48	Malignant	FAM162A
1.37768e-52	0.869952	0.293	0.114	3.2064e-48	Malignant	MAFF
3.24362e-52	0.65686	0.331	0.137	7.5492e-48	Malignant	TUBA4A
3.85721e-52	0.904689	0.295	0.116	8.97728e-48	Malignant	STAT6
4.09223e-52	0.98359	0.337	0.145	9.52426e-48	Malignant	CHPF
4.38185e-52	0.81916	0.259	0.095	1.01983e-47	Malignant	SLC20A1
5.19551e-52	0.593618	0.383	0.17	1.2092e-47	Malignant	RNF149
8.32088e-52	0.862952	0.316	0.13	1.9366e-47	Malignant	EIF3B
1.01803e-51	0.825404	0.547	0.307	2.36936e-47	Malignant	PDCD6
1.16086e-51	0.761451	0.391	0.177	2.70179e-47	Malignant	TMEM87A
1.20966e-51	0.902663	0.288	0.114	2.81536e-47	Malignant	MX1
1.63948e-51	0.734381	0.51	0.267	3.81571e-47	Malignant	RPN1
1.95541e-51	1.08444	0.29	0.115	4.55103e-47	Malignant	INSIG2
2.19289e-51	0.85593	0.254	0.093	5.10374e-47	Malignant	COX19
2.62748e-51	0.755202	0.647	0.405	6.11519e-47	Malignant	SCP2
2.76968e-51	0.762535	0.307	0.125	6.44616e-47	Malignant	TMEM33
4.00538e-51	0.859775	0.334	0.142	9.32212e-47	Malignant	MAP4K4
4.98083e-51	0.654485	0.673	0.418	1.15924e-46	Malignant	APLP2
5.33635e-51	1.08056	0.267	0.103	1.24198e-46	Malignant	TIMM50
6.29398e-51	0.742286	0.495	0.258	1.46486e-46	Malignant	CMTM6
6.58827e-51	1.30918	0.323	0.141	1.53335e-46	Malignant	MED29
9.29893e-51	1.11577	0.283	0.113	2.16423e-46	Malignant	RFK
9.99768e-51	0.745318	0.315	0.129	2.32686e-46	Malignant	RNPEP
1.00374e-50	1.07781	0.265	0.101	2.3361e-46	Malignant	LPIN1
1.18893e-50	0.838847	0.621	0.385	2.76711e-46	Malignant	PPA1
1.31753e-50	0.80562	0.6	0.365	3.06642e-46	Malignant	PRELID1
1.3318e-50	0.799723	0.291	0.115	3.09963e-46	Malignant	ESYT2
1.35115e-50	0.873157	0.258	0.097	3.14467e-46	Malignant	MTREX
1.54583e-50	0.730579	0.424	0.205	3.59777e-46	Malignant	METTL5
1.57786e-50	0.907849	0.346	0.15	3.67231e-46	Malignant	NUFIP2
1.87249e-50	0.799683	0.311	0.128	4.35803e-46	Malignant	AC020916.1
3.05106e-50	0.795451	0.372	0.17	7.10103e-46	Malignant	ADIPOR1
3.19245e-50	0.781122	0.39	0.179	7.4301e-46	Malignant	CYB5B
3.46826e-50	0.7319	0.594	0.341	8.07204e-46	Malignant	ANXA11
4.44686e-50	0.811609	0.367	0.166	1.03496e-45	Malignant	SMIM15
4.69234e-50	0.736203	0.286	0.114	1.09209e-45	Malignant	TAF10
6.06324e-50	1.00458	0.258	0.098	1.41116e-45	Malignant	ACOX1
6.4676e-50	0.633397	0.974	0.947	1.50527e-45	Malignant	RPL28
7.51779e-50	0.875862	0.437	0.218	1.74969e-45	Malignant	MRPL23
8.48429e-50	0.811856	0.371	0.169	1.97463e-45	Malignant	CLSTN1
9.03834e-50	0.759831	0.302	0.124	2.10358e-45	Malignant	ZDHHC12
9.83476e-50	0.855115	0.59	0.347	2.28894e-45	Malignant	BCAP31
1.20057e-49	0.373301	0.422	0.2	2.79422e-45	Malignant	INSR
1.33061e-49	0.704829	0.487	0.25	3.09687e-45	Malignant	TOP1
1.33475e-49	0.835028	0.274	0.107	3.1065e-45	Malignant	IARS2
1.36619e-49	0.814083	0.433	0.21	3.17966e-45	Malignant	RARRES3
1.36632e-49	0.914939	0.338	0.148	3.17997e-45	Malignant	GADD45A
2.03936e-49	0.660966	0.534	0.286	4.7464e-45	Malignant	TAF1D
2.23928e-49	0.741394	0.442	0.22	5.21171e-45	Malignant	LENG8
2.40052e-49	0.639824	0.916	0.798	5.58696e-45	Malignant	UBC
2.46034e-49	0.60308	0.502	0.262	5.7262e-45	Malignant	DGUOK
2.80827e-49	1.14465	0.279	0.112	6.53597e-45	Malignant	MIA2
4.36574e-49	0.670152	0.281	0.11	1.01608e-44	Malignant	PML
4.88189e-49	0.883943	0.56	0.334	1.13621e-44	Malignant	MZT2A
4.95376e-49	0.871301	0.317	0.135	1.15294e-44	Malignant	RABGAP1L
5.12575e-49	0.890387	0.328	0.142	1.19297e-44	Malignant	WASL
5.27379e-49	0.761343	0.338	0.147	1.22742e-44	Malignant	NBR1
5.96958e-49	0.645402	0.251	0.093	1.38936e-44	Malignant	NIPA2
6.01739e-49	0.784212	0.271	0.106	1.40049e-44	Malignant	ZNF146
7.32175e-49	0.427013	0.815	0.595	1.70406e-44	Malignant	CYBA
8.67541e-49	1.17402	0.263	0.102	2.01911e-44	Malignant	PAFAH1B3
1.03364e-48	0.696822	0.374	0.17	2.4057e-44	Malignant	ARHGEF12
1.31347e-48	1.09123	0.321	0.138	3.05696e-44	Malignant	COPG1
1.45034e-48	0.682433	0.46	0.23	3.37553e-44	Malignant	RNF213
1.47137e-48	0.77101	0.38	0.176	3.42447e-44	Malignant	TMEM134
1.65529e-48	0.849577	0.409	0.198	3.85252e-44	Malignant	NECTIN2
1.72609e-48	0.604003	0.51	0.264	4.01731e-44	Malignant	TMEM165
1.73791e-48	1.09756	0.281	0.115	4.04481e-44	Malignant	SLC39A14
1.81199e-48	0.791806	0.559	0.331	4.21723e-44	Malignant	HSPD1
2.11405e-48	0.658025	0.383	0.176	4.92024e-44	Malignant	EFCAB14
2.28623e-48	0.507366	0.348	0.151	5.32097e-44	Malignant	PTPN12
4.2381e-48	0.697172	0.311	0.131	9.86375e-44	Malignant	ADSS
5.01165e-48	0.833437	0.392	0.187	1.16641e-43	Malignant	GOLPH3
6.89862e-48	1.0652	0.265	0.105	1.60558e-43	Malignant	FAM102A
7.75992e-48	0.814477	0.325	0.142	1.80604e-43	Malignant	CDC42BPA
9.83438e-48	0.885198	0.307	0.131	2.28885e-43	Malignant	SCAMP2
2.18345e-47	0.479152	0.351	0.156	5.08175e-43	Malignant	IVNS1ABP
2.33011e-47	0.925347	0.29	0.12	5.42309e-43	Malignant	MANBAL
3.43885e-47	0.776454	0.486	0.259	8.00358e-43	Malignant	PFDN4
5.68094e-47	0.859734	0.292	0.12	1.32218e-42	Malignant	TMUB1
7.26455e-47	0.900455	0.29	0.12	1.69075e-42	Malignant	NOL3
8.48489e-47	1.05453	0.259	0.102	1.97477e-42	Malignant	FUCA1
1.07411e-46	0.727358	0.393	0.188	2.49987e-42	Malignant	LARP1
1.07816e-46	0.729832	0.384	0.178	2.50931e-42	Malignant	MFSD10
1.17902e-46	1.03783	0.298	0.124	2.74405e-42	Malignant	ALDOA
1.23845e-46	1.01255	0.269	0.109	2.88236e-42	Malignant	CDK12
1.45564e-46	0.654815	0.686	0.453	3.38785e-42	Malignant	HSBP1
1.69059e-46	0.635292	0.428	0.211	3.93468e-42	Malignant	NCKAP1
1.80419e-46	0.39509	0.438	0.21	4.19908e-42	Malignant	2023-09-09
2.39947e-46	0.825049	0.257	0.1	5.58452e-42	Malignant	CDK11B
4.04442e-46	1.04626	0.251	0.097	9.41299e-42	Malignant	STAMBP
4.35988e-46	1.01792	0.26	0.103	1.01472e-41	Malignant	MSL1
4.45491e-46	0.541797	0.762	0.53	1.03684e-41	Malignant	VMP1
4.67941e-46	0.458796	0.505	0.266	1.08909e-41	Malignant	DEFB1
5.56453e-46	0.914607	0.277	0.114	1.29509e-41	Malignant	UBE2M
6.19158e-46	0.68332	0.645	0.414	1.44103e-41	Malignant	ZNHIT1
6.36056e-46	0.43813	0.324	0.137	1.48036e-41	Malignant	FBLIM1
6.69258e-46	0.81177	0.577	0.352	1.55763e-41	Malignant	POLR2I
7.50701e-46	0.490927	0.438	0.212	1.74718e-41	Malignant	TFPI
1.49182e-45	0.74344	0.703	0.503	3.47207e-41	Malignant	DBI
2.11389e-45	1.1094	0.31	0.138	4.91987e-41	Malignant	GRAMD1A
2.14809e-45	0.644842	0.544	0.309	4.99945e-41	Malignant	GCC2
2.45585e-45	0.713883	0.265	0.105	5.71574e-41	Malignant	SMG1
2.52907e-45	0.815027	0.462	0.248	5.88616e-41	Malignant	MRPS34
3.13837e-45	0.781055	0.275	0.111	7.30425e-41	Malignant	KPNA4
3.36077e-45	0.845516	0.253	0.098	7.82184e-41	Malignant	C1orf131
3.48262e-45	0.74278	0.375	0.178	8.10545e-41	Malignant	ORMDL2
3.74026e-45	0.937977	0.35	0.164	8.70509e-41	Malignant	TRIM28
5.02518e-45	0.637781	0.332	0.147	1.16956e-40	Malignant	SHARPIN
6.40741e-45	0.658265	0.695	0.456	1.49126e-40	Malignant	PDIA3
7.48004e-45	0.660733	0.259	0.101	1.7409e-40	Malignant	UBA6
9.35409e-45	0.763858	0.375	0.18	2.17707e-40	Malignant	RBM42
9.5825e-45	0.74236	0.426	0.216	2.23023e-40	Malignant	PSMA5
9.67892e-45	0.735732	0.671	0.444	2.25267e-40	Malignant	ROMO1
1.0427e-44	0.755003	0.511	0.277	2.42678e-40	Malignant	ERRFI1
1.11671e-44	0.664302	0.258	0.102	2.59904e-40	Malignant	TM2D2
1.19212e-44	1.0378	0.283	0.118	2.77454e-40	Malignant	UGDH
1.20328e-44	0.858275	0.296	0.126	2.80052e-40	Malignant	TRADD
1.28434e-44	1.08784	0.256	0.102	2.98918e-40	Malignant	CTNNBIP1
1.58599e-44	0.675487	0.434	0.222	3.69124e-40	Malignant	CACYBP
1.68091e-44	0.629537	0.336	0.151	3.91216e-40	Malignant	PARP14
2.44171e-44	0.708663	0.461	0.239	5.68282e-40	Malignant	REXO2
2.68044e-44	0.465913	0.573	0.328	6.23844e-40	Malignant	SPTBN1
3.08673e-44	0.677005	0.598	0.348	7.18405e-40	Malignant	PRRC2C
3.30989e-44	0.986273	0.469	0.257	7.70344e-40	Malignant	PHB
3.74976e-44	0.694915	0.322	0.144	8.72719e-40	Malignant	PLEKHB2
3.87891e-44	0.817656	0.359	0.17	9.02778e-40	Malignant	SAR1B
4.48202e-44	0.819529	0.265	0.107	1.04315e-39	Malignant	YAP1
4.51515e-44	0.535799	0.535	0.285	1.05086e-39	Malignant	CAPZA1
7.69504e-44	0.78	0.25	0.1	1.79094e-39	Malignant	FAM126B
7.85825e-44	0.629519	0.738	0.55	1.82893e-39	Malignant	NDUFB4
7.8683e-44	0.5133	0.419	0.207	1.83127e-39	Malignant	ETFA
8.86539e-44	0.581519	0.339	0.154	2.06333e-39	Malignant	IRF3
1.42841e-43	0.648676	0.391	0.191	3.32448e-39	Malignant	C19orf24
1.44003e-43	0.781309	0.341	0.156	3.35153e-39	Malignant	PPP3CA
1.59257e-43	0.734791	0.391	0.193	3.70655e-39	Malignant	COA4
1.7388e-43	0.898178	0.287	0.123	4.04688e-39	Malignant	UCHL3
1.96135e-43	0.756657	0.48	0.257	4.56485e-39	Malignant	CCT6A
1.96354e-43	0.417202	0.642	0.379	4.56993e-39	Malignant	S100A13
2.28469e-43	0.615428	0.563	0.319	5.31739e-39	Malignant	CSNK1A1
2.34775e-43	0.554906	0.558	0.319	5.46416e-39	Malignant	H2AFY
3.10715e-43	0.600028	0.811	0.629	7.23157e-39	Malignant	DYNLL1
3.15756e-43	0.908935	0.603	0.38	7.3489e-39	Malignant	PGK1
3.27572e-43	0.897491	0.344	0.163	7.62391e-39	Malignant	TMEM106B
4.1613e-43	0.647544	0.429	0.216	9.68501e-39	Malignant	TMEM248
4.61585e-43	0.944669	0.308	0.136	1.07429e-38	Malignant	ARMC10
4.70584e-43	0.682536	0.437	0.224	1.09524e-38	Malignant	MIDN
5.40294e-43	0.642921	0.365	0.174	1.25748e-38	Malignant	ZBTB8OS
5.69974e-43	0.750222	0.306	0.134	1.32656e-38	Malignant	PSMD1
5.80742e-43	0.700454	0.553	0.322	1.35162e-38	Malignant	LMAN2
5.97518e-43	0.739208	0.397	0.196	1.39066e-38	Malignant	IFNGR2
6.54802e-43	0.676543	0.257	0.103	1.52399e-38	Malignant	CHRAC1
7.4857e-43	0.881001	0.379	0.189	1.74222e-38	Malignant	CISD2
7.50367e-43	0.701834	0.586	0.359	1.74641e-38	Malignant	TMEM219
7.9119e-43	0.7486	0.329	0.152	1.84142e-38	Malignant	RHBDD2
1.10288e-42	0.72451	0.326	0.146	2.56684e-38	Malignant	HSF1
1.28289e-42	0.567146	0.338	0.154	2.9858e-38	Malignant	GSPT1
1.34163e-42	0.861794	0.43	0.222	3.12251e-38	Malignant	CCT5
1.43389e-42	0.518092	0.39	0.189	3.33723e-38	Malignant	TBL1XR1
1.63627e-42	0.73494	0.341	0.16	3.80826e-38	Malignant	XIAP
1.74769e-42	0.627663	0.412	0.207	4.06758e-38	Malignant	MESD
1.75451e-42	0.695366	0.83	0.736	4.08345e-38	Malignant	MT-ND5
1.95828e-42	0.587254	0.272	0.112	4.55771e-38	Malignant	RELA
1.9916e-42	0.662809	0.334	0.154	4.63525e-38	Malignant	BSDC1
2.11503e-42	0.578501	0.295	0.129	4.92253e-38	Malignant	NANS
2.33556e-42	0.869475	0.257	0.105	5.43579e-38	Malignant	TNKS1BP1
2.57463e-42	0.734277	0.378	0.182	5.99219e-38	Malignant	HIGD1A
3.12663e-42	0.724962	0.359	0.171	7.27692e-38	Malignant	FNDC3B
3.56982e-42	0.629147	0.628	0.396	8.30839e-38	Malignant	CYCS
3.76309e-42	0.538503	0.839	0.705	8.75822e-38	Malignant	COX5B
3.82252e-42	0.603826	0.366	0.174	8.89653e-38	Malignant	CDC42EP1
4.08167e-42	0.624613	0.387	0.187	9.49968e-38	Malignant	PDCD10
4.25364e-42	0.786223	0.279	0.119	9.89991e-38	Malignant	UBE2Z
5.36459e-42	0.559856	0.519	0.287	1.24855e-37	Malignant	COX20
6.10157e-42	0.356437	0.279	0.115	1.42008e-37	Malignant	ITGB5
8.00592e-42	0.737249	0.351	0.165	1.8633e-37	Malignant	GPBP1L1
8.6559e-42	0.808989	0.277	0.118	2.01457e-37	Malignant	LPGAT1
9.45602e-42	0.68603	0.413	0.211	2.20079e-37	Malignant	CNIH4
9.46637e-42	0.626602	0.764	0.581	2.2032e-37	Malignant	TMEM258
1.27145e-41	0.589608	0.818	0.681	2.95917e-37	Malignant	CHCHD2
1.38267e-41	1.00854	0.269	0.114	3.21803e-37	Malignant	ZNF664
1.61993e-41	0.746986	0.304	0.134	3.77023e-37	Malignant	PDZD11
1.62296e-41	0.559578	0.861	0.714	3.77729e-37	Malignant	MYL12A
2.53065e-41	0.949236	0.367	0.18	5.88983e-37	Malignant	KCNQ1OT1
2.54559e-41	0.669086	0.464	0.247	5.92462e-37	Malignant	TMED4
2.85254e-41	0.606199	0.37	0.179	6.63899e-37	Malignant	EIF4G1
3.20909e-41	0.677837	0.356	0.169	7.46884e-37	Malignant	UQCC3
3.25401e-41	0.590263	0.333	0.152	7.57339e-37	Malignant	ATL3
3.29578e-41	0.80498	0.32	0.148	7.6706e-37	Malignant	EPSTI1
4.28347e-41	0.665627	0.457	0.245	9.96935e-37	Malignant	AIMP1
4.67611e-41	0.556413	0.547	0.313	1.08832e-36	Malignant	TAPBP
5.03708e-41	0.530913	0.379	0.184	1.17233e-36	Malignant	TAOK3
5.99603e-41	0.765452	0.283	0.124	1.39551e-36	Malignant	DNAJB2
7.01367e-41	0.766203	0.356	0.173	1.63236e-36	Malignant	TOR1AIP2
7.04213e-41	0.370918	0.34	0.157	1.63898e-36	Malignant	EML4
7.14563e-41	0.602657	0.324	0.143	1.66307e-36	Malignant	SH3KBP1
8.23381e-41	0.788981	0.261	0.109	1.91634e-36	Malignant	GGPS1
8.55757e-41	0.713208	0.37	0.181	1.99169e-36	Malignant	IST1
1.20554e-40	0.70896	0.663	0.451	2.80578e-36	Malignant	PSMB3
1.26673e-40	0.798981	0.282	0.121	2.94819e-36	Malignant	XAF1
1.28159e-40	0.781501	0.521	0.299	2.98278e-36	Malignant	PSMB2
1.68352e-40	0.488943	0.391	0.192	3.91823e-36	Malignant	PAK2
1.76677e-40	0.676429	0.492	0.277	4.11197e-36	Malignant	RTN3
1.96341e-40	1.23616	0.321	0.157	4.56965e-36	Malignant	DMKN
2.17741e-40	0.619893	0.305	0.136	5.06771e-36	Malignant	CTBP2
2.25429e-40	0.701459	0.341	0.161	5.24663e-36	Malignant	MKNK2
2.3126e-40	0.595803	0.432	0.226	5.38234e-36	Malignant	NT5C
3.01146e-40	0.722526	0.305	0.137	7.00887e-36	Malignant	CUX1
3.52736e-40	0.685916	0.371	0.18	8.20958e-36	Malignant	CKB
3.56222e-40	0.957297	0.269	0.116	8.2907e-36	Malignant	SLC35B1
4.0825e-40	0.852734	0.267	0.114	9.5016e-36	Malignant	TM7SF3
4.27521e-40	0.511505	0.272	0.114	9.95012e-36	Malignant	CD58
4.64691e-40	0.432722	0.57	0.327	1.08152e-35	Malignant	ACTR2
5.18496e-40	0.761266	0.755	0.558	1.20675e-35	Malignant	TPI1
6.00279e-40	0.625381	0.453	0.243	1.39709e-35	Malignant	HSPA9
6.94659e-40	0.518686	0.421	0.216	1.61675e-35	Malignant	CHMP1B
7.66464e-40	0.59566	0.376	0.179	1.78387e-35	Malignant	SKAP2
7.75312e-40	0.60841	0.496	0.276	1.80446e-35	Malignant	METTL26
8.45226e-40	0.970094	0.286	0.128	1.96718e-35	Malignant	DUSP3
8.58839e-40	0.801433	0.324	0.152	1.99886e-35	Malignant	SORL1
9.68894e-40	0.632134	0.399	0.203	2.255e-35	Malignant	HNRNPL
1.04276e-39	0.813222	0.384	0.196	2.42693e-35	Malignant	CHCHD5
1.12437e-39	0.596859	0.399	0.202	2.61685e-35	Malignant	PFDN6
1.16691e-39	0.949864	0.271	0.118	2.71588e-35	Malignant	PARP9
1.17239e-39	0.496719	0.54	0.305	2.72862e-35	Malignant	CFLAR
1.46463e-39	0.602502	0.436	0.231	3.40878e-35	Malignant	GOLGB1
1.68225e-39	0.796048	0.467	0.256	3.91528e-35	Malignant	CTSA
1.69638e-39	0.691914	0.26	0.111	3.94816e-35	Malignant	LCOR
1.75851e-39	0.861663	0.407	0.216	4.09276e-35	Malignant	NME1
2.09207e-39	0.630971	0.268	0.114	4.86907e-35	Malignant	CMTM8
2.12655e-39	0.539955	0.462	0.245	4.94932e-35	Malignant	RALY
2.44526e-39	0.932164	0.277	0.122	5.69109e-35	Malignant	FAM3B
2.55234e-39	0.642365	0.673	0.46	5.94033e-35	Malignant	KRTCAP2
2.61536e-39	0.719108	0.533	0.318	6.087e-35	Malignant	DPY30
2.92023e-39	0.57187	0.578	0.342	6.79654e-35	Malignant	ARF4
3.26124e-39	0.719269	0.494	0.275	7.59022e-35	Malignant	BZW1
4.58944e-39	0.525655	0.575	0.336	1.06815e-34	Malignant	GTF2I
4.72019e-39	0.877379	0.37	0.188	1.09858e-34	Malignant	PSMC4
4.84075e-39	0.697178	0.26	0.11	1.12664e-34	Malignant	OXLD1
6.30402e-39	0.626172	0.294	0.132	1.4672e-34	Malignant	STIP1
6.8295e-39	1.28341	0.285	0.132	1.5895e-34	Malignant	DDIT3
6.95666e-39	0.610222	0.352	0.17	1.61909e-34	Malignant	PPP1R11
8.13096e-39	0.726325	0.33	0.159	1.8924e-34	Malignant	HACD3
9.42592e-39	0.460558	0.511	0.284	2.19379e-34	Malignant	HES1
1.05764e-38	0.814383	0.255	0.108	2.46155e-34	Malignant	ZMPSTE24
1.07315e-38	0.628415	0.333	0.158	2.49765e-34	Malignant	HAGH
1.22367e-38	0.990249	0.68	0.485	2.84796e-34	Malignant	ENO1
1.51385e-38	0.823876	0.327	0.155	3.52333e-34	Malignant	TAF15
1.65038e-38	0.704982	0.358	0.179	3.84109e-34	Malignant	TIMM17B
1.92393e-38	0.557887	0.388	0.195	4.47776e-34	Malignant	CORO1B
2.2495e-38	0.593358	0.767	0.546	5.23548e-34	Malignant	CDC42
2.30939e-38	0.775164	0.309	0.143	5.37487e-34	Malignant	ARCN1
2.3642e-38	0.548051	0.675	0.452	5.50245e-34	Malignant	NDUFC1
2.61188e-38	0.56503	0.616	0.398	6.07888e-34	Malignant	EIF2S2
2.67681e-38	0.377049	0.766	0.513	6.23e-34	Malignant	TPM1
2.92894e-38	0.718462	0.618	0.41	6.81681e-34	Malignant	NDUFS6
3.23369e-38	0.610527	0.287	0.128	7.5261e-34	Malignant	ZNF518A
3.6153e-38	0.676399	0.371	0.186	8.41424e-34	Malignant	ATP2A2
3.66544e-38	0.927984	0.267	0.119	8.53094e-34	Malignant	TMCO3
4.41455e-38	0.376922	0.265	0.113	1.02744e-33	Malignant	DNAJC21
5.45224e-38	0.656576	0.407	0.212	1.26895e-33	Malignant	MED10
5.74598e-38	0.598113	0.275	0.121	1.33732e-33	Malignant	PTPN18
9.9252e-38	0.625286	0.499	0.288	2.30999e-33	Malignant	C1orf43
9.96513e-38	0.527914	0.454	0.244	2.31928e-33	Malignant	MMP24OS
1.02649e-37	0.614867	0.367	0.182	2.38905e-33	Malignant	PAIP1
1.28494e-37	0.476982	0.514	0.287	2.99057e-33	Malignant	PSMB8
1.34591e-37	0.597973	0.315	0.147	3.13248e-33	Malignant	FKBP4
1.41021e-37	0.754545	0.365	0.183	3.28213e-33	Malignant	DYNLT3
1.69045e-37	0.759747	0.314	0.148	3.93435e-33	Malignant	SSSCA1
1.83882e-37	0.450273	0.455	0.245	4.27967e-33	Malignant	NSD3
2.45287e-37	0.721466	0.26	0.114	5.7088e-33	Malignant	MTA1
3.06183e-37	0.651832	0.368	0.185	7.12611e-33	Malignant	UBE2K
3.11164e-37	0.447194	0.881	0.77	7.24202e-33	Malignant	CFL1
3.13525e-37	0.553158	0.771	0.602	7.29698e-33	Malignant	NDUFA1
3.57777e-37	0.623702	0.357	0.177	8.32691e-33	Malignant	SPTAN1
4.09578e-37	0.720787	0.428	0.232	9.53253e-33	Malignant	TM9SF2
4.10032e-37	0.610795	0.618	0.402	9.54309e-33	Malignant	PSME2
4.36658e-37	0.921373	0.252	0.107	1.01628e-32	Malignant	MRPL37
4.59999e-37	0.592893	0.418	0.222	1.0706e-32	Malignant	VPS35
4.68783e-37	0.824569	0.251	0.107	1.09105e-32	Malignant	GRPEL1
5.3889e-37	0.521258	0.39	0.2	1.25421e-32	Malignant	LSM1
6.87009e-37	0.490191	0.507	0.283	1.59894e-32	Malignant	ARF6
7.34322e-37	0.427323	0.29	0.13	1.70906e-32	Malignant	MLX
8.36063e-37	0.719328	0.357	0.18	1.94585e-32	Malignant	RNF187
9.49227e-37	0.602688	0.556	0.334	2.20923e-32	Malignant	GNB2
9.67813e-37	0.560725	0.313	0.147	2.25249e-32	Malignant	ABI1
1.06395e-36	0.459223	0.369	0.184	2.47625e-32	Malignant	PPP1R7
1.0647e-36	0.801743	0.442	0.245	2.47799e-32	Malignant	FDPS
1.33182e-36	0.701109	0.343	0.169	3.09969e-32	Malignant	NFE2L1
1.82897e-36	0.568594	0.453	0.248	4.25675e-32	Malignant	PSMB4
1.90621e-36	0.734025	0.285	0.129	4.43651e-32	Malignant	SNRPA
1.9072e-36	0.551481	0.576	0.346	4.43882e-32	Malignant	DYNC1I2
2.1407e-36	0.58455	0.33	0.16	4.98225e-32	Malignant	GID8
2.18071e-36	0.629631	0.444	0.243	5.07539e-32	Malignant	EI24
2.54323e-36	0.781641	0.446	0.248	5.91912e-32	Malignant	SPTSSA
2.55542e-36	1.14192	0.275	0.126	5.94748e-32	Malignant	AMFR
2.8265e-36	0.579739	0.578	0.36	6.5784e-32	Malignant	TMCO1
3.00676e-36	0.81976	0.327	0.158	6.99794e-32	Malignant	PSMD14
3.0977e-36	0.744963	0.312	0.151	7.20959e-32	Malignant	SPAG16
3.58437e-36	0.545779	0.33	0.16	8.34227e-32	Malignant	NUMB
3.64289e-36	0.481821	0.5	0.282	8.47846e-32	Malignant	GNB1
4.91107e-36	0.631587	0.337	0.165	1.143e-31	Malignant	SUCLG2
5.61441e-36	0.609161	0.409	0.218	1.3067e-31	Malignant	IMP3
5.68671e-36	0.542232	0.441	0.24	1.32352e-31	Malignant	ADRM1
6.04176e-36	0.636672	0.294	0.136	1.40616e-31	Malignant	TPD52L2
9.439e-36	0.587427	0.631	0.398	2.19683e-31	Malignant	RAB2A
9.94088e-36	0.690196	0.541	0.336	2.31364e-31	Malignant	PSMD8
9.99385e-36	0.512791	0.861	0.823	2.32597e-31	Malignant	RPS21
1.15475e-35	0.687312	0.26	0.115	2.68756e-31	Malignant	GLYR1
1.18994e-35	0.560233	0.293	0.137	2.76947e-31	Malignant	POP7
1.23251e-35	0.577932	0.292	0.136	2.86855e-31	Malignant	CA2
1.44195e-35	0.494042	0.302	0.142	3.35599e-31	Malignant	TRIOBP
1.59779e-35	0.568249	0.691	0.494	3.71869e-31	Malignant	LAMTOR5
1.82912e-35	0.544237	0.442	0.24	4.25709e-31	Malignant	THUMPD3-AS1
1.9122e-35	0.660014	0.301	0.142	4.45046e-31	Malignant	MINDY2
2.52888e-35	0.624566	0.264	0.118	5.88571e-31	Malignant	MIA3
2.60894e-35	0.475763	0.501	0.285	6.07205e-31	Malignant	NFE2L2
2.61484e-35	0.48623	0.417	0.22	6.08577e-31	Malignant	PRPF40A
2.65409e-35	0.704038	0.315	0.151	6.17713e-31	Malignant	SRA1
3.05309e-35	0.573978	0.506	0.296	7.10576e-31	Malignant	BUD31
3.29606e-35	0.541457	0.318	0.152	7.67126e-31	Malignant	PACSIN2
3.74036e-35	0.602557	0.457	0.253	8.70531e-31	Malignant	KPNB1
4.01385e-35	0.652353	0.499	0.297	9.34185e-31	Malignant	EIF3J
4.60974e-35	0.592839	0.43	0.234	1.07287e-30	Malignant	TMEM179B
4.65539e-35	0.808362	0.298	0.142	1.0835e-30	Malignant	KNOP1
4.81831e-35	0.618253	0.347	0.175	1.12141e-30	Malignant	PUM1
4.82543e-35	0.659673	0.311	0.15	1.12307e-30	Malignant	TATDN1
4.91698e-35	0.463395	0.963	0.946	1.14438e-30	Malignant	RPL39
5.07968e-35	0.581951	0.382	0.198	1.18225e-30	Malignant	KARS
7.02662e-35	0.546639	0.427	0.233	1.63538e-30	Malignant	PPCS
7.0504e-35	0.58879	0.454	0.252	1.64091e-30	Malignant	ANP32A
8.68745e-35	0.623215	0.529	0.324	2.02192e-30	Malignant	MYDGF
8.69529e-35	0.513169	0.595	0.373	2.02374e-30	Malignant	SSU72
9.81469e-35	0.511447	0.486	0.278	2.28427e-30	Malignant	CARHSP1
9.90055e-35	0.576806	0.344	0.172	2.30425e-30	Malignant	BIRC2
1.06011e-34	0.494045	0.703	0.478	2.46731e-30	Malignant	FKBP2
1.12859e-34	0.540148	0.358	0.181	2.62668e-30	Malignant	CSNK2A1
1.2217e-34	0.537677	0.468	0.268	2.84339e-30	Malignant	MRPL55
1.22619e-34	0.409927	0.312	0.148	2.85382e-30	Malignant	COA5
1.24851e-34	0.757359	0.334	0.166	2.90579e-30	Malignant	JOSD2
1.26391e-34	0.692595	0.526	0.326	2.94163e-30	Malignant	PDCD5
1.51688e-34	0.593094	0.564	0.363	3.53037e-30	Malignant	H2AFJ
1.58098e-34	0.586822	0.264	0.118	3.67957e-30	Malignant	BECN1
1.73674e-34	0.613861	0.292	0.138	4.04208e-30	Malignant	RAB1B
1.7904e-34	0.635464	0.461	0.264	4.16697e-30	Malignant	PPP2R1A
1.89607e-34	0.603256	0.559	0.354	4.4129e-30	Malignant	FAM96B
2.09696e-34	0.615256	0.537	0.329	4.88046e-30	Malignant	LSM5
2.30176e-34	0.616579	0.327	0.16	5.35711e-30	Malignant	NCBP2
2.75083e-34	0.54369	0.329	0.162	6.40228e-30	Malignant	CSNK1D
2.91776e-34	0.624243	0.75	0.61	6.7908e-30	Malignant	UQCRH
3.12196e-34	0.47291	0.387	0.201	7.26606e-30	Malignant	CHTOP
3.51932e-34	0.758671	0.26	0.117	8.19087e-30	Malignant	RARS
4.16801e-34	0.537498	0.317	0.154	9.70063e-30	Malignant	XPO1
4.24532e-34	0.581798	0.451	0.257	9.88057e-30	Malignant	AUP1
5.24949e-34	0.658075	0.338	0.169	1.22177e-29	Malignant	SKIL
5.60581e-34	0.909302	0.26	0.119	1.3047e-29	Malignant	RETREG2
7.68631e-34	0.434793	0.445	0.243	1.78891e-29	Malignant	CELF1
7.74596e-34	0.549417	0.351	0.18	1.80279e-29	Malignant	CTBP1
9.46828e-34	0.672484	0.34	0.173	2.20365e-29	Malignant	TSEN34
1.05738e-33	0.51521	0.403	0.214	2.46095e-29	Malignant	MPG
1.31422e-33	0.648006	0.62	0.416	3.05872e-29	Malignant	ZNF706
1.38951e-33	0.554095	0.517	0.311	3.23394e-29	Malignant	MPC2
1.44475e-33	0.310626	0.383	0.198	3.3625e-29	Malignant	OFD1
1.78876e-33	0.616428	0.381	0.202	4.16316e-29	Malignant	MCTS1
2.26336e-33	0.40254	0.261	0.117	5.26774e-29	Malignant	ACSL3
2.6727e-33	0.582156	0.325	0.161	6.22044e-29	Malignant	RAMMET
2.86824e-33	0.408389	0.498	0.281	6.67555e-29	Malignant	SH3GLB1
3.36087e-33	0.512119	0.602	0.382	7.82208e-29	Malignant	UBE2B
3.40789e-33	0.67674	0.313	0.156	7.93153e-29	Malignant	FAM129B
3.68413e-33	0.329117	0.433	0.235	8.57445e-29	Malignant	EMP2
3.9689e-33	0.514427	0.718	0.512	9.23721e-29	Malignant	SELENOW
4.03166e-33	0.681488	0.371	0.196	9.38328e-29	Malignant	RTL8A
4.03522e-33	0.557425	0.327	0.163	9.39156e-29	Malignant	CBR1
4.44583e-33	0.487548	0.379	0.2	1.03472e-28	Malignant	RPA3
4.63101e-33	0.540466	0.477	0.274	1.07782e-28	Malignant	ACP1
4.64653e-33	0.509627	0.272	0.126	1.08143e-28	Malignant	GATAD1
4.89332e-33	0.53569	0.584	0.377	1.13887e-28	Malignant	AURKAIP1
4.95648e-33	0.658506	0.323	0.16	1.15357e-28	Malignant	DNAJB11
5.36338e-33	0.730763	0.43	0.246	1.24827e-28	Malignant	RAB10
6.13656e-33	0.419695	0.378	0.198	1.42822e-28	Malignant	ATG12
6.25248e-33	0.252503	0.293	0.137	1.4552e-28	Malignant	KIAA1551
7.20744e-33	0.337563	0.874	0.717	1.67746e-28	Malignant	CST3
7.23494e-33	0.534782	0.571	0.354	1.68386e-28	Malignant	TMED9
7.96151e-33	0.502572	0.358	0.186	1.85296e-28	Malignant	SNRNP27
7.9884e-33	0.46479	0.308	0.151	1.85922e-28	Malignant	MRPL17
8.89629e-33	0.585154	0.308	0.149	2.07052e-28	Malignant	TRIP6
8.9396e-33	0.684735	0.283	0.134	2.0806e-28	Malignant	YIPF2
1.13632e-32	0.750945	0.288	0.14	2.64467e-28	Malignant	POLDIP2
1.15366e-32	0.363341	0.302	0.146	2.68503e-28	Malignant	MAP3K2
1.24493e-32	0.623199	0.263	0.121	2.89745e-28	Malignant	SUDS3
1.37224e-32	0.596348	0.719	0.5	3.19375e-28	Malignant	CALR
1.43197e-32	0.618345	0.308	0.152	3.33277e-28	Malignant	RNF19A
1.46233e-32	0.595915	0.289	0.14	3.40342e-28	Malignant	TIA1
1.48527e-32	0.502445	0.813	0.661	3.45681e-28	Malignant	COX6A1
1.85989e-32	0.742026	0.353	0.185	4.3287e-28	Malignant	MRPL3
2.06594e-32	0.603256	0.373	0.197	4.80828e-28	Malignant	PAFAH1B2
2.45406e-32	0.409533	0.306	0.15	5.71158e-28	Malignant	POR
2.82249e-32	0.56623	0.582	0.381	6.56907e-28	Malignant	TOMM20
3.03091e-32	0.64334	0.309	0.155	7.05415e-28	Malignant	ZMYND8
3.17486e-32	0.444959	0.501	0.29	7.38918e-28	Malignant	CTSH
3.59971e-32	0.340143	0.541	0.322	8.37797e-28	Malignant	DDX18
3.68843e-32	0.480254	0.298	0.144	8.58446e-28	Malignant	PAWR
4.5768e-32	0.396981	0.885	0.836	1.0652e-27	Malignant	COX7C
4.61386e-32	0.599816	0.324	0.165	1.07383e-27	Malignant	PGRMC2
5.48824e-32	0.578179	0.453	0.263	1.27733e-27	Malignant	TUBB4B
5.5142e-32	0.636669	0.268	0.126	1.28338e-27	Malignant	REPIN1
6.19134e-32	0.686564	0.552	0.357	1.44097e-27	Malignant	ECH1
9.78926e-32	0.543322	0.302	0.148	2.27835e-27	Malignant	AIDA
1.02142e-31	0.46544	0.365	0.191	2.37726e-27	Malignant	COPA
1.12933e-31	0.447639	0.342	0.176	2.62839e-27	Malignant	TRIM8
1.15966e-31	0.469667	0.572	0.36	2.699e-27	Malignant	RAB1A
2.04091e-31	0.464179	0.41	0.227	4.75002e-27	Malignant	SPG21
2.10986e-31	0.363692	0.475	0.274	4.91048e-27	Malignant	SYNE2
2.13489e-31	0.551569	0.377	0.202	4.96875e-27	Malignant	CDK5RAP3
2.50974e-31	0.374484	0.297	0.145	5.84118e-27	Malignant	MAP2K2
2.95323e-31	0.314842	0.327	0.164	6.87336e-27	Malignant	HECTD1
3.98016e-31	0.435744	0.254	0.116	9.26341e-27	Malignant	PHACTR4
4.56846e-31	0.484412	0.334	0.17	1.06326e-26	Malignant	DHX15
5.6077e-31	0.374686	0.305	0.15	1.30514e-26	Malignant	NOP58
5.65598e-31	0.505899	0.297	0.146	1.31637e-26	Malignant	GORASP2
5.85123e-31	0.526584	0.355	0.188	1.36181e-26	Malignant	BAD
5.86867e-31	0.688093	0.275	0.132	1.36587e-26	Malignant	IFT43
5.88706e-31	0.579169	0.393	0.217	1.37015e-26	Malignant	YIF1A
5.95533e-31	0.5198	0.497	0.298	1.38604e-26	Malignant	PSMD4
5.97927e-31	0.306294	0.258	0.119	1.39162e-26	Malignant	RPS6KA3
7.64151e-31	0.474247	0.345	0.18	1.77849e-26	Malignant	TMED7
7.74473e-31	0.554915	0.314	0.158	1.80251e-26	Malignant	MTCH2
7.87956e-31	0.373261	0.509	0.294	1.83389e-26	Malignant	AP3S1
8.15874e-31	0.607052	0.303	0.151	1.89887e-26	Malignant	ITPA
8.36122e-31	0.338716	0.446	0.25	1.94599e-26	Malignant	PHF14
8.61329e-31	0.478524	0.283	0.136	2.00466e-26	Malignant	CCZ1
8.84893e-31	0.585849	0.273	0.132	2.0595e-26	Malignant	HNRNPUL2
9.02459e-31	0.41279	0.255	0.118	2.10038e-26	Malignant	CNOT1
9.59126e-31	0.719875	0.342	0.181	2.23227e-26	Malignant	DDRGK1
9.60984e-31	0.518725	0.355	0.186	2.23659e-26	Malignant	MKRN1
9.72379e-31	0.501109	0.616	0.397	2.26312e-26	Malignant	SRRM2
9.74834e-31	0.508729	0.376	0.204	2.26883e-26	Malignant	IP6K2
1.04158e-30	0.450412	0.576	0.364	2.42417e-26	Malignant	GRN
1.09653e-30	0.723576	0.442	0.259	2.55207e-26	Malignant	MRPL27
1.15532e-30	0.441459	0.632	0.416	2.68889e-26	Malignant	NDUFV2
1.30242e-30	0.718679	0.298	0.151	3.03125e-26	Malignant	SMCO4
1.34152e-30	0.521817	0.251	0.116	3.12224e-26	Malignant	BX284668.5
1.48682e-30	0.564977	0.33	0.17	3.46043e-26	Malignant	DENR
1.53897e-30	0.568623	0.331	0.169	3.58181e-26	Malignant	SPPL2A
1.6379e-30	0.628224	0.465	0.276	3.81206e-26	Malignant	RPN2
2.18328e-30	0.55241	0.565	0.367	5.08136e-26	Malignant	RNF7
2.26755e-30	0.496016	0.686	0.48	5.2775e-26	Malignant	COX17
2.43681e-30	0.623478	0.255	0.118	5.67144e-26	Malignant	MBP
2.45004e-30	0.528574	0.329	0.171	5.70223e-26	Malignant	MSRB2
2.76828e-30	0.408611	0.678	0.456	6.4429e-26	Malignant	HNRNPU
2.77004e-30	0.675887	0.3	0.15	6.44699e-26	Malignant	ELK4
3.42509e-30	0.700876	0.419	0.242	7.97156e-26	Malignant	NOSIP
3.61247e-30	0.589017	0.729	0.548	8.40766e-26	Malignant	UQCR10
3.65239e-30	0.50129	0.796	0.63	8.50057e-26	Malignant	NDUFS5
3.76397e-30	0.550555	0.281	0.138	8.76027e-26	Malignant	ZNF655
3.91789e-30	0.574106	0.709	0.526	9.1185e-26	Malignant	GPX4
3.92687e-30	0.697863	0.415	0.237	9.1394e-26	Malignant	TMEM208
4.19671e-30	0.416675	0.284	0.137	9.76742e-26	Malignant	SMAD5
4.26906e-30	0.510133	0.541	0.341	9.93582e-26	Malignant	POLR2J
4.45168e-30	0.480838	0.286	0.14	1.03608e-25	Malignant	EPRS
4.59222e-30	0.481322	0.354	0.187	1.06879e-25	Malignant	BOLA3
4.61861e-30	0.497909	0.27	0.129	1.07494e-25	Malignant	C1orf35
5.0239e-30	0.442515	0.313	0.158	1.16926e-25	Malignant	LAMTOR3
5.38405e-30	0.306588	0.339	0.176	1.25308e-25	Malignant	KLF2
5.68011e-30	0.579036	0.36	0.193	1.32199e-25	Malignant	PIGT
6.55974e-30	0.520091	0.358	0.192	1.52671e-25	Malignant	NMT1
7.72322e-30	0.376443	0.377	0.201	1.7975e-25	Malignant	AAMP
8.37009e-30	0.658106	0.264	0.127	1.94806e-25	Malignant	MTX2
8.37936e-30	0.543896	0.569	0.354	1.95021e-25	Malignant	MORF4L2
9.07284e-30	0.748661	0.543	0.352	2.11161e-25	Malignant	TRAM1
1.06614e-29	0.377411	0.721	0.508	2.48133e-25	Malignant	PCBP1
1.16928e-29	0.503022	0.397	0.22	2.72138e-25	Malignant	MRPS15
1.2692e-29	0.521695	0.327	0.17	2.95393e-25	Malignant	CERS2
1.31236e-29	0.53334	0.338	0.177	3.05438e-25	Malignant	PSMD11
1.44323e-29	0.635528	0.343	0.182	3.35896e-25	Malignant	TIMM10
1.49745e-29	0.527853	0.733	0.565	3.48517e-25	Malignant	COX7B
1.69006e-29	0.465291	0.277	0.135	3.93344e-25	Malignant	EBNA1BP2
1.71225e-29	0.431501	0.253	0.117	3.98509e-25	Malignant	RALB
1.9206e-29	0.359904	0.332	0.171	4.47e-25	Malignant	SNAP23
2.22974e-29	0.539472	0.582	0.371	5.1895e-25	Malignant	ATF4
2.37259e-29	0.406666	0.347	0.184	5.52197e-25	Malignant	FAM96A
2.48611e-29	0.401431	0.289	0.142	5.78617e-25	Malignant	MALSU1
3.39655e-29	0.513662	0.408	0.234	7.90514e-25	Malignant	DNPH1
3.39675e-29	0.348609	0.269	0.13	7.90561e-25	Malignant	VWA1
3.49406e-29	0.444771	0.264	0.126	8.13207e-25	Malignant	CYFIP1
3.81896e-29	0.424735	0.63	0.408	8.88825e-25	Malignant	ARPC1B
3.92923e-29	0.390316	0.27	0.129	9.14488e-25	Malignant	CARD19
4.12234e-29	0.463274	0.366	0.198	9.59434e-25	Malignant	CNDP2
4.12414e-29	0.377588	0.407	0.227	9.59853e-25	Malignant	SSNA1
4.6449e-29	0.394371	0.415	0.232	1.08105e-24	Malignant	AKR1A1
4.71213e-29	0.352839	0.334	0.173	1.0967e-24	Malignant	MRPS5
5.25155e-29	0.439825	0.286	0.141	1.22225e-24	Malignant	STX4
5.268e-29	0.633087	0.258	0.124	1.22607e-24	Malignant	HIBCH
5.59525e-29	0.603155	0.259	0.124	1.30224e-24	Malignant	ENOPH1
5.6057e-29	0.585745	0.364	0.199	1.30467e-24	Malignant	CCDC47
5.66212e-29	0.325717	0.395	0.216	1.3178e-24	Malignant	MTPN
5.95363e-29	0.590505	0.433	0.251	1.38565e-24	Malignant	PDAP1
6.54375e-29	0.574102	0.399	0.226	1.52299e-24	Malignant	NAA10
6.69391e-29	0.551339	0.256	0.122	1.55794e-24	Malignant	BRMS1
6.78927e-29	0.472193	0.254	0.121	1.58013e-24	Malignant	SF3B4
7.30222e-29	0.659152	0.31	0.162	1.69952e-24	Malignant	MRPL12
1.02231e-28	0.369768	0.407	0.227	2.37931e-24	Malignant	CLTC
1.13464e-28	0.66285	0.566	0.371	2.64076e-24	Malignant	PDIA6
1.2963e-28	0.508745	0.358	0.192	3.01701e-24	Malignant	SLC39A1
1.3623e-28	0.49166	0.307	0.157	3.17062e-24	Malignant	CCDC186
1.39082e-28	0.496023	0.301	0.152	3.23698e-24	Malignant	VAMP3
1.45821e-28	0.59336	0.412	0.236	3.39383e-24	Malignant	YIPF3
1.54193e-28	0.374436	0.294	0.148	3.58869e-24	Malignant	DAP3
1.56567e-28	0.41071	0.547	0.34	3.64394e-24	Malignant	KIF5B
1.57977e-28	0.512207	0.472	0.285	3.67675e-24	Malignant	SERPINB6
1.64498e-28	0.483846	0.28	0.138	3.82853e-24	Malignant	NUB1
1.69337e-28	0.404781	0.553	0.35	3.94114e-24	Malignant	RNF181
1.97159e-28	0.652155	0.325	0.175	4.58867e-24	Malignant	FAM173A
2.09373e-28	0.581301	0.645	0.462	4.87295e-24	Malignant	NDUFB9
2.41159e-28	0.519735	0.433	0.25	5.61273e-24	Malignant	CNIH1
2.66002e-28	0.388793	0.457	0.269	6.19092e-24	Malignant	MRPS36
2.69793e-28	0.458195	0.423	0.241	6.27916e-24	Malignant	SCARB2
2.89355e-28	0.566429	0.422	0.244	6.73444e-24	Malignant	ADI1
2.93429e-28	0.529706	0.291	0.147	6.82927e-24	Malignant	TSN
3.18633e-28	0.560596	0.334	0.178	7.41586e-24	Malignant	UBA1
3.49485e-28	0.491223	0.326	0.17	8.13391e-24	Malignant	YIPF6
3.75373e-28	0.499674	0.524	0.326	8.73644e-24	Malignant	ERGIC3
3.9318e-28	0.631887	0.614	0.428	9.15088e-24	Malignant	MT-ND4L
4.05988e-28	0.501071	0.372	0.206	9.44897e-24	Malignant	RAB4A
4.88944e-28	0.373867	0.317	0.162	1.13797e-23	Malignant	SDHA
4.96756e-28	0.545954	0.751	0.59	1.15615e-23	Malignant	SOD1
5.52594e-28	0.41888	0.279	0.138	1.28611e-23	Malignant	RAB9A
5.98402e-28	0.515616	0.547	0.356	1.39272e-23	Malignant	MRPL57
6.11814e-28	0.626446	0.399	0.227	1.42394e-23	Malignant	SUMF2
6.46535e-28	0.360028	0.315	0.164	1.50475e-23	Malignant	STT3B
1.02466e-27	0.565617	0.259	0.123	2.38479e-23	Malignant	PLIN3
1.05495e-27	0.687988	0.401	0.232	2.45529e-23	Malignant	PTP4A1
1.31759e-27	0.488956	0.472	0.286	3.06655e-23	Malignant	CHMP3
1.45271e-27	0.529563	0.307	0.159	3.38103e-23	Malignant	CFAP298
1.4558e-27	0.365615	0.913	0.857	3.38823e-23	Malignant	H3F3A
1.69847e-27	0.420621	0.37	0.202	3.95301e-23	Malignant	MRPL24
1.75521e-27	0.58508	0.342	0.188	4.08507e-23	Malignant	PMVK
1.81953e-27	0.379958	0.584	0.374	4.23478e-23	Malignant	HNRNPF
2.05462e-27	0.477962	0.257	0.124	4.78193e-23	Malignant	OXR1
2.14759e-27	0.510168	0.283	0.143	4.99829e-23	Malignant	NCK1
2.16117e-27	0.415491	0.411	0.234	5.0299e-23	Malignant	RAB6A
2.16742e-27	0.390962	0.478	0.287	5.04446e-23	Malignant	ZC3H15
2.29367e-27	0.575223	0.354	0.194	5.33829e-23	Malignant	RNF114
2.41615e-27	0.348761	0.667	0.445	5.62336e-23	Malignant	CD9
2.92413e-27	0.521122	0.641	0.444	6.80561e-23	Malignant	SLIRP
3.17149e-27	0.371234	0.485	0.291	7.38133e-23	Malignant	AKAP13
3.83495e-27	0.415798	0.304	0.158	8.92546e-23	Malignant	EBAG9
3.94469e-27	0.311834	0.507	0.305	9.18087e-23	Malignant	SRSF10
4.32102e-27	0.434983	0.267	0.133	1.00567e-22	Malignant	CKAP4
4.46005e-27	0.549307	0.288	0.147	1.03803e-22	Malignant	NSFL1C
4.83489e-27	0.620489	0.25	0.123	1.12527e-22	Malignant	PPP1R1B
4.86094e-27	0.413734	0.352	0.191	1.13133e-22	Malignant	YWHAG
4.8998e-27	0.371021	0.297	0.152	1.14038e-22	Malignant	POLR2C
5.05434e-27	0.598145	0.682	0.51	1.17635e-22	Malignant	NDUFA3
5.25802e-27	0.681612	0.305	0.162	1.22375e-22	Malignant	TMX2
5.28732e-27	0.348791	0.31	0.162	1.23057e-22	Malignant	NUDT5
5.36766e-27	0.270869	0.569	0.36	1.24927e-22	Malignant	PDLIM1
6.01894e-27	0.347072	0.3	0.156	1.40085e-22	Malignant	TUSC2
6.62213e-27	0.487858	0.251	0.121	1.54124e-22	Malignant	DNAJC2
7.6292e-27	0.440784	0.43	0.252	1.77562e-22	Malignant	COPZ1
7.90834e-27	0.479324	0.39	0.219	1.84059e-22	Malignant	NUTF2
8.99638e-27	0.528997	0.299	0.154	2.09382e-22	Malignant	MRPS6
9.18907e-27	0.404701	0.602	0.384	2.13866e-22	Malignant	CAPZA2
9.36323e-27	0.425801	0.251	0.122	2.1792e-22	Malignant	MTX1
1.01295e-26	0.395223	0.609	0.403	2.35755e-22	Malignant	GSTK1
1.01411e-26	0.550985	0.272	0.137	2.36024e-22	Malignant	TRIM33
1.01485e-26	0.470463	0.796	0.659	2.36195e-22	Malignant	HINT1
1.01848e-26	0.556888	0.403	0.238	2.3704e-22	Malignant	UBE2E3
1.06745e-26	0.366792	0.474	0.283	2.48438e-22	Malignant	IQGAP1
1.26519e-26	0.492996	0.344	0.184	2.9446e-22	Malignant	ZYX
1.37423e-26	0.294271	0.288	0.146	3.19838e-22	Malignant	TAP1
1.44358e-26	0.506664	0.276	0.139	3.35978e-22	Malignant	NAA50
1.52334e-26	0.476548	0.454	0.276	3.54542e-22	Malignant	FAAP20
1.5901e-26	0.34412	0.471	0.28	3.7008e-22	Malignant	ZNF207
1.78841e-26	0.368388	0.479	0.287	4.16235e-22	Malignant	NORAD
1.91405e-26	0.350796	0.291	0.148	4.45476e-22	Malignant	VPS4B
2.18481e-26	0.680973	0.329	0.18	5.08493e-22	Malignant	GLRX3
2.63485e-26	0.466534	0.668	0.478	6.13236e-22	Malignant	MRPS21
2.82848e-26	0.510645	0.803	0.691	6.58301e-22	Malignant	ATP5ME
2.88383e-26	0.564137	0.268	0.134	6.71182e-22	Malignant	DDX27
2.97104e-26	0.389721	0.317	0.168	6.9148e-22	Malignant	ERICH1
3.10381e-26	0.44109	0.394	0.224	7.2238e-22	Malignant	TM2D1
3.58157e-26	0.301482	0.276	0.139	8.33574e-22	Malignant	ISCA2
3.68673e-26	0.355097	0.366	0.205	8.58051e-22	Malignant	NARS
3.96155e-26	0.611928	0.328	0.18	9.22011e-22	Malignant	MRPL13
4.00835e-26	0.461317	0.352	0.195	9.32904e-22	Malignant	FXR1
4.52055e-26	0.305863	0.303	0.158	1.05211e-21	Malignant	CDC42SE2
5.06214e-26	0.51287	0.311	0.166	1.17816e-21	Malignant	MIR4458HG
5.14996e-26	0.506514	0.252	0.124	1.1986e-21	Malignant	HSPA4
5.28177e-26	0.404074	0.425	0.252	1.22928e-21	Malignant	SDF4
6.53309e-26	0.515594	0.316	0.169	1.52051e-21	Malignant	CAPRIN1
7.85815e-26	0.398711	0.349	0.19	1.82891e-21	Malignant	UBE2L6
8.08794e-26	0.271592	0.453	0.265	1.88239e-21	Malignant	ADAR
9.00952e-26	0.464548	0.26	0.13	2.09688e-21	Malignant	PKN1
9.09359e-26	0.386329	0.277	0.14	2.11644e-21	Malignant	PHF20L1
1.14685e-25	0.303349	0.285	0.146	2.66917e-21	Malignant	CHD2
1.30229e-25	0.480671	0.634	0.442	3.03095e-21	Malignant	SELENOH
1.41697e-25	0.311383	0.302	0.158	3.29787e-21	Malignant	NRDC
1.50953e-25	0.327488	0.341	0.186	3.51329e-21	Malignant	TMEM9B
1.51918e-25	0.285535	0.432	0.248	3.53573e-21	Malignant	SLTM
1.70345e-25	0.385077	0.598	0.4	3.96462e-21	Malignant	SELENOF
1.70563e-25	0.532575	0.324	0.178	3.96968e-21	Malignant	PPA2
1.72147e-25	0.458183	0.341	0.187	4.00656e-21	Malignant	SUGT1
1.81577e-25	0.473368	0.342	0.188	4.22602e-21	Malignant	AZIN1
1.85898e-25	0.441333	0.604	0.41	4.3266e-21	Malignant	SSBP1
1.93451e-25	0.56741	0.337	0.188	4.50237e-21	Malignant	ZNF292
1.97283e-25	0.462068	0.422	0.248	4.59157e-21	Malignant	MMADHC
2.06884e-25	0.335749	0.472	0.284	4.81503e-21	Malignant	TGOLN2
2.08821e-25	0.531161	0.358	0.202	4.8601e-21	Malignant	MRPS16
2.42718e-25	0.282923	0.284	0.146	5.64902e-21	Malignant	FAM192A
2.53751e-25	0.312124	0.328	0.177	5.9058e-21	Malignant	NCOA7
2.5645e-25	0.578778	0.25	0.124	5.96861e-21	Malignant	NMRAL1
3.18818e-25	0.433865	0.261	0.131	7.42017e-21	Malignant	STX10
3.53787e-25	0.499047	0.796	0.67	8.23404e-21	Malignant	ATP5MD
3.64867e-25	0.475113	0.367	0.209	8.49192e-21	Malignant	HSD17B12
3.72401e-25	0.288417	0.358	0.2	8.66725e-21	Malignant	KANSL1
3.99743e-25	0.397959	0.648	0.441	9.30362e-21	Malignant	PPP1CB
4.7401e-25	0.49288	0.269	0.137	1.10321e-20	Malignant	ZBTB44
4.94932e-25	0.501206	0.701	0.529	1.1519e-20	Malignant	PSMA7
5.18473e-25	0.502944	0.263	0.135	1.20669e-20	Malignant	FURIN
5.22393e-25	0.644789	0.483	0.314	1.21582e-20	Malignant	XIST
5.61263e-25	0.459295	0.275	0.143	1.30628e-20	Malignant	FNIP2
5.77115e-25	0.401698	0.287	0.15	1.34318e-20	Malignant	TCEA3
6.1221e-25	0.374904	0.574	0.379	1.42486e-20	Malignant	LSM7
6.42738e-25	0.298127	0.26	0.13	1.49591e-20	Malignant	TRIP12
8.26987e-25	0.382537	0.616	0.428	1.92473e-20	Malignant	APRT
9.06503e-25	0.43086	0.313	0.17	2.10979e-20	Malignant	RICTOR
9.55506e-25	0.277026	0.448	0.266	2.22385e-20	Malignant	SERINC3
1.08845e-24	0.42152	0.325	0.178	2.53326e-20	Malignant	B4GALT1
1.11963e-24	0.261732	0.309	0.165	2.60583e-20	Malignant	AFDN
1.14145e-24	0.579639	0.31	0.17	2.65661e-20	Malignant	RAMP1
1.17236e-24	0.549662	0.286	0.154	2.72855e-20	Malignant	USF2
1.46652e-24	0.356671	0.421	0.249	3.41318e-20	Malignant	SEC31A
1.50799e-24	0.443387	0.309	0.166	3.50969e-20	Malignant	NUDT21
1.5334e-24	0.385992	0.332	0.181	3.56884e-20	Malignant	TXNDC12
1.55233e-24	0.598197	0.709	0.555	3.6129e-20	Malignant	SEC61G
1.63019e-24	0.411565	0.276	0.143	3.7941e-20	Malignant	CMC2
1.72405e-24	0.522589	0.264	0.136	4.01255e-20	Malignant	MAGT1
1.81403e-24	0.47768	0.267	0.138	4.22197e-20	Malignant	U2AF2
1.96449e-24	0.325799	0.506	0.31	4.57215e-20	Malignant	SYPL1
1.98676e-24	0.396988	0.542	0.347	4.62399e-20	Malignant	UBE2I
2.03315e-24	0.381441	0.607	0.413	4.73194e-20	Malignant	EIF1AX
2.10726e-24	0.400788	0.611	0.413	4.90443e-20	Malignant	BANF1
2.45565e-24	0.354554	0.312	0.169	5.71529e-20	Malignant	AHSA1
2.53729e-24	0.317908	0.27	0.138	5.90529e-20	Malignant	TMEM183A
2.62606e-24	0.368224	0.252	0.127	6.1119e-20	Malignant	AP3D1
3.12897e-24	0.354005	0.514	0.321	7.28236e-20	Malignant	FOXP1
3.35099e-24	0.484396	0.38	0.222	7.79908e-20	Malignant	HM13
3.46567e-24	0.428443	0.336	0.187	8.06601e-20	Malignant	TRAPPC3
3.69339e-24	0.41196	0.429	0.255	8.59599e-20	Malignant	SUMO3
4.16757e-24	0.314987	0.365	0.207	9.69961e-20	Malignant	ARPC5L
4.80781e-24	0.546135	0.343	0.194	1.11897e-19	Malignant	RPL26L1
4.87466e-24	0.304453	0.281	0.147	1.13453e-19	Malignant	IDI1
5.22829e-24	0.434297	0.416	0.25	1.21683e-19	Malignant	MTIF3
5.37387e-24	0.396049	0.484	0.305	1.25072e-19	Malignant	KDELR1
5.55999e-24	0.437247	0.263	0.136	1.29403e-19	Malignant	CLPTM1
5.83945e-24	0.343739	0.365	0.208	1.35907e-19	Malignant	RAD23B
5.88202e-24	0.257486	0.256	0.13	1.36898e-19	Malignant	CEP57
5.93042e-24	0.262925	0.309	0.166	1.38025e-19	Malignant	PRPF6
6.37811e-24	0.403959	0.25	0.127	1.48444e-19	Malignant	ST5
6.46917e-24	0.321719	0.266	0.138	1.50564e-19	Malignant	UBQLN1
7.29404e-24	0.649466	0.272	0.143	1.69762e-19	Malignant	CSTF3
7.34296e-24	0.787261	0.492	0.329	1.709e-19	Malignant	TMEM147
7.43957e-24	0.414359	0.423	0.251	1.73148e-19	Malignant	ZFAND6
7.96401e-24	0.469805	0.339	0.192	1.85354e-19	Malignant	STAT1
8.12847e-24	0.401256	0.274	0.144	1.89182e-19	Malignant	BRD7
8.1632e-24	0.453961	0.32	0.176	1.8999e-19	Malignant	GANAB
8.27072e-24	0.27445	0.657	0.462	1.92493e-19	Malignant	DDIT4
8.30571e-24	0.498709	0.479	0.313	1.93307e-19	Malignant	DNAJC15
8.35362e-24	0.337794	0.537	0.349	1.94422e-19	Malignant	ENSA
8.65217e-24	0.373555	0.315	0.173	2.01371e-19	Malignant	COPB1
8.71178e-24	0.730045	0.303	0.168	2.02758e-19	Malignant	LAGE3
1.02468e-23	0.388072	0.371	0.213	2.38483e-19	Malignant	MRPL21
1.03432e-23	0.506162	0.715	0.551	2.40728e-19	Malignant	COX8A
1.0369e-23	0.453057	0.269	0.14	2.41328e-19	Malignant	HPCAL1
1.15104e-23	0.343833	0.399	0.236	2.67893e-19	Malignant	PABPN1
1.15937e-23	0.399363	0.607	0.415	2.69833e-19	Malignant	SRP9
1.25439e-23	0.290345	0.337	0.184	2.91947e-19	Malignant	C14orf119
1.34659e-23	0.411283	0.284	0.151	3.13406e-19	Malignant	APOPT1
1.38576e-23	0.396218	0.282	0.148	3.22521e-19	Malignant	SPTLC1
1.47149e-23	0.415668	0.499	0.315	3.42475e-19	Malignant	SDHC
1.90619e-23	0.513282	0.412	0.25	4.43647e-19	Malignant	RAD21
1.99977e-23	0.378856	0.623	0.445	4.65427e-19	Malignant	JTB
2.17718e-23	0.352056	0.577	0.387	5.06716e-19	Malignant	UFC1
2.33637e-23	0.523794	0.557	0.377	5.43768e-19	Malignant	VDAC2
2.3501e-23	0.308276	0.623	0.424	5.46961e-19	Malignant	TMEM50A
2.47902e-23	0.393942	0.444	0.273	5.76968e-19	Malignant	PIN4
2.53968e-23	0.307308	0.258	0.133	5.91086e-19	Malignant	MKLN1
2.97444e-23	0.294401	0.33	0.186	6.92271e-19	Malignant	LTBP3
3.07837e-23	0.324705	0.349	0.197	7.16459e-19	Malignant	AFF4
3.32682e-23	0.578194	0.359	0.209	7.74283e-19	Malignant	RNMT
3.51884e-23	0.317473	0.769	0.6	8.18975e-19	Malignant	ARPC3
3.84521e-23	0.42472	0.646	0.455	8.94934e-19	Malignant	SF3B6
4.02777e-23	0.553739	0.265	0.14	9.37424e-19	Malignant	PPP2R2A
4.17222e-23	0.407613	0.264	0.137	9.71043e-19	Malignant	BRIX1
4.21251e-23	0.457982	0.673	0.503	9.80418e-19	Malignant	ATP5MC3
4.26505e-23	0.517356	0.283	0.152	9.92647e-19	Malignant	BCL7C
4.40919e-23	0.441367	0.481	0.306	1.02619e-18	Malignant	NHP2
5.14847e-23	0.388151	0.303	0.164	1.19825e-18	Malignant	FAM32A
6.17737e-23	0.315111	0.335	0.187	1.43772e-18	Malignant	C5orf15
6.24171e-23	0.262809	0.286	0.153	1.4527e-18	Malignant	TMEM259
6.33719e-23	0.386823	0.298	0.163	1.47492e-18	Malignant	CYHR1
7.01446e-23	0.317522	0.354	0.203	1.63255e-18	Malignant	SNF8
7.10186e-23	0.26642	0.5	0.317	1.65289e-18	Malignant	LSM8
7.34577e-23	0.457133	0.652	0.469	1.70965e-18	Malignant	PTGES3
8.00815e-23	0.312398	0.304	0.166	1.86382e-18	Malignant	ITFG1
8.33311e-23	0.512344	0.326	0.183	1.93945e-18	Malignant	PSMD2
8.61782e-23	0.834781	0.916	0.92	2.00571e-18	Malignant	RPS16
8.99083e-23	0.272506	0.438	0.266	2.09253e-18	Malignant	EIF4H
9.47999e-23	0.480576	0.258	0.135	2.20637e-18	Malignant	NCSTN
1.00876e-22	0.467896	0.267	0.141	2.34779e-18	Malignant	MLLT6
1.02953e-22	0.253223	0.287	0.153	2.39612e-18	Malignant	TMF1
1.13518e-22	0.518747	0.426	0.259	2.64202e-18	Malignant	SNRPC
1.18919e-22	0.438027	0.274	0.146	2.76772e-18	Malignant	CYTH2
1.19025e-22	0.37715	0.616	0.432	2.7702e-18	Malignant	EIF5B
1.21857e-22	0.27717	0.539	0.344	2.8361e-18	Malignant	SBDS
1.27443e-22	0.363603	0.392	0.232	2.9661e-18	Malignant	DNAJC19
1.3083e-22	0.507203	0.312	0.175	3.04494e-18	Malignant	RABGGTB
1.34768e-22	0.466279	0.311	0.168	3.1366e-18	Malignant	PDLIM7
1.37158e-22	0.265777	0.375	0.217	3.19221e-18	Malignant	MFF
1.45407e-22	0.632856	0.379	0.231	3.3842e-18	Malignant	UQCC2
1.47754e-22	0.47756	0.31	0.171	3.43882e-18	Malignant	GLUD1
1.49302e-22	0.377103	0.334	0.188	3.47486e-18	Malignant	CDV3
1.49673e-22	0.392018	0.264	0.137	3.48348e-18	Malignant	EIF2S1
1.54071e-22	0.39421	0.41	0.245	3.58585e-18	Malignant	U2SURP
1.61913e-22	0.298364	0.438	0.262	3.76836e-18	Malignant	IDS
1.64e-22	0.37372	0.451	0.278	3.81694e-18	Malignant	MLF2
1.92733e-22	0.422284	0.529	0.345	4.48566e-18	Malignant	RHEB
2.05324e-22	0.254494	0.315	0.173	4.77871e-18	Malignant	TSC22D4
2.18611e-22	0.364173	0.297	0.162	5.08796e-18	Malignant	LYPLA1
2.42391e-22	0.266619	0.364	0.209	5.64141e-18	Malignant	PSMD7
2.52315e-22	0.332003	0.284	0.153	5.87238e-18	Malignant	CCDC25
2.52906e-22	0.352419	0.263	0.137	5.88613e-18	Malignant	COA1
2.5895e-22	0.466532	0.295	0.161	6.02681e-18	Malignant	PSMD3
2.76409e-22	0.315936	0.261	0.136	6.43315e-18	Malignant	JAGN1
2.77002e-22	0.31468	0.526	0.338	6.44694e-18	Malignant	SNRPD3
2.98642e-22	0.465669	0.517	0.349	6.95059e-18	Malignant	NDUFA6
3.03838e-22	0.440196	0.256	0.133	7.07152e-18	Malignant	MRPS10
3.12089e-22	0.38445	0.315	0.176	7.26357e-18	Malignant	EIF2AK2
3.30601e-22	0.304968	0.29	0.158	7.6944e-18	Malignant	ZMYM2
3.31719e-22	0.422728	0.328	0.188	7.72043e-18	Malignant	MRPL50
3.50923e-22	0.304339	0.267	0.141	8.16737e-18	Malignant	SNX27
3.57104e-22	0.335282	0.522	0.334	8.31124e-18	Malignant	RAB13
3.66867e-22	0.42357	0.824	0.709	8.53845e-18	Malignant	COX6C
3.84791e-22	0.391292	0.281	0.152	8.95563e-18	Malignant	LARS
4.5072e-22	0.260704	0.434	0.267	1.049e-17	Malignant	DDX21
4.69249e-22	0.480979	0.56	0.39	1.09213e-17	Malignant	DDT
5.00913e-22	0.290127	0.296	0.162	1.16583e-17	Malignant	SNRNP200
5.03284e-22	0.428837	0.25	0.13	1.17134e-17	Malignant	ACYP1
5.5959e-22	0.404729	0.535	0.351	1.30239e-17	Malignant	CAMTA1
5.604e-22	0.33517	0.549	0.362	1.30428e-17	Malignant	ELOC
6.33936e-22	0.535367	0.578	0.4	1.47542e-17	Malignant	SNRPF
7.08331e-22	0.412674	0.603	0.43	1.64857e-17	Malignant	SLC25A5
7.33247e-22	0.437037	0.641	0.47	1.70656e-17	Malignant	ATP5PD
7.77809e-22	0.299653	0.266	0.14	1.81027e-17	Malignant	NUBP2
7.79468e-22	0.422237	0.345	0.201	1.81413e-17	Malignant	FDX1
8.29585e-22	0.318202	0.574	0.378	1.93078e-17	Malignant	AES
9.21801e-22	0.385985	0.462	0.291	2.1454e-17	Malignant	COMT
1.01359e-21	0.386481	0.518	0.334	2.35904e-17	Malignant	MAP1LC3B
1.05589e-21	0.504301	0.251	0.134	2.45747e-17	Malignant	TOLLIP
1.10154e-21	0.523265	0.279	0.152	2.56373e-17	Malignant	GNL3
1.27788e-21	0.258562	0.34	0.194	2.97413e-17	Malignant	MRPL36
1.66764e-21	0.251455	0.33	0.188	3.88126e-17	Malignant	TAF9
1.71433e-21	0.351869	0.302	0.168	3.98994e-17	Malignant	PIH1D1
1.94473e-21	0.331385	0.476	0.301	4.52617e-17	Malignant	TAF7
2.06318e-21	0.353492	0.375	0.221	4.80184e-17	Malignant	PPP1R15A
2.14334e-21	0.382772	0.428	0.266	4.98842e-17	Malignant	TMEM205
2.21673e-21	0.438905	0.697	0.525	5.15921e-17	Malignant	HSP90B1
2.62231e-21	0.489704	0.398	0.242	6.10317e-17	Malignant	MANF
3.15339e-21	0.353209	0.252	0.132	7.33921e-17	Malignant	NKAP
3.17254e-21	0.425673	0.64	0.469	7.38378e-17	Malignant	NDUFB10
3.30639e-21	0.43679	0.767	0.612	7.6953e-17	Malignant	TMEM59
3.48888e-21	0.297921	0.258	0.135	8.12002e-17	Malignant	PBDC1
3.81387e-21	0.372788	0.25	0.132	8.8764e-17	Malignant	INTS11
3.97653e-21	0.311527	0.395	0.237	9.25497e-17	Malignant	SMIM7
4.13944e-21	0.460782	0.652	0.475	9.63413e-17	Malignant	BSG
4.37236e-21	0.367347	0.25	0.131	1.01762e-16	Malignant	HDAC7
4.40914e-21	0.727345	0.286	0.16	1.02618e-16	Malignant	SPAG9
4.4401e-21	0.410476	0.602	0.426	1.03339e-16	Malignant	FIS1
4.66375e-21	0.309317	0.317	0.181	1.08544e-16	Malignant	PTS
5.43609e-21	0.337565	0.61	0.43	1.26519e-16	Malignant	NDUFA2
5.70378e-21	0.27634	0.3	0.167	1.3275e-16	Malignant	RAB5A
5.72243e-21	0.293571	0.304	0.17	1.33184e-16	Malignant	CCDC90B
5.81212e-21	0.365079	0.364	0.214	1.35271e-16	Malignant	SDHB
6.23121e-21	0.407522	0.277	0.152	1.45025e-16	Malignant	IFI35
6.25739e-21	0.364038	0.268	0.147	1.45634e-16	Malignant	GOLGA2
6.37085e-21	0.324525	0.608	0.427	1.48275e-16	Malignant	PET100
6.39494e-21	0.319154	0.29	0.16	1.48836e-16	Malignant	NIFK
6.75303e-21	0.373373	0.256	0.137	1.5717e-16	Malignant	TMEM126A
7.21651e-21	0.288705	0.277	0.148	1.67957e-16	Malignant	LLPH
8.70622e-21	0.343634	0.517	0.334	2.02629e-16	Malignant	CCNL1
9.25511e-21	0.365033	0.251	0.133	2.15403e-16	Malignant	ZNF511
9.41747e-21	0.338317	0.344	0.201	2.19182e-16	Malignant	OLA1
9.41903e-21	0.38774	0.448	0.281	2.19218e-16	Malignant	CCT3
1.0029e-20	0.55429	0.371	0.225	2.33414e-16	Malignant	ARL1
1.1953e-20	0.427203	0.358	0.215	2.78194e-16	Malignant	SMIM19
1.2054e-20	0.319371	0.366	0.217	2.80545e-16	Malignant	CLNS1A
1.22054e-20	0.340836	0.379	0.226	2.84069e-16	Malignant	BAG1
1.34976e-20	0.420658	0.286	0.16	3.14143e-16	Malignant	SRP54
1.43844e-20	0.409992	0.368	0.221	3.34783e-16	Malignant	IGBP1
1.9111e-20	0.250504	0.5	0.325	4.44789e-16	Malignant	H2AFV
1.95891e-20	0.301108	0.328	0.19	4.55917e-16	Malignant	TRAPPC4
1.97359e-20	0.264413	0.271	0.147	4.59334e-16	Malignant	NTPCR
2.09068e-20	0.461057	0.377	0.229	4.86584e-16	Malignant	CETN2
2.3557e-20	0.302955	0.585	0.398	5.48266e-16	Malignant	DYNLT1
2.69892e-20	0.266635	0.296	0.164	6.28147e-16	Malignant	SNX5
2.69936e-20	0.367886	0.262	0.144	6.28249e-16	Malignant	MBNL2
3.13827e-20	0.259421	0.356	0.211	7.30401e-16	Malignant	MRPL22
3.1403e-20	0.315577	0.256	0.136	7.30873e-16	Malignant	COQ10B
3.54933e-20	0.36929	0.361	0.213	8.26072e-16	Malignant	PSMD13
4.61806e-20	0.310224	0.434	0.271	1.07481e-15	Malignant	ARPP19
4.75412e-20	0.472299	0.788	0.648	1.10647e-15	Malignant	HSP90AB1
4.75622e-20	0.406125	0.347	0.209	1.10696e-15	Malignant	PTOV1
5.0406e-20	0.341643	0.547	0.365	1.17315e-15	Malignant	SNRPB
5.13079e-20	0.67376	0.505	0.337	1.19414e-15	Malignant	EIF5A
5.34219e-20	0.27855	0.446	0.281	1.24334e-15	Malignant	EMC4
5.58551e-20	0.358278	0.294	0.166	1.29997e-15	Malignant	FUBP1
5.99498e-20	0.521221	0.253	0.139	1.39527e-15	Malignant	GALNT1
6.28002e-20	0.449623	0.355	0.211	1.46161e-15	Malignant	FAM50A
8.07302e-20	0.253086	0.369	0.22	1.87891e-15	Malignant	PFDN1
8.24148e-20	0.319328	0.585	0.41	1.91812e-15	Malignant	VPS28
8.62116e-20	0.310502	0.589	0.414	2.00649e-15	Malignant	HIGD2A
9.34512e-20	0.297521	0.338	0.197	2.17498e-15	Malignant	YTHDF2
9.98805e-20	0.315308	0.3	0.171	2.32462e-15	Malignant	RNF10
1.03537e-19	0.472039	0.342	0.202	2.40971e-15	Malignant	MRPL47
1.23027e-19	0.31778	0.271	0.15	2.86334e-15	Malignant	RAB21
1.33881e-19	0.365819	0.381	0.234	3.11596e-15	Malignant	SREK1IP1
1.34036e-19	0.30246	0.336	0.196	3.11956e-15	Malignant	PQBP1
1.46623e-19	0.345582	0.786	0.676	3.4125e-15	Malignant	UBL5
1.59386e-19	0.349002	0.26	0.143	3.70956e-15	Malignant	USP47
2.06775e-19	0.362999	0.256	0.14	4.81247e-15	Malignant	YIPF5
2.08837e-19	0.409542	0.484	0.32	4.86047e-15	Malignant	EIF5
2.21584e-19	0.276757	0.347	0.205	5.15715e-15	Malignant	RSBN1L
2.52667e-19	0.368708	0.324	0.189	5.88058e-15	Malignant	TOX4
2.69216e-19	0.29126	0.36	0.214	6.26572e-15	Malignant	THOC2
2.78818e-19	0.313512	0.268	0.15	6.48922e-15	Malignant	TTC17
3.38897e-19	0.303381	0.289	0.165	7.88749e-15	Malignant	SMIM20
4.10808e-19	0.264919	0.256	0.139	9.56114e-15	Malignant	DR1
4.28084e-19	0.375336	0.25	0.137	9.96322e-15	Malignant	SS18
4.72539e-19	0.286175	0.568	0.386	1.09979e-14	Malignant	RBM8A
4.76019e-19	0.374166	0.634	0.458	1.10789e-14	Malignant	VAPA
4.7926e-19	0.2992	0.43	0.272	1.11543e-14	Malignant	EMC10
6.68824e-19	0.259712	0.316	0.184	1.55662e-14	Malignant	TMEM126B
7.25004e-19	0.313893	0.286	0.162	1.68737e-14	Malignant	STAG2
7.70715e-19	0.277001	0.372	0.225	1.79376e-14	Malignant	EIF4E
7.92109e-19	0.4353	0.259	0.144	1.84356e-14	Malignant	RSRC1
8.3083e-19	0.310159	0.479	0.307	1.93367e-14	Malignant	CAV2
1.10412e-18	0.356039	0.74	0.582	2.56972e-14	Malignant	SAP18
1.32514e-18	0.290591	0.272	0.153	3.08413e-14	Malignant	BAZ2A
1.35785e-18	0.300463	0.53	0.36	3.16027e-14	Malignant	ATOX1
1.42061e-18	0.269704	0.276	0.158	3.30633e-14	Malignant	NUMA1
1.44492e-18	0.317347	0.288	0.164	3.3629e-14	Malignant	TIMM17A
1.57182e-18	0.445338	0.523	0.358	3.65826e-14	Malignant	CYB5A
1.58822e-18	0.298702	0.285	0.163	3.69643e-14	Malignant	CEBPZOS
1.76563e-18	0.405031	0.594	0.434	4.10933e-14	Malignant	MZT2B
1.78309e-18	0.385076	0.672	0.481	4.14995e-14	Malignant	EIF4G2
1.79438e-18	0.375768	0.547	0.368	4.17625e-14	Malignant	CTNNB1
1.99075e-18	0.362885	0.603	0.435	4.63326e-14	Malignant	SNRPE
2.12664e-18	0.333533	0.26	0.145	4.94954e-14	Malignant	BET1
2.13253e-18	0.275081	0.449	0.288	4.96325e-14	Malignant	ZCRB1
2.37947e-18	0.254502	0.357	0.214	5.53798e-14	Malignant	DPM1
2.53385e-18	0.297168	0.567	0.39	5.89728e-14	Malignant	AKAP9
2.88037e-18	0.378643	0.283	0.162	6.70377e-14	Malignant	TIMMDC1
3.03169e-18	0.274982	0.422	0.271	7.05596e-14	Malignant	STUB1
3.21636e-18	0.453744	0.402	0.256	7.48575e-14	Malignant	LAMP2
3.88384e-18	0.381414	0.309	0.182	9.03926e-14	Malignant	ABHD14B
3.95503e-18	0.447106	0.97	0.985	9.20493e-14	Malignant	MT-CO2
5.00818e-18	0.423013	0.322	0.193	1.1656e-13	Malignant	MRPL42
5.06814e-18	0.28415	0.562	0.391	1.17956e-13	Malignant	MRPL51
5.10226e-18	0.346179	0.28	0.161	1.1875e-13	Malignant	CCS
5.15564e-18	0.372429	0.316	0.186	1.19992e-13	Malignant	ACAA1
5.17468e-18	0.298416	0.258	0.145	1.20435e-13	Malignant	EMG1
5.60832e-18	0.434802	0.609	0.429	1.30528e-13	Malignant	KRT10
6.02451e-18	0.254313	0.272	0.153	1.40214e-13	Malignant	SEC13
6.85953e-18	0.44271	0.269	0.155	1.59649e-13	Malignant	COPS2
6.89951e-18	0.30341	0.305	0.177	1.60579e-13	Malignant	CCDC115
7.1196e-18	0.413509	0.768	0.664	1.65701e-13	Malignant	COX7A2
7.33811e-18	0.290674	0.317	0.186	1.70787e-13	Malignant	GSDMD
8.04031e-18	0.412008	0.743	0.609	1.8713e-13	Malignant	POLR2L
8.38391e-18	0.393885	0.25	0.139	1.95127e-13	Malignant	MRPL15
8.65481e-18	0.52238	0.254	0.144	2.01432e-13	Malignant	ABHD12
9.17927e-18	0.334518	0.685	0.51	2.13638e-13	Malignant	SERP1
9.38384e-18	0.398569	0.397	0.25	2.18399e-13	Malignant	2023-03-06
1.04039e-17	0.31918	0.361	0.224	2.4214e-13	Malignant	TTC14
1.16286e-17	0.319902	0.294	0.171	2.70643e-13	Malignant	PFKL
1.16882e-17	0.251741	0.276	0.156	2.72032e-13	Malignant	DHX9
1.17677e-17	0.280693	0.883	0.834	2.7388e-13	Malignant	ATP5F1E
1.86642e-17	0.296198	0.296	0.172	4.34392e-13	Malignant	TANK
1.91124e-17	0.369768	0.451	0.298	4.44822e-13	Malignant	CYC1
2.23827e-17	0.349242	0.298	0.178	5.20934e-13	Malignant	ARFGAP3
3.36339e-17	0.265895	0.329	0.2	7.82796e-13	Malignant	OPTN
3.48389e-17	0.300368	0.458	0.301	8.10841e-13	Malignant	TIMM13
3.71033e-17	0.324091	0.57	0.394	8.63541e-13	Malignant	ATP6V0B
4.33152e-17	0.426896	0.255	0.146	1.00812e-12	Malignant	COMMD4
4.57698e-17	0.269708	0.27	0.153	1.06525e-12	Malignant	PTPN2
4.83363e-17	0.332798	0.293	0.174	1.12498e-12	Malignant	FBXW5
4.95722e-17	0.289869	0.374	0.234	1.15374e-12	Malignant	PPP2CA
5.00641e-17	0.355506	0.391	0.247	1.16519e-12	Malignant	TRAPPC2L
5.55275e-17	0.405084	0.27	0.157	1.29235e-12	Malignant	USO1
6.8089e-17	0.314804	0.552	0.39	1.5847e-12	Malignant	C8orf59
6.9903e-17	0.353699	0.335	0.205	1.62692e-12	Malignant	MEA1
7.71489e-17	0.385681	0.559	0.39	1.79556e-12	Malignant	PSMA4
7.94885e-17	0.311337	0.702	0.535	1.85002e-12	Malignant	HNRNPC
1.03414e-16	0.338076	0.263	0.151	2.40686e-12	Malignant	FNIP1
1.07229e-16	0.30341	0.257	0.147	2.49564e-12	Malignant	RAB5B
1.14451e-16	0.377872	0.369	0.233	2.66373e-12	Malignant	ANKRD10
1.3713e-16	0.383001	0.262	0.152	3.19156e-12	Malignant	GGCT
1.47955e-16	0.372319	0.3	0.18	3.44351e-12	Malignant	UBE3A
1.48458e-16	0.260079	0.307	0.185	3.45521e-12	Malignant	GDI1
1.52247e-16	0.26609	0.255	0.146	3.54341e-12	Malignant	ACO2
1.55134e-16	0.367652	0.266	0.154	3.61059e-12	Malignant	KRCC1
1.56089e-16	0.301681	0.504	0.338	3.63281e-12	Malignant	CHMP5
1.6469e-16	0.252821	0.261	0.148	3.83299e-12	Malignant	HMG20B
1.93092e-16	0.261187	0.269	0.156	4.49401e-12	Malignant	VPS25
2.54321e-16	0.344644	0.305	0.184	5.91906e-12	Malignant	CDC42SE1
2.65855e-16	0.269165	0.449	0.298	6.18752e-12	Malignant	PNKD
2.68167e-16	0.48882	0.406	0.268	6.24133e-12	Malignant	BNIP3L
3.10296e-16	0.466441	0.27	0.159	7.22183e-12	Malignant	CNOT2
3.48741e-16	0.274668	0.43	0.284	8.11659e-12	Malignant	FBL
3.86157e-16	0.306793	0.603	0.438	8.98743e-12	Malignant	ENY2
4.0845e-16	0.293768	0.318	0.193	9.50628e-12	Malignant	MOB4
4.13651e-16	0.339849	0.331	0.204	9.62732e-12	Malignant	MRPS26
5.44847e-16	0.366536	0.35	0.219	1.26808e-11	Malignant	TMEM14A
8.79292e-16	0.293028	0.684	0.52	2.04646e-11	Malignant	C19orf53
8.87619e-16	0.254908	0.579	0.413	2.06584e-11	Malignant	C9orf16
8.93006e-16	0.314417	0.806	0.708	2.07838e-11	Malignant	OST4
9.87333e-16	0.331134	0.3	0.182	2.29792e-11	Malignant	YME1L1
1.43696e-15	0.258529	0.326	0.201	3.34437e-11	Malignant	DNAJC3
1.51529e-15	0.258468	0.408	0.267	3.52669e-11	Malignant	COA3
1.5397e-15	0.511203	0.39	0.269	3.5835e-11	Malignant	IGFBP2
1.5921e-15	0.313517	0.325	0.203	3.70547e-11	Malignant	NDUFV3
1.64226e-15	0.436726	0.328	0.21	3.82219e-11	Malignant	SDF2L1
1.7005e-15	0.282479	0.831	0.75	3.95775e-11	Malignant	COX4I1
1.70911e-15	0.453002	0.259	0.155	3.97777e-11	Malignant	SLC39A7
1.98369e-15	0.260136	0.559	0.388	4.61685e-11	Malignant	RAB7A
2.13659e-15	0.351759	0.6	0.432	4.97271e-11	Malignant	SERBP1
2.40485e-15	0.325761	0.902	0.836	5.59704e-11	Malignant	ACTG1
3.29053e-15	0.319374	0.262	0.154	7.65837e-11	Malignant	ZCCHC10
3.65865e-15	0.43565	0.287	0.174	8.51513e-11	Malignant	SEC22B
3.6947e-15	0.363569	0.363	0.232	8.59904e-11	Malignant	MRPS33
3.72675e-15	0.290032	0.658	0.491	8.67363e-11	Malignant	HNRNPA3
3.76438e-15	0.314278	0.586	0.425	8.76121e-11	Malignant	MRPL20
4.03147e-15	0.252593	0.573	0.407	9.38285e-11	Malignant	SYF2
4.76445e-15	0.298412	0.585	0.428	1.10888e-10	Malignant	ANAPC11
5.41002e-15	0.305773	0.464	0.312	1.25913e-10	Malignant	TCEA1
5.46995e-15	0.31758	0.513	0.359	1.27308e-10	Malignant	POLR2K
8.40889e-15	0.257401	0.35	0.224	1.95709e-10	Malignant	MRPL40
1.05809e-14	0.295817	0.494	0.35	2.46261e-10	Malignant	NDUFAB1
1.18607e-14	0.251976	0.54	0.377	2.76045e-10	Malignant	2023-09-02
1.74734e-14	0.370294	0.276	0.166	4.06676e-10	Malignant	VBP1
1.75974e-14	0.273661	0.891	0.86	4.09561e-10	Malignant	RPL36A
2.68489e-14	0.253532	0.592	0.419	6.24881e-10	Malignant	SET
3.44824e-14	0.395235	0.256	0.154	8.02542e-10	Malignant	USP9X
3.77581e-14	0.26035	0.262	0.158	8.78782e-10	Malignant	PCF11
4.3104e-14	0.250228	0.37	0.241	1.0032e-09	Malignant	DARS
5.11487e-14	0.36942	0.269	0.165	1.19043e-09	Malignant	DAAM1
5.21154e-14	0.268758	0.26	0.156	1.21293e-09	Malignant	RB1CC1
5.69133e-14	0.310847	0.255	0.152	1.3246e-09	Malignant	ZNF148
6.66451e-14	0.284938	0.885	0.797	1.5511e-09	Malignant	CALM2
1.12648e-13	0.275835	0.724	0.579	2.62177e-09	Malignant	POMP
1.21782e-13	0.315957	0.708	0.55	2.83436e-09	Malignant	PPIB
1.46049e-13	0.341076	0.641	0.493	3.39915e-09	Malignant	DAD1
1.9853e-13	0.293712	0.485	0.346	4.62059e-09	Malignant	TIMM8B
2.0755e-13	0.361612	0.264	0.162	4.83052e-09	Malignant	PRPF31
2.28147e-13	0.377173	0.591	0.437	5.30988e-09	Malignant	ATP5F1C
3.48482e-13	0.268815	0.354	0.234	8.11058e-09	Malignant	SLC3A2
4.14256e-13	0.41828	0.505	0.375	9.6414e-09	Malignant	ATP5MC1
5.38734e-13	0.25967	0.425	0.292	1.25385e-08	Malignant	NDUFB5
5.61572e-13	0.31899	0.272	0.17	1.307e-08	Malignant	UBL3
6.18158e-13	0.344144	0.66	0.502	1.4387e-08	Malignant	RAN
6.47862e-13	0.35218	0.264	0.166	1.50783e-08	Malignant	ATF3
7.85289e-13	0.282733	0.405	0.274	1.82768e-08	Malignant	NAA20
1.08296e-12	0.345772	0.358	0.235	2.52048e-08	Malignant	ERLEC1
1.12271e-12	0.383537	0.589	0.43	2.61299e-08	Malignant	HNRNPH1
1.67236e-12	0.413804	0.588	0.432	3.89225e-08	Malignant	WSB1
2.53562e-12	0.262329	0.642	0.503	5.90141e-08	Malignant	RBX1
3.56121e-12	0.355625	0.356	0.237	8.28836e-08	Malignant	ILF2
5.73346e-12	0.315288	0.458	0.33	1.33441e-07	Malignant	TBCB
5.95043e-12	0.362654	0.258	0.162	1.3849e-07	Malignant	ACLY
6.9203e-12	0.332011	0.588	0.436	1.61063e-07	Malignant	NCL
1.80315e-11	0.318726	0.452	0.317	4.19664e-07	Malignant	MDH2
1.40378e-10	0.292096	0.401	0.278	3.26716e-06	Malignant	PRDX4
1.96939e-10	0.265825	0.532	0.386	4.58357e-06	Malignant	OSTC
6.42919e-10	0.270105	0.272	0.181	1.49633e-05	Malignant	FTX
6.90871e-10	0.333321	0.403	0.285	1.60793e-05	Malignant	ATP6V1E1
9.23786e-10	0.258208	0.395	0.283	2.15002e-05	Malignant	NBDY
9.2459e-10	0.265229	0.442	0.322	2.15189e-05	Malignant	CNPY2
1.73156e-09	0.276957	0.982	0.991	4.03002e-05	Malignant	MT-CO1
1.7834e-09	0.658662	0.709	0.584	4.15069e-05	Malignant	ZFP36
3.45015e-09	0.381702	0.311	0.214	8.02987e-05	Malignant	CCT2
5.62175e-09	0.35026	0.563	0.436	0.000130841	Malignant	TMED2
1.93855e-08	0.305686	0.901	0.877	0.000451177	Malignant	RPL22
2.22556e-07	0.267468	0.965	0.947	0.00517978	Malignant	RPL19
0.000686371	0.285388	0.906	0.886	1	Malignant	EIF1
0.00402675	0.293516	0.873	0.84	1	Malignant	RPS5
0	5.15132	0.276	0.013	0	Ductal	ROCR
0	4.74278	0.429	0.039	0	Ductal	VTN
0	4.70556	0.688	0.094	0	Ductal	LEFTY1
0	4.68573	0.76	0.1	0	Ductal	AMBP
0	4.61126	0.488	0.043	0	Ductal	LINC00671
0	4.59319	0.943	0.19	0	Ductal	SLC4A4
0	4.59018	0.528	0.049	0	Ductal	DCDC2
0	4.55643	0.294	0.021	0	Ductal	VTCN1
0	4.54728	0.446	0.034	0	Ductal	PKHD1
0	4.50653	0.291	0.02	0	Ductal	VEPH1
0	4.45141	0.312	0.021	0	Ductal	SLC17A4
0	4.43503	0.392	0.03	0	Ductal	ANXA9
0	4.39412	0.713	0.098	0	Ductal	SLC3A1
0	4.35565	0.626	0.066	0	Ductal	UGT2A3
0	4.33773	0.355	0.031	0	Ductal	SERPINA6
0	4.33087	0.733	0.088	0	Ductal	SERPINA5
0	4.29982	0.675	0.082	0	Ductal	SFRP5
0	4.24283	0.549	0.058	0	Ductal	KCNJ16
0	4.21224	0.414	0.043	0	Ductal	ACSM3
0	4.20581	0.587	0.077	0	Ductal	AL138930.1
0	4.1957	0.912	0.182	0	Ductal	CLDN10
0	4.18558	0.372	0.034	0	Ductal	C6
0	4.18416	0.429	0.041	0	Ductal	TTYH1
0	4.17783	0.977	0.306	0	Ductal	FXYD2
0	4.15993	0.385	0.039	0	Ductal	AC022613.1
0	4.13775	0.478	0.057	0	Ductal	ERICH5
0	4.08413	0.781	0.154	0	Ductal	GMNN
0	4.07579	0.887	0.168	0	Ductal	CFTR
0	4.0713	0.42	0.048	0	Ductal	CCDC198
0	4.04754	0.31	0.028	0	Ductal	GRB14
0	4.03711	0.367	0.039	0	Ductal	CYS1
0	4.01757	0.351	0.04	0	Ductal	FGFR2
0	3.88104	0.604	0.088	0	Ductal	PPP1R1B
0	3.87287	0.92	0.225	0	Ductal	DEFB1
0	3.86164	0.556	0.071	0	Ductal	ALKAL2
0	3.82078	0.406	0.054	0	Ductal	SLC44A3
0	3.81511	0.51	0.068	0	Ductal	KCNJ15
0	3.76705	0.989	0.405	0	Ductal	ANXA4
0	3.75349	0.665	0.113	0	Ductal	CITED4
0	3.72846	0.35	0.041	0	Ductal	NEURL3
0	3.71602	0.753	0.128	0	Ductal	SCTR
0	3.71217	0.454	0.067	0	Ductal	PROX1
0	3.64504	0.395	0.053	0	Ductal	TRPV6
0	3.63405	0.501	0.078	0	Ductal	FGGY
0	3.61736	0.97	0.38	0	Ductal	CLU
0	3.54782	0.64	0.108	0	Ductal	HOMER2
0	3.50959	0.582	0.083	0	Ductal	FLRT2
0	3.5001	0.554	0.089	0	Ductal	AKAP7
0	3.33196	0.791	0.206	0	Ductal	SH3YL1
0	3.29674	0.634	0.125	0	Ductal	KIF12
0	3.29156	0.572	0.108	0	Ductal	CA2
0	3.27915	0.606	0.126	0	Ductal	MUC6
0	3.2538	0.618	0.12	0	Ductal	SOX9
0	3.22209	0.502	0.09	0	Ductal	HHEX
0	3.17564	0.513	0.096	0	Ductal	FGFR3
0	3.15703	0.443	0.068	0	Ductal	EPHB6
0	3.14979	0.464	0.077	0	Ductal	PHGDH
0	3.13066	0.819	0.241	0	Ductal	MT1F
0	3.12589	0.74	0.24	0	Ductal	CCND1
0	3.10533	0.539	0.109	0	Ductal	PLPP2
0	3.10025	0.618	0.139	0	Ductal	BEX1
0	3.04994	0.567	0.111	0	Ductal	ANXA3
0	3.03481	0.597	0.121	0	Ductal	CLDN3
0	3.03102	0.953	0.46	0	Ductal	ATP1A1
0	2.79062	0.904	0.301	0	Ductal	ATP1B1
0	2.68667	0.813	0.26	0	Ductal	RBP1
0	2.66467	0.819	0.262	0	Ductal	SORBS2
0	2.4702	0.609	0.13	0	Ductal	TM4SF4
0	2.37661	0.853	0.333	0	Ductal	C12orf75
0	2.35097	0.869	0.335	0	Ductal	KRT18
0	2.25269	0.833	0.266	0	Ductal	EPCAM
0	2.10263	0.764	0.218	0	Ductal	AQP1
0	2.06909	0.891	0.379	0	Ductal	KRT8
0	2.0075	0.898	0.552	0	Ductal	PEBP1
3.67105e-306	1.74046	0.734	0.219	8.544e-302	Ductal	TSPAN8
1.1837e-305	2.91052	0.515	0.103	2.75495e-301	Ductal	BICC1
8.17152e-299	1.99494	0.823	0.318	1.90184e-294	Ductal	CD24
4.83104e-294	2.9865	0.497	0.1	1.12438e-289	Ductal	FAM3B
1.15862e-290	1.43007	0.741	0.217	2.69657e-286	Ductal	GATM
2.3948e-289	3.8111	0.37	0.052	5.57365e-285	Ductal	ARSE
1.42923e-288	3.47457	0.385	0.056	3.32638e-284	Ductal	SERPINA4
9.8169e-287	3.45216	0.39	0.059	2.28479e-282	Ductal	WNK2
7.56904e-280	1.6924	0.929	0.575	1.76162e-275	Ductal	ANXA2
1.61537e-277	3.89634	0.336	0.043	3.75961e-273	Ductal	HNF1B
1.29509e-276	2.8681	0.484	0.1	3.01419e-272	Ductal	CXADR
5.31979e-276	2.97856	0.502	0.111	1.23813e-271	Ductal	FAIM
1.79832e-273	2.23809	0.667	0.207	4.18542e-269	Ductal	TACSTD2
1.02356e-272	3.96134	0.302	0.033	2.38224e-268	Ductal	LINC01829
7.90927e-266	2.65708	0.52	0.119	1.8408e-261	Ductal	NTRK2
7.39979e-263	2.90446	0.393	0.064	1.72223e-258	Ductal	SLC16A7
9.48934e-262	3.13247	0.47	0.102	2.20855e-257	Ductal	RAB3IP
5.61854e-260	2.66594	0.553	0.145	1.30766e-255	Ductal	RAMP1
1.5603e-254	1.55351	0.813	0.314	3.63143e-250	Ductal	SOD3
2.98001e-254	3.41052	0.372	0.061	6.93567e-250	Ductal	CNKSR3
3.96344e-252	2.00475	0.796	0.363	9.22451e-248	Ductal	S100A13
1.06453e-250	1.50841	0.922	0.663	2.47759e-246	Ductal	GSTP1
3.51748e-250	1.17468	0.965	0.828	8.18659e-246	Ductal	COX7C
8.23495e-250	2.33662	0.439	0.084	1.9166e-245	Ductal	PDGFD
5.89285e-249	1.26526	0.961	0.644	1.3715e-244	Ductal	S100A10
1.97317e-248	2.97153	0.471	0.107	4.59235e-244	Ductal	SLC37A4
8.42759e-247	3.94773	0.26	0.026	1.96144e-242	Ductal	CFAP221
3.04236e-245	3.02945	0.461	0.104	7.08079e-241	Ductal	GLIS3
9.64316e-245	2.67264	0.523	0.131	2.24435e-240	Ductal	ID4
1.47944e-240	2.35747	0.599	0.183	3.44324e-236	Ductal	ISYNA1
6.17965e-238	2.80299	0.472	0.111	1.43825e-233	Ductal	SCD5
1.25529e-237	1.26662	0.789	0.374	2.92155e-233	Ductal	SPP1
6.0781e-235	3.07207	0.39	0.072	1.41462e-230	Ductal	CCDC9B
7.74308e-231	3.63925	0.319	0.047	1.80213e-226	Ductal	TFPI2
2.28072e-229	1.38004	0.909	0.629	5.30816e-225	Ductal	PPDPF
3.52827e-225	2.79625	0.493	0.129	8.21169e-221	Ductal	TCEA3
1.20481e-223	1.9427	0.685	0.248	2.80408e-219	Ductal	ELF3
2.67371e-222	3.19097	0.293	0.04	6.22279e-218	Ductal	VAV3
3.07775e-222	1.42349	0.782	0.343	7.16314e-218	Ductal	SPINT2
4.26603e-222	1.82784	0.785	0.391	9.92875e-218	Ductal	BEX3
8.63989e-221	1.91108	0.693	0.258	2.01085e-216	Ductal	MMP7
1.23392e-219	3.80968	0.259	0.031	2.87184e-215	Ductal	LINC02532
2.04913e-219	2.88323	0.448	0.105	4.76914e-215	Ductal	CLDN1
2.48634e-217	1.44332	0.887	0.551	5.78671e-213	Ductal	CD59
1.82858e-216	2.63564	0.433	0.098	4.25583e-212	Ductal	MAOA
6.45505e-216	3.28478	0.317	0.051	1.50235e-211	Ductal	WWC1
1.58451e-213	2.31651	0.505	0.139	3.68779e-209	Ductal	DMKN
7.52827e-213	2.22398	0.509	0.138	1.75213e-208	Ductal	ABCC3
7.35941e-211	1.66984	0.809	0.457	1.71283e-206	Ductal	HMGN3
7.78798e-208	1.86752	0.669	0.255	1.81257e-203	Ductal	PERP
2.54761e-207	2.86482	0.416	0.096	5.92932e-203	Ductal	ALDH3A2
3.06724e-206	0.90358	0.998	0.988	7.1387e-202	Ductal	MT-CO3
3.2087e-206	3.39683	0.344	0.064	7.46793e-202	Ductal	DAPL1
4.03582e-205	1.95829	0.712	0.323	9.39297e-201	Ductal	GTF2I
7.10387e-205	2.62289	0.385	0.08	1.65336e-200	Ductal	TSPAN6
6.49403e-203	2.4301	0.521	0.158	1.51142e-198	Ductal	FBXO21
1.18036e-201	2.86866	0.414	0.097	2.74718e-197	Ductal	ADRA2A
3.79001e-198	1.65582	0.772	0.399	8.82086e-194	Ductal	ARL6IP1
1.92603e-196	1.95814	0.646	0.25	4.48265e-192	Ductal	TSTD1
9.6344e-196	2.36006	0.614	0.234	2.24231e-191	Ductal	TNFRSF12A
8.30186e-195	3.15568	0.286	0.044	1.93217e-190	Ductal	PLEKHB1
5.74816e-194	3.00759	0.302	0.05	1.33783e-189	Ductal	NR5A2
7.31422e-194	3.01538	0.297	0.048	1.70231e-189	Ductal	PRKAR2B
9.0278e-191	3.15487	0.408	0.101	2.10113e-186	Ductal	ENC1
6.44749e-190	1.51521	0.81	0.455	1.50059e-185	Ductal	APP
5.01494e-189	2.85402	0.338	0.066	1.16718e-184	Ductal	JCAD
6.37865e-189	2.6096	0.405	0.096	1.48457e-184	Ductal	KIFC3
1.73865e-187	1.58139	0.8	0.441	4.04654e-183	Ductal	ZBTB20
8.18736e-187	2.9314	0.316	0.058	1.90553e-182	Ductal	AMOTL2
3.85652e-186	2.0936	0.565	0.196	8.97567e-182	Ductal	PBX1
1.36399e-182	1.70556	0.921	0.688	3.17456e-178	Ductal	HSP90AA1
1.8485e-182	3.02589	0.281	0.046	4.30221e-178	Ductal	NPY1R
6.6853e-181	3.20717	0.289	0.05	1.55594e-176	Ductal	GMPR
1.26604e-178	1.89257	0.659	0.27	2.94659e-174	Ductal	HES1
1.17634e-177	2.37701	0.454	0.13	2.73781e-173	Ductal	MAGI1
3.19071e-176	1.17979	0.807	0.408	7.42607e-172	Ductal	TM4SF1
2.17586e-172	2.10867	0.502	0.161	5.0641e-168	Ductal	WWTR1
6.5847e-172	3.36469	0.285	0.051	1.53252e-167	Ductal	CHST9
1.11166e-168	2.12374	0.588	0.237	2.58727e-164	Ductal	AHCYL1
3.6417e-168	2.86343	0.267	0.044	8.4757e-164	Ductal	FMO5
1.02879e-167	1.36537	0.617	0.224	2.39441e-163	Ductal	SMIM22
1.00259e-165	2.71287	0.32	0.067	2.33344e-161	Ductal	PEG10
4.88683e-165	2.38367	0.444	0.131	1.13736e-160	Ductal	LURAP1L
5.29044e-165	3.00923	0.271	0.047	1.2313e-160	Ductal	RHOV
1.06115e-162	2.02286	0.485	0.154	2.46972e-158	Ductal	CLDN7
1.24476e-162	1.26381	0.85	0.504	2.89707e-158	Ductal	TPM1
7.02064e-162	1.0162	0.903	0.552	1.63398e-157	Ductal	MT1E
1.69146e-159	1.78453	0.602	0.243	3.93671e-155	Ductal	METTL7A
3.96836e-159	1.62503	0.692	0.341	9.23595e-155	Ductal	CYB5A
2.93459e-158	1.53349	0.686	0.308	6.82996e-154	Ductal	SPATS2L
4.23526e-158	1.83146	0.639	0.299	9.85714e-154	Ductal	MPC2
5.10431e-156	2.24305	0.455	0.142	1.18798e-151	Ductal	AGRN
3.04378e-155	1.91168	0.55	0.211	7.0841e-151	Ductal	RHOBTB3
8.49138e-155	1.9486	0.493	0.167	1.97628e-150	Ductal	DSP
9.83557e-155	1.8337	0.622	0.277	2.28913e-150	Ductal	COX20
2.39181e-154	2.71363	0.275	0.052	5.5667e-150	Ductal	FAM171A1
3.04962e-153	2.57181	0.339	0.081	7.09768e-149	Ductal	KIAA1522
4.55579e-152	2.2852	0.353	0.086	1.06031e-147	Ductal	ACSS1
5.63141e-151	2.45536	0.291	0.059	1.31065e-146	Ductal	EDN1
1.33149e-149	2.28079	0.349	0.086	3.0989e-145	Ductal	MPP1
4.70272e-149	1.16878	0.923	0.763	1.09451e-144	Ductal	UBB
9.00003e-147	1.08026	0.884	0.649	2.09467e-142	Ductal	UQCRQ
1.65783e-146	1.68594	0.583	0.236	3.85842e-142	Ductal	HES4
4.15357e-146	2.05713	0.405	0.117	9.66702e-142	Ductal	SOAT1
4.84578e-146	1.82999	0.573	0.234	1.12781e-141	Ductal	PMEPA1
4.95547e-146	2.58882	0.315	0.072	1.15334e-141	Ductal	SOX6
5.87484e-146	1.59789	0.668	0.323	1.36731e-141	Ductal	GTF2H5
2.45002e-145	2.01165	0.486	0.168	5.70219e-141	Ductal	KCNQ1OT1
3.08953e-145	2.47188	0.291	0.061	7.19058e-141	Ductal	SEMA6A
4.04979e-145	1.5302	0.646	0.29	9.42549e-141	Ductal	CAV2
4.76907e-144	1.1969	0.809	0.432	1.10995e-139	Ductal	SERPING1
5.25489e-143	1.92559	0.411	0.121	1.22302e-138	Ductal	RIC3
2.0144e-142	2.3541	0.289	0.061	4.6883e-138	Ductal	PIK3AP1
2.12947e-142	2.39991	0.29	0.062	4.95612e-138	Ductal	BCL7A
6.49195e-142	2.39081	0.375	0.104	1.51094e-137	Ductal	MEIS1
9.58321e-142	2.13508	0.449	0.151	2.2304e-137	Ductal	AFDN
2.13571e-140	2.61283	0.314	0.076	4.97066e-136	Ductal	NEDD4L
2.2211e-140	1.62432	0.619	0.277	5.1694e-136	Ductal	PDCD4
3.00751e-140	2.04302	0.488	0.178	6.99969e-136	Ductal	COMTD1
3.15007e-140	1.37508	0.753	0.445	7.33147e-136	Ductal	NDUFC1
3.44908e-140	1.7974	0.507	0.187	8.02738e-136	Ductal	STARD10
[truncated: 6,162 more rows]
