# Supplementary material for: PLXDC1 + Tumor‐Associated Pancreatic Stellate Cells Promote Desmoplastic and Immunosuppressive Niche in Pancreatic Ductal Adenocarcinoma
Source: Adv Sci (Weinh). 2025 Mar 17;12(18):2415756. doi: 10.1002/advs.202415756 (PMC12079351; doi:10.1002/advs.202415756)
Supplement: Supplementary file 3 — Supplementary TableS2 [file ADVS-12-2415756-s004.xlsx]

## Sheet: Supplementary Table 2
Supplementary Table 2. The antibodies used for flow cytometry.
Antibody (and clone no. if applicable)	Vendor	Cat. Number	Dilution
Human TruStain FcX (Fc Receptor Blocking Solution)	Biolegend	422302	1:100
Fixable Viability Stain 620	BD Biosciences	564996	1:1000
APC/Cyanine7 anti-human CD45 Antibody (2D1)	Biolegend	368516	1:200
APC/Cyanine7 anti-human CD326 (Ep-CAM) Antibody (9C4)	Biolegend	324246	1:200
APC-Cy™7 Mouse Anti-Human CD31 (WM59)	BD Biosciences	563653	1:200
BV711 Mouse Anti-Human CD140b (28D4)	BD Biosciences	743037	1:100
Brilliant Violet 785™ anti-human CD90 (Thy1) Antibody (5E10)	Biolegend	328142	1:200
PE/Cyanine7 anti-human CD36 Antibody (5-271)	Biolegend	336222	1:200
Alexa Fluor® 647 Mouse Anti-Human LAG-3 (CD223) Antibody (T47-530)	Biosciences	565716	1:100
BB515 Mouse Anti-Human CD279 (PD-1) Antibody (EH12.1)	BD Horizon	564494	1:50
BV786 Mouse Anti-Human CD8 (RPA-T8)	BD Horizon	563823	1:200
