# Supplementary material for: PLXDC1 + Tumor‐Associated Pancreatic Stellate Cells Promote Desmoplastic and Immunosuppressive Niche in Pancreatic Ductal Adenocarcinoma
Source: Adv Sci (Weinh). 2025 Mar 17;12(18):2415756. doi: 10.1002/advs.202415756 (PMC12079351; doi:10.1002/advs.202415756)
Supplement: Supplementary file 4 — Supplementary TableS3 [file ADVS-12-2415756-s007.xlsx]

## Sheet: Supplementary Table 3
Supplementary Table 3. Gene expression matrix in log2TPM values for sorted PSCs.
Gene	NAT1.CD36	NAT2.CD36	NAT3.CD36	Tumor1.CD36	Tumor2.CD36	Tumor3.CD36	Tumor1.CD90	Tumor2.CD90	Tumor3.CD90
7SK	0.575057	1.58496	0	1.58496	1.58496	0	1	0	1
A1BG	3.32193	3.16993	3.45943	3.45943	3.16993	3.90689	3.70044	3	3.32193
A1BG-AS1	3.58496	3.16993	3.45943	3.90689	3.80735	3	4.08746	4.75489	3
A1CF	0	0	0.551723	0	0	0	0.908238	0	2.33897
A2M	10.42	10.4378	10.196	9.84392	10.2715	10.3848	9.66711	9.59246	9.63118
A4GALT	5.61471	5.75489	4.90689	5.45943	5.85798	5.55459	5	5.2854	5.12928
A4GNT	0	0	0	0	2.4675	0	3.09071	1.67738	0
AAAS	6.18982	6.98868	7.02237	6.56986	7.09803	6.35755	6.67243	6.83289	6.62936
AACS	3.58496	3.90689	2.58496	4.08746	4.16993	3.70044	2.80735	3.16993	4
AADAC	2.57156	0	2.03752	0.247169	0	0	0	0	3.4063
AADACP1	0	0.167098	0	0.25084	0	3.67161	0	0	3.9466
AADAT	2	2.32193	1.58496	0.86719	0	0	0	0	1
AAED1	4.70044	4.32193	4.32193	4.32193	4.45943	5.20945	4.75489	4.39232	4.64386
AAGAB	4.32193	4.24793	4.39232	4.58496	4.32193	5.39232	5	4.16993	4.24793
AAK1	4.39232	4.24793	3.58496	3.80735	4	4.58496	3.70044	3.16993	3.70044
AAMDC	6.20945	6.42626	6.06609	5.58496	5.24793	5.52356	6.55459	6.26679	5.58496
AAMP	7.42626	7.86419	7.96578	7.74147	7.94251	7.87652	8.09803	7.90087	7.44294
AAR2	5.20945	5.20945	5.20945	4.80735	5.49185	5.12928	4.85798	5.2854	4.58496
AARS	5.35755	4.58496	5.58496	5.08746	5.20945	5.61471	5.45943	5.83289	5.16993
AARS2	3.80735	3.45943	3.80735	3.70044	4.32193	4	3.16993	4.16993	3.80735
AARSD1	6.49185	6.30378	6.32193	6.2854	6.12928	6.37504	6.49185	6.53916	6.6865
AASDH	2.58496	3	2.80735	2.58496	2.32193	3.16993	3.16993	1.58496	2
AASDHPPT	3.90689	3.90689	4.58496	4.24793	4.45943	4.24793	4.64386	4.90689	3.90689
AASS	5.88264	5.58496	6.40939	5.72792	6.32193	6.42626	5.49185	5.67243	5.42626
AATF	5.20945	5.35755	5.55459	5.20945	5.49185	5.93074	5.42626	4.75489	5.35755
AATK	0	0.834216	0.954178	0.48355	0	0	2	2.58496	1
ABALON	2.58496	2.80735	3.45943	2.58496	3.90689	3	3.58496	4.08746	3.16993
ABAT	2	2.80735	2.80735	1.58496	3	0.171599	1	2	2
ABCA1	3.90689	3.90689	4.58496	4	4.45943	4.52356	4.24793	4.32193	4.32193
ABCA10	1.58496	3.32193	3.58496	1.58496	2.80735	0	2.32193	0.49224	2.32193
ABCA11P	3.16993	4.24793	3.32193	2	3	0.706696	2	0	2.58496
ABCA2	2	2.80735	0.918952	0.805182	2.32193	1	2.58496	2.58496	2
ABCA3	1.58496	1.58496	1.58496	1.58496	0	1.58496	2	2	1.58496
ABCA5	4.39232	4.90689	5.58496	3.90689	5	4.45943	4.16993	4.24793	3.16993
ABCA6	5.2854	5.08746	7.81378	4.39232	5.80735	5.32193	6.14975	6.53916	5.61471
ABCA7	1.58496	0.807985	1	1.58496	1.58496	2	2.32193	0.414498	2.58496
ABCA8	5.32193	6.02237	7.29462	5.08746	5.75489	5.52356	6.56986	6.58496	5.75489
ABCA9	1	1.58496	2.58496	0.425831	1.58496	0.878003	3.58496	3.32193	2.58496
ABCA9-AS1	0	1.58496	2	0	0	0	2.32193	0.988671	1
ABCB1	0	0.29694	2.36699	0.645496	0	1.17983	0	0	2.46195
ABCB10	2	2	2.32193	2.32193	2.32193	2.58496	2	1.58496	1
ABCB6	4.90689	4	4.08746	3.45943	3.45943	3.45943	3.16993	4.24793	3.16993
ABCB7	4.16993	2.80735	4	4.08746	4.52356	5.08746	3.32193	3.80735	4
ABCB8	3.80735	3.80735	4.16993	4.32193	4.52356	4.16993	4.52356	5	4.75489
ABCB9	2	3.16993	2.58496	2.32193	3.70044	1.58496	0.18635	2.80735	1.58496
ABCC1	1	1.58496	0.575273	1.58496	1	0.237337	2.80735	2	2
ABCC10	4.16993	4.32193	4.9542	3.70044	4.45943	4.9542	4.9542	4.58496	3.80735
ABCC3	3.45943	4.85798	6.12928	3.16993	4.45943	4.58496	5.16993	4.58496	4
ABCC4	0.320213	0.401625	2	1	1.58496	0.803343	2	1.58496	1.58496
ABCC5	4.52356	4.9542	4.9542	3.80735	3.70044	2.32193	4.32193	4.58496	3.80735
ABCC6	1.58399	0	2.17194	0.922253	1.03403	0	1.61295	0	3.27275
ABCC6P1	0	0	0.208409	0.387515	2.49391	0	2.18296	0	1.72686
ABCC6P2	0	2.32193	0.158606	0.495118	1	0	2.58496	0	1
ABCC9	5.88264	5.24793	6.20945	5.16993	5.58496	5.49185	4.39232	5.08746	4.39232
ABCD1	0	1.58496	1.58496	1.58496	2	1.58496	2.32193	2.32193	2
ABCD3	2	3.32193	4.16993	3.58496	3.16993	3	5.04439	4.70044	3.70044
ABCD4	5.97728	6.18982	7	6.08746	6.55459	6.35755	6.70044	6.82018	6.35755
ABCE1	4.64386	4.45943	4.90689	4.16993	4.24793	4.52356	4.24793	4.24793	4.08746
ABCF1	4.85798	4.85798	4.85798	4.9542	5.12928	5.16993	5.08746	5.20945	5.08746
ABCF2	4.58496	4.85798	4.08746	5.04439	5.04439	4.58496	4.64386	4.85798	4.39232
ABCF3	4.39232	6.02237	6.14975	5.42626	6.33985	5.78136	5.93074	5.55459	5.58496
ABCG1	0	2.58496	1	2.80735	3.32193	2.32193	2.32193	0.0720605	2.32193
ABCG2	0	0	2	1	2	2	1.58496	1.58496	1.58496
ABCG4	0	0	1.58496	1	2.32193	2	0	0	0
ABHD10	3.16993	2.32193	2.80735	2.80735	0.946955	0.879737	2.32193	3.32193	3.16993
ABHD11	4.9542	6.18982	6.02237	5.72792	6.08746	5.24793	6.39232	6.14975	5.61471
ABHD12	1.58496	4	4.32193	4.45943	5.08746	4.64386	4.45943	3.80735	4.16993
ABHD13	2.80735	3	3	3.16993	2.32193	3	3.16993	3.32193	3
ABHD14A	3.90689	5.45943	5.52356	5.45943	6.02237	5	6.08746	5.97728	5.08746
ABHD14A-ACY1	4.9542	4.52356	4.39232	3.32193	3.90689	3.80735	3.45943	4.64386	5.35755
ABHD14B	5.42626	6.45943	6.26679	6.39232	6.44294	6.08746	6.9542	6.53916	6.42626
ABHD15	2	0	1.58496	1.58496	2.32193	2.32193	1	2.58496	2
ABHD16A	6.2854	6.20945	6.44294	6.47573	5.9542	6.49185	6.72792	6.42626	6.58496
ABHD17A	0.994312	2.80735	1.58496	3	4	0	1.58496	2.32193	2
ABHD17B	2.58496	2.32193	1.58496	2.58496	2.58496	2.32193	0.391825	0	2
ABHD17C	1.90824	0	0	0.502674	0.126103	0	3.12716	0	3.72931
ABHD18	4	4	3	4	4	2.58496	3.16993	4	3.32193
ABHD2	5.24793	5.08746	5.39232	4.16993	5.20945	5.55459	4.64386	4.24793	4.85798
ABHD3	4.32193	4.80735	5.35755	5.24793	5.35755	5.61471	5.90689	5.49185	5.04439
ABHD4	5.45943	5	5.97728	4.52356	4.70044	4.58496	5.08746	5.42626	4.16993
ABHD5	2.58496	4.08746	3.58496	4.24793	4.24793	3.90689	4.75489	4.32193	3.90689
ABHD6	2.80735	3.45943	3.16993	3	2	3	3.70044	2.58496	3.45943
ABHD8	0.27285	2	1	2.58496	2.58496	2.58496	2.58496	1.58496	2.80735
ABI1	5.45943	5.16993	5.88264	5.55459	5.75489	5.75489	5.80735	6.08746	5.67243
ABI2	4.08746	3.16993	3.80735	3.90689	4.32193	4.85798	3.70044	4	4
ABI3	3	0.805872	2.80735	4.24793	3.70044	4.52356	3.70044	3	4.45943
ABI3BP	0.969217	2.80735	4.64386	1.58496	3.16993	0.415954	4.75489	5.04439	3.70044
ABL1	3.70044	4	3.90689	3	3.80735	4.08746	3.32193	2	3.45943
ABL2	4.24793	3.16993	4.16993	5.16993	4.16993	4.64386	4.58496	5.04439	4.58496
ABLIM1	2.32193	1.58496	3	3.70044	3.80735	4.24793	5.39232	5.42626	4.58496
ABLIM2	0.695356	3	1.58496	3.58496	2.32193	2.32193	3.32193	2.32193	2.80735
ABLIM3	0	2.58496	2.32193	2.80735	2.32193	2.58496	3.45943	3	2.58496
ABO	3	3.58496	3	2	2.32193	2.58496	2.32193	0.0668662	2.32193
ABR	4.52356	4.52356	4	3.90689	4.58496	4.58496	4.64386	4.80735	4.58496
ABRACL	0	2.80735	3.58496	3.80735	4.24793	3.45943	4.64386	4.64386	3.80735
ABT1	3.70044	4.32193	4.80735	4.64386	5.16993	4.9542	5.16993	5.12928	4.80735
ABTB1	6.82018	7.10852	6.49185	7.06609	6.98868	7.11894	6.93074	6.49185	6.96578
AC000032.2	0	3.6691	0.857719	1.42184	0	0	0	3.91681	3.37736
AC000067.1	2.80735	2.80735	1	1.58496	0	0	0	0	0
AC000068.5	2.80735	0.0257106	0.889082	0.824866	0.791219	2.58496	0	0	1.58496
AC000081.2	0	4.65843	0.632435	0.36816	0	0.855811	0	0	2.38797
AC000111.6	0	0	1.17043	0	1.73187	0	2.60177	0	2.36977
AC002044.1	4.52356	4.24793	2.80735	3.32193	3.32193	3.32193	1.58496	2.58496	3.32193
AC002044.3	1.58496	0	1.58496	1.58496	2	3.45943	0	0	1.58496
AC002044.4	4.16993	3.16993	0	2.58496	0.611495	2	1.58496	2.58496	2
AC002064.4	0.240291	0	0.92685	1	2	0	0	2	2
AC002066.1	0	4.4095	0	1.69878	1.85729	3.92394	0	0.288803	0
AC002310.12	1.58496	2	1.58496	1	1.58496	0	2.32193	2.32193	0.204049
AC002366.3	2	2	0.722928	0.0658011	3.16993	2.32193	1	2.32193	1.58496
AC002398.11	0	1.65193	1.14908	1.58599	0	1.79159	0	0.191238	0
AC002398.13	0	2	0	1.58496	2.80735	2	1	0	1.58496
AC002398.9	0.990553	0	0	3.4676	0	0	0	0.166546	0
AC002451.3	0	3	2	1.58496	1.58496	0.00497017	3.45943	0	2.32193
AC002456.2	0	0	1.58496	1	0	2	1.58496	0	0
AC002467.7	0	0	0	2.58496	0	3.58496	0.762894	0	2.80735
AC002550.6	0	0	0	0.749382	0.360242	0	3.45943	3.70044	3
AC003989.3	3.45943	2.80735	2.58496	3.16993	2.80735	3.16993	2	2.32193	2.32193
AC003991.3	5.58496	5.24793	3.90689	4.24793	3.45943	0.416895	0.160308	3.16993	2.58496
AC004019.10	2	2.32193	2.32193	0.792077	1	1.58496	1	0	1
AC004057.1	4.85798	4.75489	3.45943	4.75489	3.80735	4.08746	3.32193	4.52356	4.80735
AC004076.5	1.58496	2.32193	0.505706	0.469357	0	0.814083	1	0	1
AC004257.1	1.58496	3.32193	2.32193	2	2.32193	0	1.58496	0	1.58496
AC004381.8	1.06931	0	1.23418	0.211245	1.67643	0	1.70362	0	3.97209
AC004453.8	1.58496	0.380362	1.58496	2.58496	2.32193	3.32193	3.16993	2.32193	3
AC004540.5	0	2	2.32193	0.850139	2	0	2	0	0.316595
AC004556.1	2.32193	3	3.32193	2.58496	2.32193	2.32193	2.32193	3.16993	3
AC004702.2	0.44527	2	0	1.58496	1.58496	0	0	1.58496	0.0633124
AC004754.3	0.0680461	0.164624	0.12094	1	0	0.225886	0.96816	2.58496	0.859741
AC004837.5	1	1	0.998209	0.545117	1	2.58496	2.58496	0	2.32193
AC004870.4	0	0	0	0.235992	1.77772	0	0	0	2.92576
AC004893.11	3.16993	2.80735	2	2	2.32193	3	0	0.673515	2.32193
AC004951.5	3.16993	1	2	3.16993	2.58496	3.16993	2	3.58496	3
AC004951.6	3	2.58496	2.32193	2.58496	2.80735	3.58496	2.32193	2	1.58496
AC004967.7	3.32193	3.80735	3.90689	3.70044	3.58496	3.80735	4.45943	4.16993	3.45943
AC004980.10	0	0.47511	1.63708	1.06859	0	0	0	1.30496	3.12469
AC004980.7	2.32193	0.398589	2.58496	2	2.80735	2.58496	2	2.58496	2.58496
AC004985.12	0	1.58496	0.221919	0.160188	1.58496	1.58496	1.58496	1	1.58496
AC005037.3	2	0	1.58496	0.618722	2.80735	2.80735	0	0	2.58496
AC005062.2	2	1.58496	1.58496	1.58496	1.58496	1.58496	0.824662	2	1
AC005076.5	0	2.92609	1.81002	1.60446	0	0	2.50258	0	0
AC005083.1	0	0	2.68775	0.422406	0	0	2.18741	0	2.2152
AC005152.3	2	4.16993	4	0	2.58496	0	3.16993	0	2
AC005154.6	4.90689	5.52356	5.93074	5.08746	5.75489	4.70044	4.90689	5.49185	5.16993
AC005154.7	2	0.00987026	2	1	1	2	1	0.775946	0
AC005253.2	2	1	2	1.58496	1.58496	1.58496	1.58496	2.32193	1.58496
AC005255.3	0	3.97765	4.11759	3.65795	0	3.99066	0.373372	2.19652	0
AC005301.9	0	2	2.32193	1.58496	2	0.167025	2.32193	2.32193	0
AC005307.4	2.35723	0	0.952681	0	0.529259	0.19585	2.72781	0	0
AC005355.2	0	0	0	0	0	0	0	0	0.956857
AC005363.11	0	2.32193	0	2	0	1.58496	2.80735	0.388115	2
AC005477.1	1	2.80735	1.58496	0.957484	2	0.486011	0.651274	0	0
AC005519.4	2	0.650705	2.32193	1.58496	2	1.58496	0	1.58496	1
AC005522.7	0.530762	2.32193	0.612632	2.58496	3	0.234119	3.16993	3.32193	2.32193
AC005538.3	0.0759241	0	0.0405278	0.7167	2	1.58496	1	0.40064	1.58496
AC005562.1	1.58496	0.469597	2.80735	0.716647	2	0	2	3	1.58496
AC005592.2	0	1.63395	1.21837	2.15972	0	2.71672	0	0.617888	0
AC005593.2	2.48273	0	1.11638	2.84197	0	0	0	0	0
AC005618.6	0	0.278421	2	0.0489462	0.479814	2	1.58496	1	1.58496
AC005682.5	3.16993	2.58496	3.45943	2.32193	3.32193	3.32193	2.80735	3	2
AC005682.6	0	2	0.946051	0.925542	0.958814	0.153255	2	2	1
AC005730.2	0	0.371363	0.786085	0.055036	0	2.70906	0	1.74325	1.6875
AC005753.1	2.32193	3	0.153641	0.537311	0	0.0343665	1.58496	0	1
AC005757.6	0	0.769167	0	1.58496	2.32193	0	0	2	2.32193
AC005776.1	3.32193	2.32193	0	2	1.58496	0	1.58496	3.32193	2
AC005785.5	2.80735	3.45943	3	3	2.32193	2.80735	2.58496	1.58496	1.58496
AC006116.20	0	2.80735	0	2.32193	2.80735	0	0	1	1.58496
AC006128.2	0.105532	2.32193	1.58496	1.58496	2.32193	0	0.074204	0.523909	0.801765
AC006129.1	1.58496	0.255889	1	2	0	1.58496	0	0	1.58496
AC006129.2	0	2	0	0.838619	3	2	0	0	1.58496
AC006277.3	2.32193	2.58496	0.534847	2	2	2	1.58496	1	1.58496
AC006547.13	3.45943	3	2.58496	3.70044	3.58496	2.80735	2.80735	4.24793	3.70044
AC006942.4	2	2.80735	1.58496	2.80735	3.45943	2.80735	3.32193	3.16993	3.45943
AC006978.6	2.80735	2.80735	3.58496	3.90689	4.45943	3.58496	3.70044	4.24793	3.45943
AC006994.1	0	0	0	0.501806	0	0	0	3.47224	0.988131
AC007036.4	3.45943	3.32193	0.315238	2	1	2.32193	0.869648	0	1.58496
AC007038.7	0.917313	0.622969	2	0.996255	0.472305	1.58496	2	2.80735	1.58496
AC007050.17	2.80735	1.58496	0.311759	0.899974	1.58496	2.58496	2.32193	3	2
AC007078.4	1	0.330866	0	0.915679	1.58496	0.234119	2.58496	3	2
AC007191.4	3.16993	2.80735	2.58496	2.58496	2.80735	3	1.58496	2.32193	2
AC007192.4	1.58496	0	1	2.32193	0	1.58496	0	1.58496	0
AC007193.10	2	1.58496	2	1.58496	1.58496	1	1	2.32193	0.791606
AC007246.3	3.90689	5.70044	6.12928	4.9542	5.85798	5.42626	6	5.64386	5.45943
AC007271.3	2	0	2	2.58496	2	3.80735	3	2.32193	2.80735
AC007283.4	2.80735	3.32193	0	0.620153	3.70044	3.70044	3.58496	3.16993	3.16993
AC007318.5	2.58496	2.32193	1.58496	3	2.32193	2.58496	2.32193	2.80735	2.58496
AC007319.1	4.58496	3.80735	4.16993	3.45943	3.70044	4.08746	2.32193	2.80735	2.32193
AC007325.2	1.58496	0.790621	0.497752	0.0923022	1.58496	0	0.610959	2.32193	1.58496
AC007325.4	3.16993	3	3.32193	3	3.58496	3.45943	3.16993	3.80735	3.16993
AC007383.3	1	2.58496	2	1	1	1.58496	2.58496	1	1.58496
AC007560.1	0	0	0.202663	0.554474	0	1.05495	5.67802	7.57069	0
AC007618.3	2.41333	2.97573	1.52397	0.881915	0	0	0	0	0
AC007790.4	0.388601	0.0939184	1.58496	0.464077	1	2.32193	2.32193	0.670029	1.58496
AC007792.1	0	0	1.21556	0.696106	0.509158	0	2.82999	0	0
AC007879.5	0	1	0.262017	0.281261	1.58496	0.88431	1.58496	1	1.58496
AC007879.7	0	0	0	0.881181	1.2284	0	2.30231	0	0
AC007969.5	2.80735	2.32193	1.58496	3	2.32193	2.80735	2	3	2.32193
AC008171.1	0	0	2.32069	0.697964	0	0	1.54312	0	3.2873
AC008592.3	0	1.13036	0.80338	1.26555	0	3.13634	0	0.867096	1.17471
AC008746.12	3.16993	3.16993	3.32193	0.683646	4	4.70044	3.90689	3.45943	3.32193
AC008982.2	2.58496	3	2	3.45943	1.58496	3	3.45943	2	2.58496
AC009065.1	4	4	4.24793	4.39232	4.08746	4	4.08746	4.24793	4.58496
AC009120.3	2.80735	3.32193	2	2.80735	2	0.113859	2.58496	2	1.58496
AC009120.5	2.58496	3	3.16993	2	3.32193	0.70634	3.16993	4	3.32193
AC009120.6	3.80735	4.16993	4	3.70044	4.24793	2.80735	2.58496	4.08746	3.70044
AC009133.12	3.80735	4	4.16993	3.80735	3.80735	4.32193	4	2.58496	3.70044
AC009228.1	0	1.58496	1.58496	0.616157	1	0	2	0	1.58496
AC009237.8	1.58496	2	1.58496	1.58496	0.554466	0	1.58496	0.652029	1
AC009303.2	0	3	0	0.844658	1	0	2.32193	0	0
AC009403.2	3.45943	2	2.80735	1	1.58496	2.80735	0	0	1
AC009404.2	0.400167	2.32193	3.16993	1.58496	3.16993	3.58496	3	0	3.32193
AC009501.4	2	2.32193	0.624372	0.676457	2.32193	2.32193	4.08746	3.90689	2.80735
AC009505.2	1.58496	1	0.515631	2.32193	2.80735	2.80735	1.58496	2.32193	2
AC009506.1	2	1.58496	2	1.58496	2.80735	2	0	2.32193	1.58496
AC009948.5	3	3.32193	3.32193	3.58496	2.32193	2.32193	4.32193	4	3.80735
AC009950.2	3.16993	2.80735	0.205859	2.32193	2.32193	2	0.133734	2.58496	2
AC009961.3	0	2	3	2.32193	3.16993	3.16993	2.80735	2.58496	2.32193
AC009967.3	2.32193	2	0.335083	0.16499	0	1.58496	1	1	1
AC010136.2	0	0	1.2895	0.523075	0	0	2.30395	0	2.72138
AC010226.4	1.58496	2.32193	2.80735	1.58496	3.45943	0	2	3.16993	0.975142
AC010240.2	2.80735	2.80735	1	2.32193	0.324683	1.58496	1.58496	1.58496	2
AC010287.1	0	2.32193	2	0.424105	2	1.58496	0.0149765	0.587063	0
AC010733.5	2.34981	0	1.16697	1.40253	0	0	0	0	1.83251
AC010761.13	2.80735	2.58496	3.16993	2.80735	2.32193	3.80735	3.80735	3.45943	2
AC010761.8	2	2.58496	0.667885	3.70044	3.58496	3.90689	2.58496	0.898119	3.70044
AC010883.5	1.55961	0	0	0.96624	2.09819	0	2.36548	0	0
AC010890.1	1.94184	3.27875	2.19089	2.43654	0	0	0	0	0
AC010976.2	1	0	0.914773	1	2.32193	0	1	0.685619	1.58496
AC011043.1	2	2	1	2	1.58496	0.478354	1.58496	0.545298	2
AC011298.2	2.37303	0	0.316087	0	1.23551	0	2.12331	0	0.969178
AC011330.13	0	0	0	0.250723	2	2.32193	0	0	2.58496
AC011742.3	1	2	0	0.256546	1.58496	1.58496	2	2	1.58496
AC011933.2	1.26647	0	1.03668	1.85307	0	0	1.7115	0	3.09577
AC012146.7	0.379695	1	1.58496	1	2.32193	1	0.545466	1.58496	0.413787
AC012314.19	0.327262	0	1.37712	2.54245	0	0	0.986402	0	0
AC012358.7	1.58496	2.32193	2.58496	0.938114	3.45943	2	1.58496	3	2.80735
AC012358.8	2.32193	0.890055	0.558786	2	0.907355	0	0.253273	0	0.7114
AC012360.6	0.348921	2.32193	2.58496	0.279418	2.32193	0	0	2	1.58496
AC012370.2	0	0.756798	2	0.392656	1.58496	1.58496	1	0	0.884355
AC012442.5	0	0	0	1.67674	0	0	0	3.53371	0
AC013264.1	0	2.58496	1.58496	1.58496	2.58496	0	1	0	0
AC013267.1	0	2	3.90689	0.839515	4	2	3.32193	4.08746	1.58496
AC013275.2	1	0	4.08746	0.236931	1.58496	0.109778	2.32193	0	1
AC013286.1	3.16348	2.47471	0	0.822508	0	4.08617	2.51341	0	0
AC013461.1	6.04439	6.06609	5.35755	5.58496	6.02237	6.06609	5.32193	5.42626	5.42626
AC013463.2	3.90689	2.58496	3	2.58496	3	3.32193	0.371295	3.32193	2
AC015849.13	0	0.16181	0.608989	2	2.32193	0.0377912	1.58496	2.58496	1.58496
AC015849.19	1.58496	2.80735	2.80735	2.32193	1.58496	2.80735	3.16993	1.58496	1
AC015922.7	3.16993	0	2.32193	0.667392	0	1.58496	0	2.32193	2.32193
AC015971.2	2.80735	1.58496	0.830272	1.58496	0	1.58496	1.58496	2	1.58496
AC015987.1	2.32193	2.32193	0.124576	0.43446	2	2	0	0	1.58496
AC016292.3	2	1.58496	1	2.32193	2	2.58496	2	2	2
AC016549.1	2.80735	2.32193	2	2	0	2.32193	0	0	1
AC016700.5	0	1	1	1.58496	0.636278	2	0	1	0
AC016722.4	2.58496	3.45943	3	2.32193	2.80735	1	2.58496	2.58496	2
AC016735.1	0	0	0.677146	0	0	0	2.90754	0	3.0385
AC016735.2	0	0	0	1.04355	1.13609	0	0	0	6.43708
AC016739.2	0.643847	1.58496	0.915774	2.58496	0.637836	0	2	2.58496	2.32193
AC016747.3	0.807122	2	2.58496	1.58496	2.32193	0.295084	2.32193	2.32193	1
AC016757.3	0	0	2	1	0	2	2	2.80735	2
AC016831.7	5.61471	5.39232	5.97728	4.39232	5	5.55459	4.85798	4.45943	4.64386
AC016894.1	0	1	0.51454	1.58496	3	0.38543	0.323347	3	2.80735
AC017002.1	4	3.32193	2.32193	3.45943	3.16993	3.80735	2	2.58496	2.80735
AC017002.2	5.2854	4.58496	3.90689	5.20945	4.70044	5.24793	3.70044	4.32193	3.80735
AC017006.2	0	1	0.68973	2	0	2	2	0	1
AC017060.1	0	0	1.461	0	0	0	0.809681	0	5.52253
AC017104.6	0	0.640468	2	1.58496	0.368391	3.16993	0.692158	0.304756	2
AC018462.2	3	2.80735	2.32193	2.58496	3.45943	3.58496	3.16993	3.16993	3
AC018463.4	0	0	0	0.318066	3.70044	0	0.117968	2.32193	0
AC018647.3	2.58496	2.80735	2	1.58496	2.32193	2	0	1	0.694825
AC018738.2	0	1.58496	0.983679	1.58496	2.32193	0.492281	0	0	2.58496
AC018804.6	0	0.413522	2.28711	2.20846	0	0	0	0.5847	1.04052
AC018816.1	0	2	1.58496	0.5867	2.32193	0	0	0	1
AC018816.3	0.569377	0	0.612813	1	0.60816	1	2	2.32193	0
AC018890.6	1.58496	1.58496	0	0.421537	0.526511	0.798458	0.408156	1.58496	1
AC018902.1	0	0	0	0.249948	0	2.32193	0.490706	4.39232	4.64386
AC019181.3	2	3.16993	3	2	2.80735	3.45943	3	0	0.405483
AC020550.7	0	0.779363	0.447286	1.53972	0	1.34897	0	2.43662	0
AC020594.5	0	0	0	0.134575	0	0	0	3.69276	0
AC020951.1	3	3.16993	1.58496	1.58496	1.58496	0.00808955	0.759308	0.092516	0.197088
AC021218.2	0	0	0.486973	0	0	2.14745	0	0	4.42748
AC021224.1	1.58496	2	2	2.58496	2.32193	2.32193	2.80735	2.58496	2.32193
AC022007.5	0.0677846	0.406556	1.58496	1.58496	0	0	2.32193	1.58496	1.58496
AC022154.7	0	1.58496	1	1	0.833884	1	1.58496	1.58496	0.498401
AC022173.2	0	0	1.58496	0.84531	1.58496	1.58496	2.32193	3	1.58496
AC023115.2	0	0	0.270123	0	0	0	3.48482	0	1.4706
AC023137.2	0	0	0	0	0	0	0	3.77539	0
AC023271.1	1.58496	0.658445	1.58496	1.58496	0.565735	0.741243	0	2	1
AC023481.1	0.620024	0	0	0	0	0	1.65416	2.7825	1.00746
AC023590.1	0	2	0	0.17998	0.382135	1.58496	2.80735	0.4042	1
AC024560.3	4.45943	5.04439	5.2854	4.70044	4.9542	4.45943	5.39232	5.52356	5
AC025171.1	3.16993	3.32193	3	2.80735	2	3.45943	3	1.58496	3
AC025335.1	3.70044	2.32193	3.80735	2	2	2.80735	0	2.58496	2
AC026202.3	0.981306	0	0.871676	1.58496	0.728515	1	2.58496	2.80735	0.892999
AC026271.5	3.32193	3	2.58496	3	1.58496	3	2.80735	3	2
AC026348.1	1.58496	1.58496	2	0.167039	1.58496	1.58496	1	2	1
AC027612.6	3.80735	4.52356	4.75489	4.80735	4.75489	4.70044	5.55459	5.39232	5
AC034220.3	2.58496	2.80735	2.32193	2.80735	2.58496	0	3	2.32193	1.58496
AC046143.3	0	0	0	1.06507	0	0	0	2.80403	1.92709
AC055764.1	2	0.495209	2.32193	1.58496	3.16993	2.58496	2	2.80735	1.58496
AC061992.2	0	2.80735	1.58496	1.58496	1.58496	0	0	0	0.425532
AC062017.1	2	2.32193	2	1.58496	0	2.32193	3	1.58496	0
AC062029.1	0	2.21173	0.787217	1.5227	0	0	0	1.71612	1.28246
AC063961.1	1	2	2	0.514382	3	2.58496	4.08746	4.16993	3
AC064852.4	1	0	1.58496	0.577668	2	0.780554	1	2	1
AC067945.3	0	2.87107	0.892852	0.938326	0	0	0	0	2.47827
AC068491.2	3	2.32193	1.58496	2	1	0	0	0	0.929399
AC068491.3	0	0	0.0864033	0.612675	0	0	2.99792	0	0
AC068533.7	0	0	0.692882	0.578925	0	0	3.19655	0	0
AC068657.2	0	0	0	0.922564	0	0	3.5608	0	0.42809
AC069063.1	3.16993	0	0.900373	0.66308	0.557535	2	0	2	0
AC069257.8	0	0	1.58496	1.58496	0.319264	1	2.32193	3.16993	1.58496
AC069282.6	1.95889	0	3.71309	1.10522	0	0	0	0	1.46331
AC072062.1	0	4.15703	1.00087	0.44413	0	0	0	0	0
AC073043.1	0.25461	0.172439	2	0.572138	2.32193	0.0845718	0	2.58496	2
AC073063.10	0	2	1.58496	1.58496	0.523839	2.58496	2	0.798442	2
AC073130.1	0	1.00376	1.01749	1.19441	0	3.20603	0	0	0.961406
AC073130.2	2	2	0.339508	2.80735	3	3	0	0	3.32193
AC073130.3	0	0.188154	1.58496	1	2.32193	2	0	0	0.429958
AC073150.6	0	0	0.861422	0.566097	0	0	0	0	2.9596
AC073283.4	2.73999	0	0	0.168071	2.56362	0	1.07724	0	3.11732
AC073343.13	0	0	1.93552	0	0	3.32613	0	1.64758	0
AC073410.1	2.58496	0	2.80735	2.58496	2.58496	4	3.70044	0.397795	3.90689
AC073415.2	0	2.47292	0	0.412694	0	0	0	2.83408	0
AC073476.1	0	0	0	1.52344	0	0	3.78637	0	1.29751
AC073635.5	2.65562	0	1.3443	0.859944	0.136852	0	0	0	1.3549
AC073850.6	0.839945	3.32193	3.32193	1.58496	0	1	0	0	0
AC074117.10	1.58496	0.661041	2.32193	1.58496	0.947457	1.58496	1.58496	2.32193	2.32193
AC074212.6	2.32193	2.80735	0.3485	2.32193	2	2.58496	2	0.770878	1.58496
AC074286.1	0	2.32193	1.58496	2	0.206528	0.689572	0.391659	2	1.58496
AC074289.1	0	0	0	4	0	4.75489	5.70044	3.32193	5.20945
AC078883.3	0	0	0	0.14045	0	0	3.23878	0	2.22629
AC078941.1	3	0	4.24793	0	2.58496	3.80735	2.80735	0.417455	2
AC079145.4	2.32193	2.80735	0.183859	1.58496	0	0	0.378954	0	1
AC079250.1	2.58496	2.58496	1.58496	2.80735	0.992391	2	2.32193	2	2.58496
AC079305.10	0	1.76293	0.961097	2.06884	0.940707	0	0	0	0
AC079776.2	0	0	0	0.664294	0	0.269243	6.61471	6.6865	6
AC079779.4	0	2.58496	0	0	1	1	1.58496	1	1.58496
AC083843.1	2	0.563027	1.58496	1	1.58496	1.58496	0	1.58496	1
AC083884.8	0	0.587384	2.32193	0.552702	3	1.58496	0.681011	2.58496	2
AC083899.3	0.519278	0.439241	1.58496	1	1.58496	1.58496	0.429659	0.724234	1
AC084117.3	2	2.32193	0.951791	3.16993	2.80735	3.16993	2.58496	1.58496	2.58496
AC087294.2	0	1	0.649205	2	3	2.80735	0.817489	0	1
AC090286.2	2	0	1.58496	0.0614361	1	0	2	3	1.58496
AC090498.1	7.72792	7.66534	7.52356	7.50779	7.30378	7.70736	7.72792	7.52356	7.30378
AC091177.1	2.40709	0	2.61375	3.2585	0	0	0.185807	0	0
AC091492.2	0	2.58496	3.70044	1.58496	4.58496	4.32193	0.0192109	0	1
AC091729.8	0	0	0	0.316871	2	0	2	0.916974	1
AC091729.9	2.32193	0.730871	1	2	1	0	2	0	2.58496
AC092066.1	0	1.58496	1.58496	1.58496	0.456027	2.32193	0.180861	0.0587072	1.58496
AC092066.6	0	1.83399	0	1.77963	0	0	0	0	0
AC092171.4	2.32193	2.58496	2	1.58496	1.58496	0.966086	0.397519	0	1
AC092384.1	0	0	0	0	0	3.09388	0	2.78468	0
AC092535.3	0.814166	3.0054	0	0	1.5903	2.17754	1.34311	1.85229	2.14113
AC092614.2	4.90689	5.12928	5.08746	4.16993	5.20945	4.75489	2.32193	3.16993	2.32193
AC092652.1	3.90689	0	3.16993	0.65122	0	2.32193	0	2	1
AC092684.1	0	0	0	0.114883	0	0	2.5955	3.29024	0
AC092835.2	0	2	1.58496	1.58496	0	2	2.58496	1	1
AC092839.3	2.58496	2	0.954332	0.469815	2	2	1.58496	2.32193	1
AC092839.4	2.58496	2.32193	2.80735	1.58496	2.32193	2.80735	0	0.203641	2
AC092881.1	2.32193	0.355231	3	1.58496	0.47011	0.458572	2.58496	2.58496	1
AC093110.3	0.504034	2.80735	2.58496	1	2.32193	1	0.464857	0.852382	1
AC093162.5	0	0	1.13683	2.13372	0	0	0	0	2.10824
AC093323.3	0	2.03927	1.16717	0.782744	0	1.40271	0	1.92384	2.0198
AC093388.3	0	2.32193	1	1	0	2	2.58496	0	0
AC093484.4	1.57439	2.08545	1.41801	0.904956	1.25035	0.0317227	0	0	0
AC093495.4	3.58496	1.58496	2.80735	2.32193	2.58496	2.80735	0.561086	2.32193	2.58496
AC093609.1	1	3.90689	3.80735	1.58496	2.32193	0.614445	3.16993	0	1.58496
AC093616.4	2.32193	3.58496	2.58496	3.58496	3.90689	3.16993	0.186594	2.80735	3.32193
AC093627.9	0.407887	0	0.576072	1.17157	0	0	0.275209	0	1.47399
AC093642.5	3	3.32193	3.16993	2.58496	3.16993	3	2.32193	2.58496	3
AC093673.5	3.32193	0	2	2.32193	1.58496	2.58496	1	0.170357	2.32193
AC093690.1	2.58496	2.58496	3	2.58496	3	2.58496	1.58496	2.58496	2.58496
AC093732.1	0	0	0	0.379398	2.58496	0	0	3	0.252093
AC093838.4	3.80735	4.16993	4.08746	3.32193	4.16993	3.90689	2.80735	2.80735	3.32193
AC097523.1	0.211785	2.80735	0.135314	1.58496	0.177503	1	2.80735	0.160994	2
AC097662.2	2	3.16993	1.58496	1.58496	2	0.765396	1	0	0
AC097721.2	2	1.58496	2.80735	1	2.80735	2.58496	0.416942	2	1
AC097724.3	2.58496	4.24793	3.90689	2	3.80735	2.32193	1.58496	2.58496	1.58496
AC098614.2	0.220477	0	1.90857	2.33799	3.0875	0	0.595819	0	1.89827
AC098617.1	3.16993	0.170058	2.80735	1.58496	0.835645	2	0	1.58496	1
AC099850.1	0.531194	2	2.58496	2	2.32193	2.32193	3	2.32193	0.442867
AC100821.1	0	0	0	0	3.54858	0	0	0	0
AC100830.3	2.32193	2.80735	0.338481	2.32193	3.32193	3.45943	2	1.58496	2
AC100830.5	1.60788	0	1.32315	1.9048	0.430281	0	0.933102	0	0.897375
AC104451.2	0	0	1.60803	0	0.195747	0	2.59811	0	2.10894
AC104532.3	0	2	0	1.58496	2	0	0	0	1.58496
AC105052.1	1.58496	2.32193	0.346284	2	1.58496	2	2.58496	1.58496	1.58496
AC105760.2	2	0	0	1.58496	0	0	0.835134	2.58496	2
AC107081.1	1.16277	0	0	0	2.10339	0	2.93324	0	0
AC107081.5	3.58496	2	1.58496	2.32193	1.58496	2.80735	1.58496	2	2
AC107982.4	2.80735	2.80735	3.16993	3	3.16993	2.80735	2.58496	3	2.58496
AC108448.2	0	0	0.906948	0.338351	0	0	0	0	1.91238
AC108463.2	2.38365	0	0	3.32703	0	0	2.32768	0	0
AC108488.4	0.000747123	1.58496	3.32193	2.80735	2	3.45943	4.52356	4.16993	1.58496
AC108938.5	1	0	1	1.58496	1.58496	0.211993	1	2.32193	1.58496
AC110299.5	0	0	0	3	0.139713	0	2.80735	3.16993	1
AC112497.1	0.365303	0	0.876247	0.708674	0	3.32605	0	0.33318	0
AC113189.5	2.58496	3	4.24793	2.80735	1.58496	3.90689	4.64386	2	3.90689
AC113404.1	4.64386	4.70044	3.90689	5	4.64386	4.80735	4.75489	4.75489	4.75489
AC116366.6	3.58496	3.32193	2.32193	3.80735	2.80735	3.70044	2.80735	2.58496	3
AC118758.1	0	1.13403	0	0	1.7261	2.26019	0	2.2105	0.416747
AC124789.1	0	0	0	0.931356	0	0	3.02913	0	1.74413
AC125232.1	2.32193	3	2	2.80735	3.45943	2.80735	0.520673	1.58496	2.58496
AC127904.2	3.16993	2.80735	2.58496	2.58496	2.32193	3.32193	3.32193	3	2.58496
AC129778.2	0.0316591	0.133224	0.186957	0.670876	0.510436	0.128216	3.32193	3.58496	1.58496
AC130469.2	3.32193	3.80735	2.58496	2.58496	3.58496	2.58496	1.58496	2.32193	2.80735
AC131097.4	0	1.89363	2.47369	0	2.47171	0	0	0	0
AC131263.1	3	0	4.16993	3.45943	3.80735	4.75489	3.90689	2.32193	3.45943
AC132008.1	3.93885	0	0	0.437577	0	0	1.03111	0	0
AC133106.2	4.9542	5.24793	5.04439	5.42626	5.42626	5.72792	5.08746	4.64386	4.70044
AC133644.2	5.90689	4.90689	3.90689	5.58496	4.52356	5.67243	4.08746	5.12928	4.52356
AC133644.3	0	0	0	2	0	0	2	0.311243	0
AC133965.1	2.80735	2.32193	1.58496	2.80735	3.45943	0	0.243581	3.32193	2
AC135048.13	0	0	1.58496	2.58496	3	0	1.58496	3.32193	2.80735
AC137932.5	2.32193	1.58496	0.219835	0.804416	1	2.58496	2.58496	2.80735	2
AC138035.2	0.859462	1.58496	2	1.58496	0.636719	1.58496	2.32193	2	1.58496
AC138645.2	2	0.427622	1.58496	0.352887	0.775924	2	1	0.262912	0.975257
AC138969.4	4	3.58496	3.90689	2.58496	3.45943	2.58496	2.58496	3.90689	3
AC139099.4	0	3.69433	0	0	0	0	0	0	0
AC139100.4	2.66319	0	2.10713	0.873041	1.80019	0	1.06388	0	0.580684
AC139103.1	0	0	0	0.455761	3	0	0	3.32193	0
AC139887.4	3.16993	0	3.90689	0.954008	4.16993	3.90689	3	4.16993	3.70044
AC140076.1	0	0	1.31338	0	0	0.478752	0	3.09489	1.23576
AC140912.1	0.70268	0	1.58496	2.32193	2	1.58496	1.58496	3	0
AC141586.5	3.90689	4.24793	4.45943	4	4.45943	4.39232	4.39232	4.24793	4.08746
AC144449.1	2	0.600149	1.58496	1	1.58496	1	0.751361	2.32193	0.623412
AC144530.1	2	0.111774	2.32193	1	0	2.58496	0	0	0.0355676
AC144568.4	0	0	2.13298	0.689267	0	0	2.85305	0	0
AC145124.2	4	4.08746	3.70044	3.70044	4	3.90689	3.90689	4.24793	3.90689
AC145212.1	1.38223	0	1.6708	1.28304	3.91779	0	3.78751	0	3.18065
AC145212.2	2.32193	2.58496	2.58496	1.58496	2	0.647111	2.80735	0.38707	1.58496
AC147651.4	3.45943	3.16993	1	3.32193	0.968515	2.58496	0	3.32193	3.58496
AC147651.5	0	0	3.12908	0	3.07837	0	0	2.00165	0
AC156455.1	2	2	3.32193	1.58496	2	2.58496	3.16993	0.548193	2.58496
AC159540.1	2.80735	3.70044	4.52356	3.16993	4	3.90689	4.45943	4.24793	4.08746
AC159540.14	0	0	0	0.181839	2.32193	0	2.32193	3	0
AC159540.2	2.80735	3	3.70044	2	2	2.58496	3.45943	3.16993	2.80735
AC240274.1	3.16993	2.80735	3.32193	2.32193	2.80735	2.80735	2.32193	3.16993	3
AC241585.1	1.58496	2.32193	1.58496	1	1.58496	0.442751	1.58496	0.888644	1
AC245100.1	1	0.516962	1.58496	1.58496	0.645521	0.185096	2.32193	2.32193	1
ACA59	0	0.923623	0	0.403973	0	2	3.16993	0	2.58496
ACAA1	4.64386	5.70044	5.72792	6.2854	6.59991	5.72792	6.56986	6.75489	6.76818
ACAA2	4.70044	5.08746	5.35755	4.52356	4.85798	4.75489	5.42626	5.2854	4.75489
ACACA	2.32193	3	2.32193	2.32193	3.16993	1.58496	2	3.16993	2.58496
ACACB	4.70044	5.52356	5.39232	3.58496	4.64386	4.39232	4.16993	3.70044	3.90689
ACAD10	4.45943	4.75489	4.75489	4.80735	5.24793	4.80735	4.39232	4.85798	4.70044
ACAD11	0.996489	3.58496	3.70044	3.16993	0.422917	3.58496	3.45943	2	3.16993
ACAD8	4	4	4.52356	4.45943	5.08746	5.2854	4.32193	4.32193	4
ACAD9	4.90689	5.55459	5.64386	5.08746	5.61471	5.80735	5.24793	4.45943	4.70044
ACADL	0	0	2	0.297856	0.984174	0	2.58496	2.80735	1.58496
ACADM	4.52356	5.35755	4.90689	4.45943	5.08746	5.20945	5	3.80735	4.58496
ACADS	5.64386	4.9542	5.24793	4.75489	4.08746	4.64386	5	5.24793	4.75489
ACADSB	2.80735	3.58496	3.58496	2.32193	2.80735	2.80735	3.32193	2.80735	3
ACADVL	8.7879	9.65284	9.60733	9.44915	9.9901	9.47776	9.41785	9.33316	9.3837
ACAP1	2.32193	3.16993	1.58496	4.08746	3.45943	2.80735	4	3.70044	3.70044
ACAP2	3.32193	4.52356	4.70044	4.16993	4.64386	4.32193	4.58496	4.08746	3.90689
ACAP3	2.32193	1.58496	1.58496	2.80735	2.32193	3	1	0	2.32193
ACAT1	6.35755	6.45943	6.93074	6.42626	7.06609	6.62936	6.84549	7.19967	6.37504
ACAT2	2	3.16993	3.58496	3.58496	4.80735	4.39232	3.45943	3.90689	4.16993
ACBD3	2.80735	0.790052	2.58496	2.32193	2.32193	0	2.58496	3.58496	2
ACBD4	4.64386	5	5.52356	3.90689	5.45943	5.39232	4.70044	4.58496	4.08746
ACBD5	2.80735	3.45943	3.32193	3.16993	3	2	3.80735	4	2.80735
ACBD6	5.35755	5.67243	4.80735	5.08746	4.08746	4.80735	5.45943	4.64386	4.85798
ACCS	5.35755	4.75489	5.49185	4.45943	4.32193	5.24793	5.04439	4.64386	4.52356
ACD	5.67243	5.90689	5.61471	5.80735	5.93074	5.70044	5.90689	6.02237	5.70044
ACE	0.192766	1.58496	0.283373	0.827137	2.58496	0.586755	1	0.541165	2
ACE2	5.64386	4.80735	6.20945	2.80735	5.49185	5.78136	3	2.58496	2.58496
ACER2	0	1.66533	0.655122	0.906891	0	2.42086	0	0	2.00614
ACER3	4.45943	4.32193	3.45943	3.80735	3.16993	2.32193	2.58496	3.70044	3
ACHE	3.90689	3.16993	1	4	0.664653	3.45943	0.505983	3.58496	3.70044
ACIN1	5.04439	3.80735	6.10852	4	5.2854	5.42626	4.70044	5.12928	4.80735
ACKR1	0.572761	4	5.08746	2	5.72792	5.67243	0.294448	2	4.85798
ACKR4	0	0	0	0.574375	2	2.32193	3.90689	3.80735	2.58496
ACLY	3.80735	4.16993	4.85798	4.52356	4.64386	5	5.39232	5.08746	4.45943
ACMSD	0	2.58496	0.0912218	0.125109	2.32193	1.58496	0	0	1
ACO1	3.16993	3.16993	3.32193	3.16993	3.16993	2.58496	3.45943	3.80735	3
ACO2	6.18982	6	5.88264	6.35755	6.47573	6.56986	6.06609	6.26679	6.26679
ACOT1	3.58496	4.24793	3.45943	4.24793	3.80735	3.32193	4.80735	4.64386	4.24793
ACOT11	0	0.0343777	1.58496	0.963662	2.58496	0	2.32193	3.16993	2
ACOT13	3	2.80735	3	2.80735	2.32193	3.32193	3.32193	3	2.58496
ACOT2	4.52356	5.49185	4.9542	5.16993	4.70044	4.08746	6	5.67243	5.2854
ACOT4	1.58496	1.58496	1.58496	1.58496	1	0	0.732173	2	2
ACOT7	0	2.58496	1.58496	3	3	0.444903	4.70044	4.52356	2.80735
ACOT8	5.52356	5.2854	5.12928	4.80735	4.52356	4.16993	5.20945	5.67243	4.75489
ACOT9	4.75489	5.16993	4.75489	5.2854	4.45943	5.2854	5.58496	4.75489	5
ACOX1	3.90689	3.58496	2.80735	4.39232	3.32193	4.08746	4.24793	4.08746	4
ACOX2	5.61471	5.61471	6	4.64386	4.85798	5.04439	5.04439	4.9542	5.04439
ACOX3	2	3.70044	3.80735	3.45943	4.24793	3.32193	4.24793	4	3
ACP1	6.12928	6.62936	6.65821	6.44294	6.49185	6.91886	7.20945	6.39232	6.65821
ACP2	4.24793	4	5.20945	5.12928	5.61471	4.90689	5.12928	5.97728	5.49185
ACP5	3.45943	5.35755	4.52356	5.32193	5.42626	4.75489	4.45943	2.58496	5.61471
ACP6	2.58496	2.58496	2.80735	2.58496	2.32193	0.493898	3.16993	3.70044	2.58496
ACRBP	0.895389	2.80735	0	2.58496	2.58496	0	0	1	1.58496
ACSBG1	1.58496	0	1.58496	0.526894	0	0.913377	0	2.58496	0
ACSF2	4.08746	2.32193	4.9542	3.16993	2.58496	4.75489	4.64386	2.32193	4.08746
ACSF3	3.80735	3.90689	4.39232	4.32193	3.70044	4.75489	4.9542	4.45943	3.80735
ACSL1	4.45943	4.90689	3.16993	5.12928	4.32193	3.70044	4.24793	3.70044	4.80735
ACSL3	3.58496	4.45943	4.24793	4.52356	5	5.12928	5	4.16993	4.32193
ACSL4	2.80735	3	3.16993	3.32193	3.90689	3.16993	2.32193	3.70044	3.32193
ACSL5	0.393407	0.46891	2.32193	2.80735	2.58496	2.80735	3	2.58496	2.80735
ACSM1	2.49102	0	0.426294	0.0482278	2.62669	0	3.56326	0	4.48719
ACSM3	3.70044	4.90689	5.61471	0.527325	3.16993	3	3.58496	0	4.08746
ACSM5	0	0	0	0.235666	2.28289	0	3.70636	0.142739	0
ACSS1	2.32193	0.571048	2.80735	3.16993	3.16993	3	3.58496	4.16993	3.16993
ACSS2	5.61471	5	4.85798	4.58496	4.70044	4.9542	3.80735	4.39232	4.24793
ACSS3	1.58496	3.45943	3.45943	2.58496	3.16993	3.32193	3	1.58496	2.58496
ACTA2	11.9979	12.4793	10.1599	12.6059	12.3886	11.9001	12.2706	11.6457	12.1016
ACTA2-AS1	4.32193	6.79442	6.47573	4.58496	6.08746	5.16993	4.52356	4.39232	5.64386
ACTB	12.5127	12.9366	11.914	12.969	12.864	12.6869	12.7262	12.3567	12.633
ACTG1	10.6733	10.9447	10.6751	10.8704	10.7912	10.8556	10.9381	10.6935	10.6027
ACTG1P10	3	3.16993	0.702813	3.80735	2	2.58496	3.32193	3.16993	3.16993
ACTG1P14	2.80735	1.58496	0.538872	0.574855	2.58496	3.45943	2.58496	2.58496	1.58496
ACTG1P20	0	3	0.430886	4.24793	3.32193	2.58496	4.32193	3	4.24793
ACTG2	0	4.32193	1	5.78136	0.0958448	2	8.11894	5.67243	6.87036
ACTL6A	6.02237	6.37504	6.16993	5.52356	5.64386	5.49185	5.85798	5.80735	5.45943
ACTN1	7.19967	7.40939	5.35755	7.42626	7.22882	6.76818	6.98868	7.07682	7.2384
ACTN4	6	6.61471	5.78136	6.08746	6.56986	6.24793	6.37504	6.04439	5.88264
ACTR10	6.80735	6.70044	6.78136	6.59991	6.71425	6.55459	6.90689	7.20945	6.56986
ACTR1A	6.02237	5.93074	6.14975	6.18982	6.49185	6.16993	6.08746	6.62936	6.22882
ACTR1B	4.58496	5.04439	5.20945	4.75489	5.80735	5.12928	5.24793	5.64386	4.80735
ACTR2	5.35755	5.80735	5.72792	5.9542	6.30378	6.10852	6.10852	6.02237	6.12928
ACTR3	5.42626	5	5.16993	5.61471	5.83289	6.04439	5.32193	5.72792	5.42626
ACTR3B	2	0.786773	2	2.32193	1.58496	0	2.32193	3	2
ACTR3C	2	0.00949194	2.80735	2	3	0	2	3.80735	2.32193
ACTR5	1.58496	3.16993	2.58496	3	0.22964	1.58496	3.80735	2.58496	1.58496
ACTR6	3.58496	4.16993	4.45943	4	4.39232	3.90689	4.58496	4.85798	3.58496
ACTR8	3.90689	2.32193	3.32193	3.70044	4	4	2.32193	3.80735	3.16993
ACVR1	3.16993	2.80735	3	3.58496	2.80735	2.80735	3.80735	4.16993	3
ACVR1B	3	3.58496	3.90689	3.80735	4	4.58496	4.24793	2.58496	3.80735
ACVR2A	4.08746	4	4.24793	4.08746	4.24793	4.75489	4.58496	4.24793	4.32193
ACVR2B	1.58496	1	1.58496	0.769787	2.32193	1.58496	1	2.32193	0.745061
ACVRL1	4	4.24793	4.52356	4.16993	4.75489	3.90689	2.80735	3.70044	3.90689
ACY1	5.16993	4.80735	5.2854	5.67243	5.75489	5.58496	4.58496	5.20945	5.12928
ACY3	0.827648	0	3.14169	0.119102	0	0	3.76961	0	4.64762
ACYP1	5.88264	5.61471	5.88264	5.20945	5.45943	5.67243	5.61471	5.72792	5.39232
ACYP2	4.08746	4.90689	4	4.52356	4.75489	4.64386	5.16993	4.39232	4
AD000671.6	0.0194415	1	2.80735	1	0.901737	0	2.80735	3.32193	2
AD000684.2	1.53315	0	1.02527	1.1537	2.67563	0	3.0613	0	1.86045
AD000864.6	0	0	0	2.58496	0.142939	3.16993	3.45943	2	0.974512
AD001527.7	3.32193	2.32193	2	2	0	2.80735	2.32193	0	1.58496
ADA	4.85798	3.70044	4.52356	4.80735	5.16993	5.32193	3.32193	4.58496	3.16993
ADAL	2	2.58496	3.32193	2	3.16993	1.58496	0.582571	2.80735	1.58496
ADAM10	4.24793	4.08746	3.70044	3.90689	3.16993	3.32193	3.58496	3.90689	3.90689
ADAM15	4.24793	4.45943	4.64386	4.85798	4.64386	5.2854	5.72792	4.9542	5.52356
ADAM17	4.32193	4.45943	5.04439	4.45943	4.58496	5.24793	4.70044	4.08746	4.08746
ADAM19	4.08746	4.32193	4.45943	4.24793	4.52356	3.90689	4.64386	4.9542	4.16993
ADAM28	2.58496	0	1.58496	2.58496	1.58496	0.0902342	1.58496	0	2
ADAM33	4.08746	4.52356	3.58496	3	4.45943	3.45943	2.32193	3	3
ADAM8	2.58496	0	0.837583	3	1.58496	0.362438	0.382645	0	2.58496
ADAM9	4.70044	5.45943	5.16993	5.08746	5.58496	5.64386	5.16993	3.90689	5.08746
ADAMDEC1	0	0.521087	0	2.4241	0	0	0	0	2.59436
ADAMTS1	9.29692	9.48382	8.90087	9.12153	9.87191	9.49386	8.47573	8.77479	8.48382
ADAMTS10	4	4.24793	3.90689	3.80735	4.24793	4.32193	3.70044	3.58496	4
ADAMTS12	3.90689	4.39232	4.75489	3.58496	4.32193	4.24793	3.16993	3	2
ADAMTS14	3.45943	0.196287	2.58496	4.08746	3.70044	4.64386	2.58496	0.949243	2
ADAMTS15	1.58496	2.58496	2	3	2.58496	2.80735	3.32193	3.16993	2.58496
ADAMTS2	3.16993	3.45943	3.16993	3.45943	3.32193	3.58496	3.80735	3.58496	3.32193
ADAMTS4	9.3015	8.73809	8.66178	8.98584	9.57365	9.89178	8.21432	8.62936	7.56986
ADAMTS5	3.58496	4.08746	4.75489	2.58496	3.80735	3.45943	2.58496	2.58496	2
ADAMTS7	0	1.58496	0.969289	0.610354	2	0	1.58496	0.629737	1.58496
ADAMTS7P4	2.80735	0.344463	3	0.496483	0	3.32193	1.58496	0.375885	0
ADAMTS8	2	0.658751	1.58496	0.619988	1.58496	2	2.32193	3.32193	2.58496
ADAMTS9	4.80735	4.24793	3.58496	5.08746	4.70044	6.04439	4.85798	4.16993	4
ADAMTS9-AS1	3	3.90689	3	3.45943	2	2.80735	3.80735	2.58496	2.32193
ADAMTS9-AS2	6.02237	6.18982	6.58496	5.2854	6.44294	6.10852	5.04439	5.49185	5.24793
ADAMTSL1	2.80735	2	2.58496	2	2	0.641397	2.32193	4.80735	3.58496
ADAMTSL2	4.32193	3.16993	4.58496	3.16993	3.16993	3.45943	4.24793	4.52356	3.70044
ADAMTSL3	3.16993	3.80735	4.16993	2.80735	3.32193	3.58496	3.45943	2.58496	3
ADAMTSL4	2.80735	3.45943	2	2.80735	2.32193	2.32193	4	3.32193	3.45943
ADAMTSL4-AS1	3	3	2	3.80735	2.32193	3.45943	3.80735	3.58496	3.16993
ADAMTSL5	1	2.32193	0.651017	0.902656	2	2	3.16993	2.80735	3.16993
ADAP1	4.24793	2.58496	4	2.58496	3.80735	2.80735	0.862048	4.16993	2.80735
ADAP2	6	5.85798	4.70044	6.04439	6.2854	6.40939	4.58496	4.80735	5.12928
ADAR	5.83289	5.85798	5.72792	5.42626	5.80735	5.80735	5.32193	5.35755	5.58496
ADARB1	2.32193	3	2	1.58496	2.58496	0.233568	1.58496	3	1.58496
ADARB2	1	0.309658	3.16993	0.114179	1.58496	0.21905	3.45943	3.45943	0
ADARB2-AS1	0	0.710377	0	0	4.12622	1.617	0	0	0
ADAT1	0.603254	5.16993	5.16993	4.52356	4.9542	3.16993	5.32193	5.2854	5.04439
ADAT2	2.58496	1.58496	2.32193	2	1.58496	2	1.58496	3.16993	1.58496
ADCK1	0.169996	0	2.58496	2	2.80735	2.80735	0	2.80735	2.80735
ADCK2	0	2.80735	2	1.58496	3	0.101616	0.574238	0	1.58496
ADCK5	3.70044	4	4.64386	3.70044	4.70044	4.39232	4.32193	4.58496	3.58496
ADCY1	0.907159	2	1.58496	1	1.58496	1	0	0.168004	1
ADCY10P1	0.345246	0	2	0.550339	0.849513	2	0.916165	1	1
ADCY3	6.2854	6.56986	6.71425	5.24793	7.01123	7.25739	5.45943	4.80735	4.90689
ADCY4	5.2854	5.52356	5.45943	5.32193	6.22882	6.24793	4.70044	4.52356	3.90689
ADCY5	3.80735	3.80735	4.32193	3.32193	4.9542	4.45943	2.80735	3.70044	3.16993
ADCY6	4.58496	4.90689	5.04439	3.90689	5.32193	4.16993	3.16993	4.64386	4.32193
ADCY7	0.38214	0.0440807	1.58496	2	2.32193	2	0.0158386	2	2.32193
ADCY9	2	2	2.58496	2	3.45943	0.572999	1	3	2.58496
ADCYAP1R1	2	1.58496	1.58496	0.888225	1	2	1	0	0.630676
ADD1	6.98868	7.12928	7.49185	6.74147	7.34873	7.40088	7.03342	6.94251	6.85798
ADD3	4.64386	4.52356	6.06609	5.24793	5.80735	5.2854	6.12928	6.55459	5.52356
ADD3-AS1	0	0	0	0.261414	0	0	0	3.84576	0
ADGRA2	3.80735	4.16993	4.16993	3.90689	5.20945	5	3.80735	3.70044	4.32193
ADGRA3	0.200715	2	3	0.926079	0.76133	2.58496	3	2	2.32193
ADGRB3	4.16993	3	4.64386	3.16993	3.58496	3.16993	2.80735	4.08746	2.58496
ADGRD1	3.80735	3.32193	3.80735	2	3.16993	0.859066	2.80735	4.08746	3.80735
ADGRE2	3.45943	2	2.32193	3.80735	2.58496	4.24793	0.0638632	0	3.70044
ADGRE5	7.18982	7.06609	6.2854	7.08746	6.84549	6.88264	6.26679	6.53916	6.32193
ADGRF1	0	0.0599906	0	0.0516505	0	0	0	0	3.23362
ADGRF5	7.33985	6.9542	7.16993	5.78136	7.21917	6.91886	3.70044	5.32193	5.04439
ADGRG1	3.16993	0.525708	3.32193	2.32193	3	3.80735	3.70044	3.45943	3.45943
ADGRG3	0	0	0	5.08479	0	0	0.166822	0	0.163828
ADGRG6	2.80735	2.32193	3.45943	0.114522	3.32193	2	2.80735	4	3
ADGRG7	0	0	0	0.216425	0	0	0	0	4.07635
ADGRL1	1.58496	2	0.907241	0.953387	0.631743	1.58496	2	0.220944	1.58496
ADGRL2	4.9542	4.58496	5.42626	3.90689	4.64386	4.9542	3.80735	3.58496	3.80735
ADGRL3	1.58496	2.58496	2	0.558648	1.58496	2	3	2	2.58496
ADGRL4	0	1	2.32193	1	3	3.45943	1.58496	0	0.345706
ADGRV1	0.471572	0	0.991794	1.58496	0.429965	1.58496	2	1	0
ADH1A	3.58496	3	4.85798	2	3.80735	3.45943	3.32193	3.80735	2.80735
ADH1B	6.87036	6.80735	8.87036	4.32193	7.17991	7.15987	6.90689	6.97728	6.53916
ADH1C	4.08746	3.70044	5.35755	3.45943	3.90689	5.12928	4.70044	4.08746	3
ADH5	6.40939	6.32193	6.6865	6.18982	6.83289	6.91886	6.39232	6.45943	6.49185
ADHFE1	3.80735	4.24793	4.75489	4	4.64386	4.80735	5.20945	4.90689	3.45943
ADI1	6.82018	6.9542	7	6.64386	7.12928	7.13955	6.97728	6.91886	6.71425
ADIPOQ	0	1.78345	3.38972	0.13466	0	1.64016	0	0	0
ADIPOR1	7.09803	6.91886	6.53916	7.05528	6.74147	6.76818	6.88264	7.13955	6.67243
ADIPOR2	4.39232	4.32193	5.20945	4	4.24793	4.90689	5.08746	4.64386	4.45943
ADIRF	8.85175	9.17742	8.73809	7.74819	8.89178	8.73132	7.88874	7.77479	7.82655
ADIRF-AS1	4.58496	2.80735	4.08746	3.32193	2.58496	3.58496	3.70044	4.32193	2.80735
ADK	5.42626	5.20945	5.58496	4.90689	4.52356	4.58496	6.06609	6.24793	5.39232
ADM	4.39232	4.70044	3.58496	4.9542	0	4	5	4.16993	4.32193
ADM5	0.151861	1.58496	1	1	1.58496	1.58496	0.509503	0	1
ADNP	4.39232	4.08746	4.45943	3.80735	4.24793	4.39232	4.24793	4.45943	4.16993
ADNP2	2.32193	2.80735	2.80735	1.58496	2.58496	2	2	0.49309	1.58496
ADO	0.399836	0.120368	1	1.58496	1.58496	2.80735	2	0	2
ADORA1	2.58496	3.45943	2.58496	0.837459	2.32193	0	2.32193	0	1.58496
ADORA2A	0.766258	0	0.177808	1	0.782622	3.32193	2	1	0.443551
ADORA2B	2.32193	0.959738	2.32193	3	1.58496	3.70044	3.45943	0.486538	3.16993
ADORA3	0	0	0	2.1156	0	0	2.85825	0	3.82823
ADPGK	5.52356	5.35755	5.45943	5.58496	5.08746	5.64386	5.52356	5.08746	5.83289
ADPRH	3.16993	2	2.32193	2.80735	2.58496	3.70044	0.183827	2.32193	2.80735
ADPRHL1	1	2.32193	0.807386	0.175591	2	0.0679113	0.804081	0	0.292258
ADPRHL2	5.93074	6.16993	5.61471	5.08746	5.12928	2.80735	4.9542	5.75489	4.90689
ADPRM	3.16993	3	4.24793	3.58496	4.08746	4.24793	4.45943	4.39232	4.08746
ADRA1A	0	0	0	2.63232	0	0	0	2.02635	1.14497
ADRA1D	0	2.71629	0.744146	0.265713	0	0	1.04097	2.17489	0
ADRA2A	1	3.90689	3	1.58496	2.32193	1.58496	2.80735	0.438892	1
ADRA2B	4.75489	5.08746	4.32193	4.39232	5.04439	5.04439	3.80735	3.58496	2.58496
ADRB2	0	1	0	1.58496	0	2.32193	2.58496	1.58496	2.32193
ADRM1	6.94251	6.83289	6.37504	7.06609	6.94251	6.70044	6.71425	7.09803	6.52356
ADSL	4.85798	4.08746	4.90689	4.75489	4.75489	5	4.45943	5	4.58496
ADSS	3.58496	4.39232	3.80735	3.58496	3.90689	3.45943	3.45943	0.958863	3.45943
ADSSL1	0	2.58496	0.109936	2	2.58496	0	0.785202	0	2.32193
ADTRP	0	1.73314	0	0.549956	0	0	0	0	2.87405
AEBP1	6.6865	6.93074	5.70044	6.06609	6.18982	5.75489	7.14975	7.33985	7.29462
AEBP2	4.39232	3.80735	4.16993	3.90689	3.80735	4.24793	3.90689	4.16993	4.16993
AEN	5.42626	4.08746	4.58496	4.64386	3.16993	5.64386	4.16993	3	4.16993
AES	5.55459	5.78136	6.40939	5.85798	6.26679	5.97728	6.44294	6.64386	6.12928
AF001548.3	0	2.58496	1.58496	0.426485	0.059502	0	2.32193	2	0.323029
AF001548.5	2.32193	2.32193	2.32193	3.90689	4.08746	3.80735	4.39232	4.80735	4.52356
AF011889.2	0	2.32193	0.559419	1	1.58496	0	0.917937	0	2
AF011889.5	0.118297	2.80735	2	2.58496	2.32193	0.539781	2.58496	2	2.80735
AF064858.8	0	2.1199	0	0.207202	0	3.04562	0	0.146028	0
AF127577.11	1.58496	2.32193	0.62908	0.768052	0.985308	1.58496	2	0	0.530207
AF127936.9	1.58496	0	0.407371	0.395178	1	2	1.58496	1.58496	1.58496
AF131215.9	1	1.58496	0.339661	0.151203	2	1.58496	1	2	1.58496
AF131216.5	3.80517	0	1.4608	0	0.797948	0	0	0	1.83424
AF186192.1	1	1.58496	0	0	1.58496	2	2.32193	0	1
AF186192.5	0	2.58496	3	1	0.213078	0	2.32193	2.58496	0.537345
AFAP1	3	2	3	2.58496	2	2.58496	3.16993	3.80735	3
AFAP1L1	0	1	1.58496	2.32193	1.58496	1.58496	2.80735	2.58496	1.58496
AFAP1L2	3.80735	3.90689	4	4.52356	4.45943	4.16993	4.70044	5.32193	4.90689
AFDN	0.724845	0.47483	0.625974	0.0991053	2	0.239503	2	2	2
AFF1	5.16993	5.61471	5.97728	4.90689	5.42626	5.35755	5.42626	5.24793	5.16993
AFF4	6.44294	6.6865	5.49185	6.56986	6.39232	6.16993	5.61471	5.55459	6.42626
AFG3L1P	4.85798	4.75489	5.32193	4.75489	5.32193	5.61471	5.12928	4.9542	4.52356
AFG3L2	4.16993	3.32193	4.39232	4	3.80735	4.24793	4.16993	4.45943	4
AFMID	4.58496	4.64386	5.08746	4.9542	4.45943	5.04439	5.72792	5.49185	4.90689
AFTPH	4	4.24793	3.45943	4.16993	3.70044	4	3.45943	2.80735	3.16993
AGA	5	4.32193	4.90689	4	3.90689	5	4.39232	3.80735	4
AGAP1	2.80735	2.58496	2.80735	2.32193	2.58496	2.58496	2.32193	2.80735	2
AGAP10P	2	1.58496	1.58496	1	0.724154	0.73269	0.569684	0.317676	1
AGAP11	4.70044	4.58496	4.32193	4	5.12928	5.35755	3.32193	3.16993	3.70044
AGAP12P	1.58496	1.58496	0.545259	0.809147	1	1.58496	2	0.596333	1
AGAP13P	2	2.58496	2.32193	0.221823	1.58496	0	1.58496	0	1
AGAP14	1.58496	1.58496	0.693238	0.816662	0.976576	1.58496	0.631174	0.291107	0.943767
AGAP2	3	3.70044	3.16993	0.768713	3.16993	3.32193	2	0.171576	1.58496
AGAP2-AS1	4.16993	3.16993	2.80735	4.08746	2	3.32193	4.16993	4.80735	4.52356
AGAP3	3.58496	3.16993	2	3.16993	2.32193	3.45943	3.58496	3.45943	3.58496
AGAP4	3.90689	4.24793	3.70044	3	2.80735	3.45943	3.16993	2	2.32193
AGAP5	2	2.32193	1.58496	1.58496	2.58496	0.0193888	0.00398211	0	1.58496
AGAP6	4	4.16993	3.90689	3.90689	4.08746	4	3.90689	4	3.58496
AGAP7P	2.32193	1.58496	2	1.58496	0.969711	1.58496	0.837924	0.953284	1
AGAP9	3.16993	3.16993	2	2.80735	2	3.45943	3.45943	2	2.80735
AGBL2	0	2.80735	2.58496	0.886801	2	1.58496	2.32193	0.493938	1.58496
AGBL3	0	1.58496	2	1.58496	3.16993	2	0	2.80735	2.58496
AGBL5	4	4.45943	4.08746	4.08746	4.70044	3.45943	4.08746	4.52356	3.32193
AGER	2.80735	3.16993	3.45943	2.58496	2.58496	2.80735	3.16993	3.16993	2.58496
AGFG1	2	2.58496	2.32193	1.58496	1.58496	0.86791	2.80735	2.58496	1.58496
AGFG2	3.32193	3.16993	3.80735	2.32193	2.58496	3.70044	3.70044	2.58496	3
AGGF1	2.80735	3.58496	3.80735	3	3.58496	2.80735	3.32193	3.70044	3.70044
AGK	4.85798	5.35755	5.24793	4.90689	5.52356	5.12928	4.90689	5.04439	5.08746
AGL	2.32193	2.58496	3	2	2.80735	2.32193	2	2.32193	2
AGMO	3.32193	3.45943	2	1.58496	0.461008	1.58496	0.33934	0.502717	1.58496
AGO1	2.58496	1.58496	2	2.32193	2	2.58496	2	2.58496	2.58496
AGO2	3.90689	3.16993	3.80735	3.16993	3.58496	4	3.32193	3.58496	3.45943
AGO3	3.45943	3	3.70044	4	4	3.90689	3.80735	4.39232	3.90689
AGO4	2.58496	3.16993	2.80735	2	3	2.80735	2	1.58496	2.32193
AGPAT1	6.22882	4.90689	5.52356	5.61471	4.64386	5.58496	5.20945	5.70044	5.78136
AGPAT2	6.20945	6.72792	6.75489	6.35755	6.35755	6	6.33985	6.30378	6.42626
AGPAT3	2.80735	2.58496	3.32193	2.58496	3	2.32193	2.58496	3.45943	2
AGPAT4	2	2	2.32193	2.58496	2.80735	2	0.171842	2.80735	3
AGPAT4-IT1	2	2	2.58496	2	2	0	2.32193	2.32193	1.58496
AGPAT5	3.58496	2.32193	3.16993	3	2	3.80735	3	2.80735	2.32193
AGPS	2.80735	0.172607	2.32193	2.32193	0.743524	3	2.32193	2	2
AGR2	1	2	0	0	1.58496	0	3.70044	0	2
AGR3	2.23812	0	1.25625	0.487871	0.624004	0	3.99138	0	7.63831
AGRN	3.32193	3.70044	3.45943	2.80735	3.32193	3.70044	3.32193	3	3
AGT	6.18982	4.75489	5.93074	6.67243	5.55459	6.2854	7.22882	7.71425	6.62936
AGTPBP1	1.58496	2.80735	1.58496	2.58496	2.80735	1.58496	1.58496	0.978372	2.58496
AGTR1	3.70044	5.39232	5.70044	3.45943	4.80735	4.24793	3	2.80735	2.58496
AGTRAP	5.55459	5.93074	5.72792	6.47573	6.06609	5.97728	6.71425	6.58496	6.64386
AHCTF1	3.32193	3.45943	3.70044	2.80735	3	3.32193	3.45943	3.16993	2.58496
AHCY	4.45943	5.32193	5.52356	5.04439	5	5.55459	5.70044	4.85798	4.85798
AHCYL1	4.90689	5.72792	4.75489	5.52356	5.67243	5.39232	5.52356	4.85798	5.35755
AHCYL2	2	0.596105	2.58496	2.32193	0.702048	2	3.16993	3.45943	2.32193
AHDC1	3	4.45943	3.32193	3.32193	4.08746	3	3.32193	3	3.80735
AHI1	5.04439	4.64386	4.39232	5.12928	4.52356	4.9542	5.2854	5.45943	4.9542
AHNAK	5.70044	6.12928	6.37504	5.35755	6.12928	5.58496	6.22882	6.44294	5.67243
AHR	3	4	3.58496	4.32193	4.39232	3	4	4.58496	4.08746
AHRR	0.4162	1	0.670608	1.58496	1	1.58496	2.80735	1.58496	0.912876
AHSA1	6.20945	6.42626	6.26679	6.94251	6.75489	6.39232	7.03342	7.20945	6.78136
AHSA2	5.08746	4.85798	5.45943	4.16993	4.80735	5.08746	4.39232	4.24793	4.16993
AHSP	5.74733	2.62291	0	0	0	4.29246	0	0	0
AIDA	3.16993	3.90689	4.32193	3.16993	4.24793	4.45943	4.16993	3.58496	3.58496
AIF1	3.90689	5.08746	3.58496	6.04439	5.24793	4.58496	4.70044	3.16993	5.80735
AIF1L	2	2	2	1.58496	2	3	3	1.58496	2
AIFM1	4	3.90689	4.16993	4	3.80735	4.45943	4.52356	4.08746	4.08746
AIFM2	3.58496	2.58496	3.58496	3.58496	3.16993	4.16993	4	3.58496	3.80735
AIG1	4.80735	5.97728	5.88264	5.88264	5.78136	5.90689	6.71425	5.97728	5.64386
AIM1	0.0676084	1.58496	0.595943	1.58496	0.822052	0	0.416848	1.58496	1.58496
AIM1L	0	0	0	0.430906	0	0	0.237269	0	3.78553
AIMP1	3.80735	4.9542	4.64386	4.52356	4.70044	4.58496	5.20945	4.70044	4.08746
AIMP2	4.9542	5.39232	5.04439	5.12928	5.70044	5.32193	5.20945	5.20945	4.9542
AIP	6.40939	6.50779	6.42626	6.71425	6.82018	6.97728	7.19967	7.02237	7.03342
AJ003147.11	3.45943	2	3.70044	2.32193	4.16993	3.58496	1.58496	3.70044	2.80735
AJ011931.1	0	0	0	0.0572811	2.58496	0	0.556112	0.959292	2
AJ011932.1	0	2.80735	1.58496	2	2.32193	0	0	0	1.58496
AJUBA	3.58496	3.80735	3.45943	3.58496	4.75489	4.52356	2.32193	3	3.45943
AK1	6.02237	6.2854	6.14975	5.75489	6.49185	5.93074	6.12928	6.56986	6.16993
AK2	5.32193	5.2854	6.2854	5.9542	6.85798	6.53916	6.59991	6.97728	6.26679
AK3	5.35755	5.61471	6.04439	5.61471	5.64386	5.42626	6.30378	6.37504	6.18982
AK3P3	0	0	1.40701	0.64023	0	0	3.09057	0	1.46523
AK3P5	0	0	3.45943	1	3	0	1.58496	3.16993	1.58496
AK4	1.58496	1.58496	0.977857	2	2	0.600431	2.32193	2	1.58496
AK4P1	1.58496	0	1	2	1.58496	0.513576	2	0	1.58496
AK5	1.58496	1.58496	0	2	0.796259	0	2	2.58496	2.58496
AK6	3.90689	5.24793	4.39232	4.85798	5.42626	3.80735	5.12928	5	4.64386
AK9	3	0.575538	3.32193	1.58496	2.80735	2.58496	1.58496	2	2
AKAP1	4.52356	4.90689	4.45943	4.45943	5.08746	4	3.45943	4.39232	3.70044
AKAP10	4.70044	4.70044	4.90689	4.16993	4.58496	4.32193	4.45943	4.85798	4.16993
AKAP11	2	2	2.80735	2	2.32193	2.32193	3	3.16993	2.32193
AKAP12	5.64386	5.45943	5.61471	5	5.35755	5.45943	5.32193	5.42626	4.90689
AKAP13	6.96578	6.72792	7.13955	6.85798	6.91886	7.05528	6.58496	6.74147	6.75489
AKAP17A	2.58496	3.58496	2.32193	3.70044	3.32193	2.58496	3	2.58496	3.45943
AKAP2	2.80735	4.32193	3.70044	4.90689	5.04439	5.32193	5.78136	4.52356	4.80735
AKAP6	0.0210149	2	0.41365	1.58496	0	0.048638	0.862616	2	2
AKAP7	3.90689	4	5.52356	2	3.80735	2	3.45943	4.24793	2.80735
AKAP8	4.32193	4.85798	4.64386	4.64386	5.16993	4.80735	4.08746	4.16993	4.39232
AKAP8L	3.90689	4.39232	4.70044	5.08746	6.44294	5.83289	4.39232	5.12928	5.24793
AKAP9	6.16993	5.2854	6.14975	5.12928	5.85798	6.14975	5.16993	5.64386	5.58496
AKIP1	4.32193	5.24793	5.72792	5.45943	6.47573	6.06609	5.49185	5.58496	5.80735
AKIRIN1	2	4	2.58496	4.70044	4.45943	3.70044	4.70044	3.70044	3.80735
AKIRIN2	5.55459	5.70044	5.83289	5.90689	5.90689	6.14975	6.08746	5.70044	6.20945
AKNA	3.32193	3.58496	2.58496	3.45943	3	3.45943	3.16993	2.32193	3.32193
AKR1A1	6.89482	6.74147	7.34873	7.19967	7.40088	7.40939	7.49985	7.67243	7.07682
AKR1B1	5.85798	6.06609	6.58496	6.14975	6.30378	6.22882	6.53916	6.58496	6.72792
AKR1B10	0	0	0	0.18737	0.302042	0	2.85761	0	7.01947
AKR1C1	2.80735	3.70044	2.32193	1.58496	2.32193	0.524511	3	2.58496	2.58496
AKR1C2	2	2.58496	1.58496	1.58496	2.58496	0	1.58496	2.58496	1.58496
AKR1C3	2.80735	3.58496	4.32193	3.58496	4.52356	4.45943	4.52356	4.16993	4.58496
AKR1E2	0	0	3.16993	1.58496	4.16993	3.70044	1.58496	2.58496	2
AKR7A2	3.32193	4.45943	2.58496	4.90689	4.64386	3.45943	4.52356	4.08746	4.08746
AKR7A3	2.58496	4.39232	4.24793	0.997336	3.16993	0	2.58496	0	2.32193
AKR7L	1.58496	0	1.58496	1.58496	2	2.32193	1.58496	0	1.58496
AKT1	4.64386	4.80735	4.45943	3.70044	4.39232	3.32193	3.90689	4.58496	3.58496
AKT1S1	3	3.16993	3.16993	3.32193	4	3.80735	3	3	3
AKT2	4.80735	4.80735	4.32193	5.04439	4.75489	4.32193	4.64386	4.9542	4.08746
AKT3	4.32193	4.08746	4.52356	3.45943	4.58496	4.32193	3	3.80735	4.16993
AKT3-IT1	3.90689	3.70044	3	3.70044	4.16993	3	3	4.32193	3.70044
AKTIP	5.08746	5.08746	4.90689	5.20945	5.2854	4.90689	4.9542	5.52356	5.32193
AL022341.3	0	0.395119	0	0.622718	0	2.18485	0	2.97247	0.986974
AL035610.2	0	0	0	0.0529848	3.73319	0	0	0	0
AL049758.2	2	3.16993	2.58496	0.482521	0.564589	0.0753423	3	0.820931	1
AL049872.1	2	0	0	2	2	2.80735	2	2.58496	3.32193
AL117190.1	0	0	0	1.77321	0	0	2.06116	0	1.67223
AL133243.1	3	3.16993	3	3.32193	2.32193	2.80735	3.45943	3.58496	3
AL133243.2	3.45943	3.32193	0.505924	2.80735	3	2.80735	2	2.32193	2.80735
AL133243.4	0	1.58496	1.58496	0.963146	2	1.58496	0.932368	0.0681576	1.58496
AL133245.2	2	2.58496	0.74243	0.412631	2	1.58496	1	0	1.58496
AL136419.6	4.9542	4.39232	4.45943	4.52356	5.24793	4.9542	4.08746	5.12928	4
AL161668.5	4.12202	0	1.21352	0.156358	0.946476	0	0	0	1.15565
AL162151.3	2.32193	2.58496	2.32193	2.80735	2.58496	2.58496	2.58496	3	2.58496
AL163953.3	2.43819	0	0	0.96024	0	0	2.40311	0	0
AL354822.1	0.80636	1.58496	0.0207802	2	1.58496	2	0.790668	1	1.58496
AL356289.1	0	0	0	0.0412696	0.0175158	0.0539357	2.80735	2.58496	0
AL365181.1	2.58496	2.32193	0.816845	0.597297	1.58496	2.32193	0	0.343552	1.58496
AL365202.1	1.58496	2	2.58496	1.58496	0	0	2.80735	3	2
AL450992.2	0	0	1.62618	0	1.56251	0	0	0	2.6813
AL513122.1	0	3	6.52356	3.80735	5.78136	6	5.45943	4.85798	5.16993
AL513122.2	6.56986	4.16993	3.58496	5.24793	0.801472	6.52356	5.04439	6.80735	4.39232
AL590762.10	0	0	0	2.32193	0.858469	3.16993	2	0	0.964138
AL590762.11	0	0	0.790197	1.13079	3.23173	0	0	0	3.19789
AL592183.1	2.58496	3.45943	4.32193	2.32193	3.32193	3	3.16993	3.32193	0.847653
ALAD	4.24793	4.70044	5.64386	4.32193	5.20945	5.20945	5.24793	5	5.12928
ALAS1	4.58496	4.90689	4.32193	5.55459	5.42626	4.9542	5.49185	5.52356	5.16993
ALAS2	7.53279	0	0	0.124314	0	5.80625	0.0988574	0.375593	0
ALB	2	5.83289	5.83289	1.58496	2.58496	0	2	0	1.58496
ALCAM	1.58496	1.58496	3.16993	2.32193	3.70044	3.70044	4.24793	4.45943	4.32193
ALDH16A1	3.32193	4.32193	4.32193	3.58496	4.32193	4.08746	4.24793	3.90689	3.45943
ALDH18A1	4.16993	4.39232	4.39232	4.08746	3.70044	3.58496	4.45943	4.45943	3.90689
ALDH1A1	6.26679	6.65821	8.50779	6.06609	6.30378	5.49185	8.04985	8.24793	6.56986
ALDH1A2	1.58496	0.072055	0	2.32193	0.193854	0	0.368431	0.770116	2.32193
ALDH1A3	1.58496	0	1	1	2.32193	0.621995	3.70044	4.24793	3.16993
ALDH1B1	3.58496	4.39232	4.32193	4.16993	4.75489	4	4.16993	4.32193	4.16993
ALDH1L1	1	2.32193	2.32193	0.943874	2.32193	0.578957	2.80735	0	2.32193
ALDH1L2	3.90689	2.32193	4	2.58496	3	1.58496	2	3.32193	1.58496
ALDH2	4.75489	4.90689	5	4.45943	4.70044	4.64386	4.90689	4.85798	4.75489
ALDH3A1	0	0	0	0.307318	3.45943	3.58496	2.80735	0.718366	3.70044
ALDH3A2	4.08746	4.90689	5.45943	4.32193	4.80735	4.52356	5.64386	5.52356	5.39232
ALDH3B1	3.16993	2.80735	3.90689	3.58496	3.58496	2.80735	4	4.45943	3.32193
ALDH4A1	0	2	1.58496	3	3.45943	2	3.32193	3.80735	3
ALDH5A1	0	1	0.704806	0.120519	0.628474	2	2.32193	0.195489	1.58496
ALDH6A1	4.24793	4.16993	5.42626	4.16993	4.32193	4.75489	5.58496	5.39232	4.24793
ALDH7A1	5.2854	4.80735	5.32193	5	5.64386	5.55459	5.55459	6.04439	4.90689
ALDH9A1	5.39232	5.93074	5.90689	5.39232	5.55459	4.85798	5.83289	6	5.61471
ALDOA	8.97728	9.50779	8.81057	9.5411	9.67948	9.38586	9.3443	9.07146	9.43463
ALDOB	1.58496	0.824438	2.58496	0.69114	0	0	3.70044	3.32193	2.58496
ALDOC	4.39232	3.70044	4.52356	4.70044	3.70044	4.52356	5.55459	5.67243	4.24793
ALG1	5.16993	5.39232	4.75489	5	4.90689	5.04439	5.04439	4.75489	4.75489
ALG11	4	4.16993	4.45943	4.08746	4.16993	4.32193	4.64386	4.52356	3.90689
ALG12	3.58496	4.45943	4.16993	3.58496	4.45943	3.80735	4	3.80735	3.90689
ALG13	4.45943	5.35755	4.70044	4.32193	5.08746	4.58496	4.85798	4.52356	4.52356
ALG13-AS1	2.80735	3.32193	3	3	3	2.32193	3	3.16993	2.58496
ALG14	1.58496	1.58496	2	2.80735	1.58496	3.32193	3.58496	2.32193	2.32193
ALG1L13P	0	0	1.52049	3.82766	0	0	0.673942	0	0.358778
ALG2	5.42626	4.24793	5.12928	4.75489	4.70044	5.12928	4.70044	5.35755	5.32193
ALG3	4.75489	5.80735	5.61471	5.78136	6.83289	6.45943	6.04439	5.64386	5.85798
ALG5	5.9542	5.9542	6.30378	5.78136	5.83289	6.26679	5.83289	5.52356	5.42626
ALG6	4	3	3.32193	3.70044	2.32193	3.80735	4.52356	4.64386	3.58496
ALG8	5.42626	4.9542	5.24793	5.24793	5.32193	4.90689	5.49185	6.16993	4.70044
ALG9	4.16993	4.24793	4.39232	4.08746	4.52356	4.64386	4.08746	4.32193	4.24793
ALKBH1	3.45943	3	3.32193	2.80735	0.816314	3.32193	3.16993	3.32193	2.80735
ALKBH2	4.58496	4.80735	4.90689	4.90689	5.2854	4.85798	5.12928	5.39232	4.90689
ALKBH3	3.90689	4.90689	5.39232	4.64386	5.24793	5.24793	5.72792	5.35755	5.04439
ALKBH3-AS1	0	1	2	0.311214	2.58496	3	0.712767	0	1.58496
ALKBH4	3	3.45943	3.32193	4	3.45943	3.32193	4.75489	4.52356	3.16993
ALKBH5	3.90689	3.90689	2.80735	4.58496	4	3.16993	3.90689	4.39232	3.70044
ALKBH6	2	3.16993	1	2.58496	2.58496	0	0.380146	0	1.58496
ALKBH7	5.80735	5.04439	5.45943	5.24793	5.16993	5.39232	5.08746	5.67243	5.20945
ALKBH8	1.58496	1.58496	1.58496	2.58496	0.381545	2.58496	3.16993	2.32193	2.58496
ALMS1	1.58496	0.718069	2	1	0.823856	0.0991982	1.58496	2	1.58496
ALOX12	0.632133	1.58496	1.58496	0.719964	1	1	2.32193	1.58496	1.58496
ALOX12-AS1	3.32193	3.58496	3.80735	3.70044	4.32193	3	3.80735	4.75489	4.24793
ALOX12P2	0	0	0.298393	0.346413	0	0	1.40806	0	2.45555
ALOX15B	0	0	0	2.62175	3.02022	0	3.15818	0	3.60363
ALOX5	2.58496	3.58496	3	4.24793	4.45943	3.45943	2.58496	2.58496	4.64386
ALOX5AP	4.39232	5.04439	1	6.22882	4.90689	0	5.08746	4	6.6865
ALPK1	4.32193	3.45943	3.16993	4	3.70044	3.70044	3.16993	4.45943	3.58496
ALPL	0	0	0.900312	1.58496	2.32193	0	1.58496	2.58496	2.32193
ALPPL2	0	0	0	0	0	0	0	0	3.09543
ALS2	3.70044	3.70044	3.58496	2.58496	2	2	3	2.58496	2
ALS2CL	0.573029	4.08746	4.16993	3.70044	5.32193	4.58496	4	3.80735	4.64386
ALS2CR12	2.65859	0.888301	0	0.577325	1.84716	0	0.703611	0.76531	0
ALYREF	3.32193	2.80735	2.32193	0.808561	0.62355	2.80735	2.32193	1	1.58496
AMACR	2.80735	2.32193	2.32193	2.58496	2	2.32193	3	3.32193	2.32193
AMBP	4.85798	7.05528	8.71081	5.04439	4.64386	5.55459	5.67243	5.16993	3
AMBRA1	3.45943	3.45943	3.16993	3.32193	2.58496	3.45943	3.58496	2.58496	3
AMD1	3.70044	3.16993	3.90689	3.90689	4.39232	4.52356	3.45943	3.70044	3.90689
AMD1P3	1.16752	1.21859	0	0	0	0.778349	2.31766	2.37911	2.44179
AMDHD2	3.70044	4.32193	4.24793	4.32193	4.45943	4.45943	4.58496	4.24793	3.80735
AMFR	4.24793	3.16993	5.16993	3	4.52356	4.32193	3.32193	4.24793	3.45943
AMIGO2	1.58496	3.58496	2.58496	2	2.32193	0.385454	4.08746	3.58496	3.16993
AMMECR1	2.80735	2	2.58496	2	2	2	2.32193	2.58496	2.32193
AMMECR1L	2.32193	1.58496	3.16993	2.32193	3.80735	3.58496	1.58496	2.80735	2.58496
AMN1	4.24793	3.70044	3.70044	3.90689	2.32193	4.52356	4.80735	4.39232	2.80735
AMOT	0.444231	0.731322	2	1	0	2	2.32193	1.58496	1
AMOTL1	3.45943	4.08746	4.16993	3.45943	4	3.90689	3.90689	3.70044	3.90689
AMOTL2	3.70044	5.64386	5.2854	4.24793	4.90689	4.32193	4.45943	3.70044	4
AMPD2	4.64386	2.58496	4.16993	4.64386	4.70044	5	4.39232	5.49185	4.08746
AMPH	3.80735	3.32193	4	3.32193	3.16993	4.70044	4.24793	2.32193	3
AMT	4.16993	4.08746	4.45943	3	3.16993	2.80735	4.08746	4.39232	3.90689
AMY1A	2.58496	0.368428	4.24793	0.432956	2.58496	0.520483	1.58496	0.0711943	0.887463
AMY1B	2.80735	0.0689597	4.80735	0.321559	2.80735	2.58496	2	0.338768	0.413354
AMY1C	2	0.341443	3.45943	0.195596	2.32193	0.501582	1.58496	0.0620706	0.844055
AMY2A	7.53916	7.13955	12.9035	0.428962	6.26679	6.40939	4.85798	4.58496	4.16993
AMY2B	7.03342	5.61471	9.2503	4.39232	6.59991	6.96578	4.85798	3.32193	5.52356
AMYP1	6.04439	5.97728	10.5906	0	5.04439	5.24793	3.90689	3.32193	0.961494
AMZ1	2.57542	0	1.01576	1.27589	2.44192	0	0	0	2.6122
AMZ2	4.75489	5.78136	5.58496	5.04439	4.9542	5.39232	6.32193	5.45943	4.52356
AMZ2P1	4	3.45943	4.32193	3.80735	3.70044	4.45943	4.39232	4.24793	3.58496
ANAPC1	2.58496	2.80735	3.32193	2.80735	3.16993	3.16993	3.32193	3.45943	3
ANAPC10	2.80735	3.70044	4.32193	4.24793	4.75489	4.52356	4.64386	4.52356	5.35755
ANAPC10P1	4.02073	0	1.91102	0.995443	3.10985	0	0	0	0
ANAPC11	6.6865	6.93074	6.12928	6.76818	6.53916	6.55459	6.82018	6.58496	6.47573
ANAPC13	5.83289	6.08746	6.76818	5.88264	6.33985	6.49185	6.70044	6.45943	6.33985
ANAPC15	3.16993	4.45943	3.90689	4.75489	5.35755	5.83289	5.55459	4.08746	3.58496
ANAPC16	6.12928	6.71425	6.84549	6.08746	6.37504	6.45943	7.07682	6.72792	5.83289
ANAPC2	3.80735	4	4.45943	4.24793	4.70044	4.64386	4.24793	4.24793	4.08746
ANAPC4	5	4.16993	4.70044	4.08746	3.80735	4.16993	4.39232	4.9542	3.80735
ANAPC5	7.21917	6.93074	7.32193	7.20945	7.3837	7.88874	7.32193	7.12928	6.97728
ANAPC7	5.24793	4.85798	5.32193	5.04439	5.20945	5.52356	5.70044	5.90689	5.20945
ANG	3.80735	3.90689	4.70044	3.16993	3.70044	4.08746	4.24793	4	3.70044
ANGEL1	3.16993	3.58496	3.80735	3.45943	3.45943	3.16993	4.08746	4.08746	3
ANGEL2	5.2854	5.24793	5.45943	4.85798	5.08746	5.12928	5.20945	5.2854	4.85798
ANGPT1	5.16993	6.04439	5.83289	4.90689	5.58496	5.2854	4.9542	4.52356	4.45943
ANGPT2	5.72792	5.78136	5.24793	5.42626	5.70044	6.08746	5.32193	4.90689	4.9542
ANGPT4	3.58496	4.39232	4.70044	2.58496	4	4.16993	3.16993	2.32193	3.45943
ANGPTL1	5.2854	4.85798	6.40939	3.16993	4.39232	4.64386	5.45943	5.42626	4.39232
ANGPTL2	5.42626	4.85798	5.78136	4	5.04439	5	4.58496	5.08746	4.16993
ANGPTL4	6.93074	6.84549	6.20945	7.30378	6.89482	7.33985	6.6865	6.49185	6.32193
ANGPTL7	0	0	0.032548	0.0297412	0.170514	0	2.80735	2.58496	0
ANK2	3	4.16993	4.58496	3.58496	3.58496	3	4.85798	4.80735	3.32193
ANK3	2.58496	2.32193	4.08746	3.16993	2	1.58496	5.42626	5.61471	3.32193
ANKAR	2.32193	1.58496	3.16993	2.58496	3	3.45943	3.70044	3.58496	3.32193
ANKDD1A	2.80735	2.32193	1	3.32193	2.80735	2.58496	3	3.80735	3.16993
ANKFY1	3	3.32193	4.08746	3.32193	4.24793	3.45943	3.90689	4.45943	3.70044
ANKH	0.949575	0.695126	1.58496	1.58496	2.32193	1.58496	1.58496	2.80735	2.32193
ANKHD1	5.04439	5.55459	6.44294	4.70044	5.58496	4.80735	5.58496	5.93074	4.85798
ANKHD1-EIF4EBP3	4.52356	0.305732	2.58496	3.70044	2.32193	4.39232	0.367882	2.80735	3.32193
ANKIB1	4.08746	4.52356	3.58496	3.58496	3.58496	3.90689	4.08746	3.32193	3
ANKLE2	4.08746	2.80735	4.24793	3	3.70044	3.70044	2.80735	3.90689	3.32193
ANKMY1	2.80735	4.16993	2.58496	2.58496	2.32193	1.58496	3.45943	2.58496	2.80735
ANKMY2	3.45943	3.32193	3.70044	3.58496	3.58496	3.80735	3.80735	4	3.58496
ANKRA2	4.9542	5.49185	6.2854	5.2854	5.42626	5.88264	6.39232	5.78136	5.78136
ANKRD10	9.91588	9.09803	10.0688	9.62571	9.80252	9.98584	9.28077	9.73978	9.31061
ANKRD10-IT1	5.42626	4.16993	5.80735	4.64386	5.20945	5.32193	3.80735	4.58496	4.64386
ANKRD11	4.32193	4.64386	4.39232	4.45943	4.75489	4.39232	4.45943	4.64386	4.32193
ANKRD12	5.78136	5.88264	5.12928	5.20945	4.70044	4.58496	5.61471	5.70044	4.39232
ANKRD13A	2	1.58496	3.16993	3	3.32193	3.45943	3.80735	3.70044	3.32193
ANKRD13B	1.58496	1.58496	2	2	2.32193	2	2.80735	3.16993	2.32193
ANKRD13C	4.90689	3.70044	4.52356	4.39232	4	4.80735	4.32193	4.58496	4.39232
ANKRD13D	4.52356	4.45943	4.70044	5.12928	5.78136	5.61471	4.85798	5.12928	5.32193
ANKRD16	1	0.618072	0.649683	0.6816	1.58496	1.58496	1.58496	1.58496	1
ANKRD17	3.70044	3.90689	3.45943	3.80735	3.80735	4.08746	3.45943	2.80735	3.58496
ANKRD18A	2	0.473427	2	0.121441	0.729038	0	1.58496	0	1
ANKRD19P	1	0.787982	0.503544	1.58496	1	2.58496	1.58496	0.479125	1.58496
ANKRD20A1	0.0444627	0.115647	0.307655	0.0972575	1.58496	0.164725	1	2.58496	0.852955
ANKRD20A11P	1.58496	0.738021	0.420173	1	1.58496	1	0.013082	1.58496	0.434317
ANKRD20A18P	2.32193	3.16993	1.58496	1.58496	0.702381	0	0	0	1
ANKRD20A5P	3.16993	2	3.80735	2.32193	2.80735	3.58496	3	3	2.58496
ANKRD20A7P	1	0.0601512	0	0.701023	1.58496	0.0175728	0.623781	2.58496	1
ANKRD22	1.34404	0	0.72398	2.4637	1.26658	0	3.2089	0	4.89468
ANKRD23	1.58496	1	2	2.32193	2.58496	3.32193	1.58496	1	2.32193
ANKRD26	4	3.32193	3.45943	3.16993	2.32193	3.80735	3.16993	2.80735	3
ANKRD27	3.80735	3.58496	3.90689	3.70044	4.08746	2.58496	2.80735	4.52356	3.70044
ANKRD28	4.24793	2	3.45943	4.75489	4.39232	5.61471	3	4	4.24793
ANKRD29	5.35755	5.75489	5.39232	5.32193	5.58496	5.9542	5.24793	4.45943	4.9542
ANKRD34A	1.58496	0	1	1.58496	2.32193	2	0	0	0.690107
ANKRD35	2.58496	2	2.80735	2	2	2.32193	4.16993	4.39232	3
ANKRD36	4.75489	4.45943	5.70044	4.52356	4.9542	4.80735	5.2854	5.52356	4.80735
ANKRD36B	5.12928	5.58496	6.26679	5.04439	5.72792	5.70044	6.12928	6	5.70044
ANKRD36C	5.83289	6.64386	6.42626	5.93074	6.26679	6.02237	6.06609	5.58496	6.40939
ANKRD37	3.80735	4.70044	3.80735	5.20945	5.12928	2.58496	4.80735	5.12928	4.52356
ANKRD39	3.45943	5.08746	4.32193	5.32193	5.08746	4.32193	5.83289	5.12928	4.9542
ANKRD40	5.04439	4.75489	5.08746	4.52356	4.39232	4.85798	5.08746	5.04439	4.24793
ANKRD42	3.58496	0.674581	2.32193	3.16993	1.58496	3.70044	2.58496	3.16993	2.58496
ANKRD44	5.20945	3.90689	5.24793	5.24793	4.9542	5.20945	5.04439	5.64386	5.35755
ANKRD44-IT1	2	0.566297	0.48966	0.59745	1	0.285706	2	2.58496	0.863718
ANKRD46	5.12928	3.32193	5.04439	4	4.70044	5.75489	3.58496	3.45943	3.58496
ANKRD49	4.70044	4.24793	4.90689	3.58496	4.16993	4.58496	3.80735	3.80735	3.32193
ANKRD50	2.32193	2.58496	2.32193	2.32193	2.32193	1.58496	2	3	1.58496
ANKRD52	2.32193	1.58496	2	2.32193	2.58496	2.32193	1.58496	2.32193	2.32193
ANKRD53	0.511602	1.58496	0.843931	1.58496	1.58496	0	2.58496	2	0.226295
ANKRD54	5.75489	5.42626	4.24793	5.9542	5.04439	5.64386	5.55459	5.67243	5.20945
ANKRD6	2.32193	0.399216	1.58496	2.32193	0.26787	3	3.32193	2.58496	3.45943
ANKRD62	3.77134	1.29449	1.02905	0.464023	1.50723	2.71982	0.563789	0	0
ANKRD65	2.80735	2.58496	3.45943	0.204787	2.80735	2.58496	2.80735	3.32193	3.16993
ANKS1A	3.32193	2.32193	2.80735	2	0.83923	3.16993	2.58496	0.951158	2.32193
ANKS1B	0.0449256	1.58496	2.32193	0.326346	1.58496	0	1.58496	1.58496	1.58496
ANKS3	4.90689	5.24793	5.70044	5.12928	5.42626	5.80735	5.80735	5.39232	4.85798
ANKS6	2.58496	3	2.32193	1.58496	1.58496	1	2.58496	2.58496	1.58496
ANKZF1	4.80735	4.16993	5.12928	4.70044	5.16993	5.49185	4.58496	4.75489	4.85798
ANLN	0	0	1.59626	1.86761	0	0	0	1.22866	2.69112
ANO1	5.35755	5.2854	5.49185	4.75489	5.64386	5.16993	3.90689	4.9542	4.52356
ANO1-AS2	0	1.58496	0.885441	0.674383	2.58496	0	0	1.58496	0
ANO10	4.32193	4.52356	4	4.08746	4.80735	3.90689	3.16993	4.32193	3.58496
ANO2	0	0	0	0.26491	2	0.438761	0.912376	3	0.0676566
ANO6	4.75489	4.75489	4.52356	4.45943	4.75489	4.85798	3.80735	3.45943	4
ANO7	0	1.58496	0.164078	0.76471	2.32193	2	0.962401	0	1.58496
ANO7L1	0	1.58496	0.0603947	2	0	3	2.80735	1	0
ANO9	0.236561	0	1.58496	0.169162	2.58496	0	1	2	1.58496
ANP32A	5.55459	5.24793	5.61471	5.58496	5.61471	5.61471	5.35755	5.70044	5.08746
ANP32B	5.88264	5.72792	5.75489	5.85798	5.75489	6.08746	6.14975	6.06609	6.32193
ANP32E	5.35755	5.72792	5.20945	5.20945	4.90689	5.08746	5.70044	5.32193	5.20945
ANPEP	4.39232	4.32193	4.45943	4.64386	4.32193	4.39232	4.16993	4.16993	4.52356
ANTXR1	4.64386	5.2854	4.90689	4.58496	5	4.64386	6	5.78136	4.75489
ANTXR2	4.24793	3.70044	4.70044	4.08746	4.08746	3.90689	4.45943	5.08746	4.45943
ANXA1	8.00562	8.66178	8.48382	8.69697	8.52356	8.35755	9.38802	9.06878	8.76487
ANXA10	0	2.80735	0	0.350714	1.58496	1.58496	3.70044	0.631352	2
ANXA11	6.35755	6.83289	6.65821	6.45943	6.58496	6.83289	6.70044	6.02237	6.33985
ANXA13	0	0	0	0.807735	0	0.15565	0	0	6.12298
ANXA2	9.51175	9.72962	9.79442	10.3298	10.0941	9.71253	10.7977	10.9106	10.1472
ANXA2P2	3	2.32193	2	3.58496	2.58496	2.58496	3.58496	3.90689	2.80735
ANXA2R	0	0.167991	0.466643	1.58496	2.32193	2.58496	0	1	0.816163
ANXA3	4.16993	0	6.67243	2.32193	4.08746	3.70044	5.58496	5.75489	3.70044
ANXA4	7.10852	7.50779	8.51175	6.10852	6.83289	6.90689	7.34873	7.14975	6.49185
ANXA5	8.53916	8.82972	9.02237	9.26913	9.0634	9.19722	9.87805	9.64746	9.27612
ANXA6	6.90689	7.07682	6.62936	7.12928	7.2854	7.42626	7.10852	6.85798	6.83289
ANXA7	6.64386	7.2384	7.27612	6.88264	7.29462	7.10852	7.60733	7.40088	6.82018
ANXA8	0	0.463704	0.0616905	0	0	0	0	0	5.19082
ANXA9	4.08746	4.52356	5.72792	2.32193	3.45943	2.32193	4.08746	4.24793	3.45943
AOAH	0	0	1	2.58496	1.58496	0	2	0.29062	2
AOC2	0	2.32193	1.58496	1	0	0	2.32193	0	0
AOC3	7.04439	7.03342	6.04439	6.52356	6.9542	6.91886	6.02237	6.2854	6.40939
AOC4P	2	2.32193	1.58496	2	2	2.32193	0.669266	0.926097	1
AOX1	1.58496	2	2.80735	1.58496	2.32193	0.710087	2.32193	2.32193	2.32193
AP000240.9	2	0	1.58496	1.58496	1.58496	0.613279	0	0.789713	0.567789
AP000253.1	2.68884	0	1.21436	0.266356	0	0	1.5204	0	0.531382
AP000254.8	3	3.80735	2.32193	2.32193	2.58496	3.32193	3.32193	0	2.80735
AP000275.65	0	0.461568	3.00341	1.40064	2.48456	0.291299	0	0	0
AP000347.2	2.32193	3.16993	3	2.32193	3	2.32193	2.32193	2.32193	2.80735
AP000347.4	2	0	0.173786	0.268855	1	1.58496	1	2	0.626907
AP000350.10	3.32193	3.16993	3.32193	3.70044	3.16993	3.70044	3.80735	3.80735	4.08746
AP000437.3	1.58496	2.80735	0.272827	0.334679	1.58496	1.58496	1	0.563671	1.58496
AP000462.1	1.58496	0	2.80735	0.879849	3	0	2	3.80735	2
AP000487.5	2	2.32193	2.58496	1.58496	2.80735	1.58496	1.58496	2.32193	2
AP000577.2	0.297998	0	2.42024	2.11869	0	0	1.58918	0	2.27508
AP000648.5	1	0.180499	1	1	1.58496	1.58496	1	0	0.420845
AP000692.9	3	3	2.80735	3.58496	4.08746	4.24793	2.58496	2.58496	3.16993
AP000892.6	3.32193	4.64386	3.32193	3.58496	3.80735	3.32193	3.45943	2.58496	3.45943
AP000936.1	0.725131	3.32193	2	3.32193	3.80735	2.58496	2.32193	2.80735	3.80735
AP000962.2	0	0.868796	1.58496	0.679543	0.696045	2	3.16993	2	2
AP001055.6	2.80735	1.58496	0.319184	2.80735	2	3.16993	2.58496	2.32193	2
AP001258.4	3.32193	4.16993	3.70044	2.80735	3.16993	0	3	3.32193	3
AP001347.6	4.45943	4.75489	4.32193	4	4.9542	4.58496	3.16993	3.32193	2.80735
AP001429.1	2.06439	0	2.89675	0.372343	2.60544	0	0	0	1.29912
AP001432.14	0	2.58496	3.32193	2	3.58496	0	2	3.32193	2
AP001442.2	2	3.80735	3.32193	4.32193	5	3.90689	3.16993	3.32193	3.70044
AP001469.9	1.58496	0.576776	0.00438202	0.650713	1.58496	0.467886	1	1.58496	2
AP001627.1	2.58496	0.549828	0.629497	0.611925	0	2.58496	0.138775	0	1
AP002381.2	0	0.877588	0.467559	0.483469	2.58496	0	0	2.58496	2
AP002884.2	1.58496	0	0.476302	1	1.58496	0.130388	0	2.32193	0
AP002954.3	0	0	0.490499	0.703836	2.52817	0	2.28743	0	1.87362
AP003068.23	1.69026	0.629355	0	0.617757	1.94066	0	2.74758	0	0
AP006621.5	0.213646	1.58496	3.16993	3	2	4	4.45943	3	3.70044
AP006621.6	2.32193	0.386747	0	1.58496	0	0	1.58496	3	1.58496
AP1AR	0	2.58496	2	2	0	0.209869	0.643052	0.413642	1.58496
AP1B1	4.39232	3.45943	4	4	3.58496	4.52356	3.90689	4	4.08746
AP1G1	3.80735	4.16993	3.70044	4	4.39232	4.64386	3.16993	2.32193	3.80735
AP1G2	6.16993	6.52356	6.83289	6.12928	6.20945	6.39232	6.71425	6.32193	6.40939
AP1M1	3	4.32193	3.58496	4.90689	5.88264	4.24793	3.70044	4.9542	4.75489
AP1M2	2.58496	0.0736681	4.45943	2	2.80735	3.90689	3.90689	0	3.16993
AP1S1	3.80735	2.80735	3	3.90689	4	4.32193	3.58496	4.24793	3.80735
AP1S2	3.32193	3.58496	3	5	3.90689	3	5.75489	5.90689	5.2854
AP2A1	5.88264	5.16993	5.80735	5.45943	6.02237	5.88264	5.24793	6.14975	5.72792
AP2A2	3.32193	4.24793	4.32193	3.90689	4.64386	4	4	4.24793	4.16993
AP2B1	4.85798	4	4.75489	4.64386	4.70044	5.16993	4.52356	4.80735	4.80735
AP2M1	8.79766	8.69697	8.69697	8.69697	8.89482	9.15482	8.8857	8.81698	8.5157
AP2S1	6.88264	6.87036	6.16993	7.22882	6.6865	6.91886	6.96578	6.88264	6.89482
AP3B1	3.45943	3.16993	3.90689	3.70044	3.70044	3.80735	4.32193	4.45943	3.70044
AP3D1	4	4.08746	3.90689	3.58496	4.32193	4.70044	4.39232	3.90689	4.45943
AP3M1	2	4.9542	4.24793	3.70044	4.64386	4	4.08746	2.32193	3
AP3M2	4.16993	3.45943	4.64386	4.08746	4.80735	5.16993	4.16993	4.32193	4.16993
AP3S1	6.78136	6.74147	6.96578	6.58496	7.03342	6.6865	6.56986	6.98868	6.37504
AP3S2	4	4.85798	4.32193	4.58496	5	4.16993	4.80735	4.85798	4.45943
AP4B1	3.58496	4.39232	3.58496	4.24793	4.75489	4.39232	4.08746	3.90689	3.58496
AP4E1	0.632698	2	1.58496	1.58496	2	2.32193	1.58496	0.445599	1
AP4M1	4.90689	4.58496	4.90689	4.24793	4.24793	4.58496	4.64386	4.80735	4.70044
AP4S1	3.32193	0.652466	2.80735	2.80735	3	2.58496	2	3.80735	2.58496
AP5B1	1.58496	0.711304	1	2.32193	2.58496	2.32193	0.81748	1.58496	2.32193
AP5M1	3	2.32193	3	3	3	2.80735	2.80735	3	2.58496
AP5S1	1.58496	3.32193	3.32193	3	3.16993	2.32193	3.58496	3.32193	2.58496
AP5Z1	3.80735	3.45943	4.16993	4.16993	4.58496	4.70044	4.16993	4.52356	4.45943
APAF1	2	0.825583	2	2.32193	2	2.32193	2	2.80735	2.58496
APBA1	1.58496	1.58496	0.925629	0.285247	0.874785	2	1	0.456956	1.58496
APBA3	5.52356	5.04439	4.52356	4.90689	4.08746	5.20945	5	4.80735	4.9542
APBB1	5.88264	6.12928	5.70044	5.78136	5.58496	5.97728	6.44294	6	5.55459
APBB1IP	0	0.465677	0.237709	2	0	2	1.58496	0.754752	1.58496
APBB2	4.45943	4.70044	5.32193	4.32193	5.24793	5.35755	4.52356	4.45943	4.70044
APBB3	6.22882	6.24793	5.70044	6.67243	6.18982	6.16993	6.35755	6.45943	6.93074
APC	4.45943	4.90689	5.12928	3	4.08746	4.16993	4.24793	4	2.58496
APCDD1	3.32193	3.32193	3.90689	3.32193	3.16993	1.58496	4.32193	4.70044	3
APCS	0	0	2.25672	2.03951	2.25619	0	0	0	3.22823
APEH	5.80735	5.16993	5.58496	5.78136	5.42626	6.02237	5.67243	5.75489	5.45943
APEX1	6.40939	7.09803	7.03342	6.96578	7.10852	7.61471	7.5157	6.44294	6.75489
APEX2	3.70044	4	4	3.70044	4.08746	4.32193	4	3.58496	3.32193
APH1A	5.80735	5.39232	6.10852	5.32193	5.83289	5.35755	5.70044	6.32193	5.20945
APH1B	3.90689	3.58496	3.70044	3.45943	3.32193	3.90689	3.90689	3.90689	3.58496
API5	4.39232	4.39232	5.42626	4.52356	5.42626	5.70044	5.04439	4.58496	4.90689
APIP	4.32193	4.75489	4.45943	4.39232	4.52356	3.80735	4.75489	4.9542	4.70044
APLF	0.597723	2	2.58496	1	0.500006	1	0.824611	2.32193	1
APLNR	3	3.45943	4.32193	4.32193	4.70044	5.20945	5.58496	4.90689	5.32193
APLP1	0.743683	2.80735	1.58496	1.58496	0.80087	0	2.58496	0	0
APLP2	6.89482	6.80735	6.83289	6.90689	7.26679	6.96578	7.21917	7.62205	6.97728
APMAP	6.96578	6.42626	6.71425	6.88264	6.22882	6.90689	7.07682	7.07682	6.85798
APOBEC1	0	0	0	0	0	0	0	0	3.97516
APOBEC2	2.58496	0	3.16993	1.58496	2.58496	0	2.32193	2.32193	1
APOBEC3A	0	0	0.858065	4.28129	0	0	0	0	0
APOBEC3B	0	0	0	3	0	3.80735	0.300237	0	2.80735
APOBEC3C	6.30378	6.35755	6.53916	6.33985	6.45943	6.47573	6.50779	6.56986	6.45943
APOBEC3D	2	0.727363	3	1.58496	2.32193	3.16993	3.16993	2.58496	2.32193
APOBEC3F	2.32193	2	3	2	0.48589	2.80735	2.80735	2.80735	2.58496
APOBEC3G	4.70044	4.75489	4	4.52356	3.45943	3.90689	4.85798	4.75489	5
APOBEC3H	2.32193	1.58496	0	1.58496	1.58496	3	0	0	0
APOBR	2	1.58496	0.415714	2	1.58496	0	1.58496	2	2
APOC1	4.80735	4.80735	4	4.75489	3.90689	3.58496	3.70044	3.45943	5.16993
APOC4-APOC2	0	0	0	4.80735	4.32193	0	4.32193	4.52356	5.20945
APOD	4.32193	7.62936	5.75489	1.58496	9.37938	5.20945	10.7515	9.00843	8.57743
APOE	4.90689	4.64386	3.70044	5.55459	4.80735	5.42626	3.58496	0	4.90689
APOH	1.38794	0	1.82523	0.139708	2.52358	0	4.21494	0	1.20278
APOL1	5.85798	5.39232	6.06609	5.97728	5.93074	6.2854	6.18982	6.35755	5.78136
APOL2	5.45943	5.20945	5.83289	5.42626	5.39232	5.93074	6.35755	6.24793	5.70044
APOL3	6.22882	6.26679	6.30378	6.06609	6.30378	6	6	6.40939	6.18982
APOL4	0.222729	1.58496	1.58496	2.32193	0	2	2.80735	3.16993	2.80735
APOL6	0.928752	3.16993	3.45943	3.45943	3.90689	3.16993	3.80735	4	3.45943
APOLD1	6.83289	6.93074	5.42626	6.47573	7	6.98868	4.85798	4.85798	5.20945
APOM	0	1.58496	2	1	0	0	3.32193	2.32193	1.58496
APOO	4.16993	3	4	3.70044	0.792175	4.52356	4.45943	3.58496	3.90689
APOOL	4.24793	4.52356	4.32193	4.52356	4.52356	4.52356	4.85798	4.75489	4.70044
APOPT1	3.70044	4	4.45943	4.32193	4.16993	4.32193	5.20945	5	3.80735
APP	6.04439	6.82018	6.82018	6.82018	6.58496	6.2854	7.04439	6.78136	6.58496
APPBP2	3.45943	3.80735	4.08746	3.70044	3.70044	3.58496	4.32193	4.32193	3.45943
APPL1	3.32193	4.08746	4.24793	3.45943	3	3.90689	4.52356	3	3.32193
APPL2	4.58496	3.45943	5.49185	3.58496	4.24793	5.24793	4.9542	4.39232	4.45943
APRT	7.11894	7.49185	6.97728	7.59991	7.76155	7.30378	7.42626	7.56224	7.63662
APTR	3.16993	3.45943	3.45943	3.58496	0.452708	4.32193	5.04439	3.16993	4.08746
APTX	5.64386	4.39232	4.80735	5.58496	5.04439	5.80735	5.35755	6	5.20945
AQP1	7.02237	6.37504	7.44294	6.16993	6.91886	8.15987	7.63662	5.78136	7.29462
AQP11	0.315717	1.58496	0.814814	0.758759	2	2	0	0.309749	1
AQP12A	2.32193	0	3.80735	0.338322	1.58496	0	2.32193	0.391525	2
AQP12B	1	0	2.58496	0.080584	1.58496	0	1.58496	0.0253421	1
AQP3	3	4.39232	3.45943	3	2	0.10536	4.08746	0	3.16993
AQP5	0	0.369215	0	0	0	0	2.12819	0	4.24234
AQP7	4.32193	4.70044	3	2.32193	2.32193	2.32193	2.32193	1	2.58496
AQP7P1	0	0	1.58496	0.91039	0	0.244887	3.32193	3.80735	1.58496
AQP7P3	0	0	0.258659	0.447136	0	0.457912	2.80735	2.80735	0.293288
AQP7P4	0	0	0.0837621	0.507836	0	0	2.32193	2.80735	0.0456499
AQP7P5	0.35774	0	0.106998	0.39548	0	0.0503359	2.80735	3.32193	0.4953
AQP8	7.67278	0	5.09995	0	7.03683	0	6.22797	0	1.2994
AQP9	0.238976	0	0	5.2022	0.307853	0	0	0	1.0943
AQR	3.32193	3.32193	3.32193	3	3	2.80735	3.45943	3.58496	3
AR	0.587468	1.58496	1	0.57213	0.828991	0.333381	2.32193	2	1.58496
ARAF	6.47573	5.97728	6.24793	6.42626	6.20945	6.67243	6.40939	6.50779	6.14975
ARAP1	4.24793	3.58496	5.20945	4.32193	4.80735	4.64386	5.08746	5.61471	5.08746
ARAP2	1.58496	2	1.58496	2	1.58496	1.58496	3.32193	3.32193	2
ARAP3	2.58496	2	0.980126	2.32193	3	3.16993	0.733841	2.32193	2
ARCN1	5.42626	4.58496	5.55459	5.04439	5.45943	5.70044	5.24793	5.72792	5.12928
AREG	0	2.80735	1	6.56986	5.12928	4.64386	5.75489	4.64386	6.10852
AREL1	2.58496	2.32193	2.80735	3.16993	3.58496	3	2.32193	3.45943	3
ARF1	8.72451	8.83605	8.45533	9.19722	8.85798	8.85487	9.15987	9.12928	8.96867
ARF3	5.58496	5.55459	5.2854	5.24793	5.52356	5.70044	5.04439	5	5.24793
ARF4	7.59991	7.94251	7.54689	8	7.83289	7.87036	8.37938	8.08215	8.01681
ARF4-AS1	0	0	0.958785	1.0287	0	0	0	1.96911	2.3416
ARF5	7.21917	7.3837	7.36632	7.45121	7.33092	7.19967	7.87036	7.90087	7.45943
ARF6	3.90689	2.80735	3.16993	4.52356	4.32193	4.32193	3.58496	4.52356	4.08746
ARFGAP1	4.16993	4.39232	4.16993	4.58496	4.75489	4.9542	4.32193	3.90689	4.75489
ARFGAP2	6.04439	6.16993	6.39232	6.42626	6.76818	6.76818	6.72792	6.71425	6.33985
ARFGAP3	6.20945	6	5.83289	6.06609	6.22882	6.40939	5.78136	5.90689	6
ARFGEF1	3.90689	3.16993	3.58496	3.16993	3.32193	3.70044	3	3.32193	3.32193
ARFGEF2	1.58496	2	2.58496	1.58496	2.32193	1.58496	2	2.58496	2
ARFIP1	5.16993	4.64386	4.64386	4.24793	3.80735	3.70044	4.39232	4.9542	4
ARFIP2	5.12928	5.20945	5.9542	5.58496	6.32193	6.20945	6.12928	6.22882	5.61471
ARFRP1	5.61471	6.70044	6.32193	6.06609	6.35755	5.83289	6.45943	6.08746	6.04439
ARG2	2	3.32193	3.16993	3.58496	2.58496	2.32193	4	4	3.80735
ARGFXP2	0	0.532794	1.58496	0.920455	0	2.58496	3	0	2
ARGLU1	6.55459	6.58496	6.67243	6.18982	6.50779	6.20945	6.08746	6.47573	6.37504
ARHGAP1	8.23362	7.77479	7.86419	7.90689	8.04985	8.3443	7.59246	7.85798	7.59246
ARHGAP10	5.35755	6.58496	5.35755	5.90689	6.6865	5.12928	4.39232	4.80735	5.35755
ARHGAP11B	2.32193	0.00336189	0.909057	2.32193	1.58496	0	0.319048	3.16993	2.32193
ARHGAP12	4.08746	3.70044	4.58496	3.58496	3.58496	3.80735	4.45943	4.85798	3.90689
ARHGAP15	7.55459	7.11894	7.62205	7.29462	6.91886	6.98868	7.20945	7.53916	6.76818
ARHGAP17	7.18982	7.05528	6.56986	6.89482	7.50779	7.5157	6.04439	6.37504	6.47573
ARHGAP18	3.80735	3.90689	4.75489	3.90689	4.70044	4.45943	3.58496	4	3.80735
ARHGAP19	2.58496	2	2.58496	2	0.956809	2.32193	2	0	1.58496
ARHGAP21	3.32193	3.45943	4.90689	3	4.32193	4.24793	3	3	4.24793
ARHGAP23	2	2.80735	2	0.7725	2.58496	2	1	1.58496	2
ARHGAP24	4	4.75489	4.64386	5.2854	4.70044	4.52356	5.9542	5.67243	4.52356
ARHGAP25	0	3.58496	3	2.58496	3.32193	0.492128	2.32193	0.473268	2.80735
ARHGAP26	4.39232	2.80735	3	4.52356	4.39232	5.32193	3.80735	3.58496	4.52356
ARHGAP26-IT1	3.16993	2.80735	0	4	3.58496	4.16993	4.32193	4	3.90689
ARHGAP27	0	0.288395	2	2	2.32193	0	2.32193	3	2.32193
ARHGAP29	5	5.83289	5.45943	5.08746	6.20945	5.88264	4.85798	4.52356	3.80735
ARHGAP30	0	0.554751	0.171413	2.80735	0.597257	2.32193	2	2	2.32193
ARHGAP31	0.572877	0.482785	1	1	1.58496	1	2	2.32193	1.58496
ARHGAP32	2.58496	2.32193	3	0.961703	2.80735	3	1.58496	0.709322	2.32193
ARHGAP33	2	0.457347	0.774263	0.154437	1.58496	2.58496	1.58496	1.58496	2
ARHGAP35	3.58496	3.80735	3.90689	3.32193	4.24793	4	3.32193	3.70044	4.32193
ARHGAP4	1.58496	2.58496	1	2.80735	3.16993	0.23976	2.58496	2.80735	2.80735
ARHGAP42	4.75489	3.70044	4.08746	3.32193	3.90689	3.80735	0.267046	3.32193	2.80735
ARHGAP44	3.80735	3.90689	3.32193	3.32193	3.70044	3.70044	3.16993	3	2.80735
ARHGAP45	0	0.458105	1	3	2.80735	0.775492	2.58496	0.250056	2.58496
ARHGAP5	3.80735	3.70044	4.24793	3	3.32193	3.32193	4	4.16993	3.16993
ARHGAP5-AS1	0	0.873522	1.58496	1.58496	1.58496	2.32193	2.58496	1.58496	1.58496
ARHGAP6	4.64386	5.12928	5.2854	4	5.20945	4.85798	3.32193	3.45943	3.58496
ARHGAP8	1	0.000210618	3	0.354714	1.58496	0.196159	2.80735	0	1.58496
ARHGAP9	0	0	1	1.58496	0	0	2.32193	0.0510003	2
ARHGDIA	7.60733	7.48382	7.47573	7.67948	7.62205	7.89482	8.07682	8.04985	7.53138
ARHGDIB	10.043	10.0512	9.92481	9.77149	10.0795	10.268	8.79442	8.59246	9.03617
ARHGEF1	5.32193	5.20945	5.35755	5.49185	5.20945	5.78136	5.78136	5.45943	5.35755
ARHGEF10	3.58496	3.90689	3.70044	3.70044	4	2.58496	4.75489	4.9542	3.58496
ARHGEF10L	3.16993	3.32193	3	2.32193	1.58496	3.16993	3.90689	0.675664	3.32193
ARHGEF11	2.32193	0.862922	3	2	0.664747	2.32193	2.32193	3.16993	2.58496
ARHGEF12	4.85798	4.90689	4.90689	4.75489	5.12928	5.58496	4.64386	3.90689	4.58496
ARHGEF15	0	0.836431	1.58496	1.58496	2.32193	3.16993	2.58496	1	1.58496
ARHGEF16	2.58496	0	1.58496	1.58496	0.196881	0.10954	1.58496	0.470566	1.58496
ARHGEF17	6.72792	6.78136	6.44294	5.80735	7.15987	7.01123	5.16993	5.45943	5.58496
ARHGEF18	1.58496	1.58496	2.32193	2.80735	2.80735	3.16993	3.16993	2.80735	2.80735
ARHGEF19	3.32193	3.90689	2.58496	3.45943	3.16993	3.58496	3.45943	2.32193	3.45943
ARHGEF2	5.04439	4.75489	5.35755	4.70044	5.24793	6	4.9542	3.58496	5
ARHGEF25	0.505831	3.80735	3.16993	2	3.32193	2.58496	2	0.949783	0.448383
ARHGEF26	3.32193	3.16993	3	3	3.32193	2.80735	4.32193	5.20945	5
ARHGEF26-AS1	0	0	0.65351	0.12271	0	0	2.13229	3.93185	0
ARHGEF28	1.58496	0.460673	2.58496	0.757542	2	3.32193	3.45943	0.721632	2.80735
ARHGEF3	0.264246	2.58496	4.52356	3.16993	3.90689	3.32193	4.24793	4.52356	3.45943
ARHGEF34P	2	2	2.58496	0.61816	1	1.58496	2.58496	2	2
ARHGEF35	2	2.32193	3.45943	0.959048	2	3	3.32193	2.32193	2.58496
ARHGEF37	2	1	0.903573	2	1.58496	1.58496	2.32193	3	1.58496
ARHGEF38	2.80735	0	3.16993	2	2	2.80735	3.32193	3.32193	2.32193
ARHGEF39	2	2.58496	2.80735	3.16993	0.967372	3.70044	4.64386	3.80735	3.16993
ARHGEF40	4.52356	4.16993	4.85798	4.45943	4.80735	5.16993	5.12928	5.08746	5.16993
ARHGEF5	2.32193	1.58496	2.80735	0.978573	0.786681	1.58496	2.80735	2.80735	1.58496
ARHGEF6	2.32193	2.32193	3.80735	3	4	3	2.80735	4.08746	2.58496
ARHGEF7	6.82018	6.39232	6.55459	6.20945	6.67243	6.71425	5.9542	6.44294	6.08746
ARHGEF7-AS2	0	0	1	1	2	0	0	1.58496	0
ARHGEF9	4.45943	4.08746	3.80735	4	4.24793	4.16993	3.58496	4.32193	4.16993
ARID1A	5.24793	4.9542	5	4.80735	5	4.90689	4.64386	5.08746	4.32193
ARID1B	4.52356	4.58496	4.9542	4.32193	5.20945	5.08746	4.16993	4.39232	4.75489
ARID2	3.45943	2.58496	3.70044	2.80735	3.45943	3.58496	2.80735	3.32193	3
ARID3A	2.58496	2.80735	2	2.80735	3.32193	3.58496	2.80735	2.32193	2.32193
ARID3B	0	0	1	1	1.58496	0.861668	0.890305	0.7536	1
ARID4A	4.08746	4.16993	4.24793	4.16993	4.64386	4.32193	4.32193	4.52356	4.24793
ARID4B	5.97728	6.20945	6.02237	6.06609	6.06609	5.61471	6.04439	6.30378	6.10852
ARID5A	7.16993	7.19967	6.33985	7.3837	7.50779	7.03342	5.97728	6.79442	7.03342
ARID5B	6.85798	7.42626	7.11894	6.62936	7.11894	7.05528	6.62936	6.16993	6.32193
ARIH1	2.80735	2.80735	2.58496	2.58496	2.32193	3.16993	2.32193	1.58496	1.58496
ARIH2	6.64386	6.33985	6.14975	6.45943	6.40939	6.53916	6.26679	6.56986	6.06609
ARIH2OS	2.32193	2	2	2	1.58496	1.58496	1	2.58496	2.32193
ARL1	4.90689	5.35755	5.49185	5.16993	5.32193	5.42626	5.64386	5.32193	5.16993
ARL10	2.58496	2.32193	2.32193	2	1.58496	2.80735	0.660246	1	2
ARL13B	3.16993	4.08746	3.80735	3.90689	4.16993	3.58496	3.90689	3.90689	3.70044
ARL14	0	0	0.473733	0.167498	0	0	0	0	5.92894
ARL14EP	4.75489	4.16993	4.70044	3.90689	3.80735	3.32193	4.45943	5.16993	3.80735
ARL15	3	2.58496	3.16993	3	2.58496	2	3.32193	3.70044	2.32193
ARL16	5.42626	6.18982	6.22882	6.14975	6.40939	6.26679	6.52356	6.14975	6.26679
ARL17A	3.90689	3.58496	4	3.45943	3.32193	2.58496	4	4.58496	3.80735
ARL17B	4.32193	4.32193	4.58496	4.52356	4.70044	5.08746	4.80735	4.39232	4.58496
ARL2	7.41785	7.59991	7.65105	7.44294	7.45943	7.49185	7.98868	7.90087	7.33985
ARL2BP	5.08746	5.45943	5.70044	5.70044	5.97728	6.22882	6.2854	5.45943	6.74147
ARL3	3.16993	3.80735	4.24793	4.16993	4.16993	4.45943	5.32193	4.85798	4.16993
ARL4A	4.52356	4.90689	4.24793	5.39232	4.70044	5.32193	5.20945	4.45943	4.70044
ARL4AP4	0	0	0.504831	0.856549	1.58496	0	0	2.32193	1
ARL4AP5	0	0.744388	0.249018	2	0	0.48515	2.80735	0	1.58496
ARL4C	0.855214	0.186024	0.763137	1	2	0	1	0.756806	1.58496
ARL4D	2.80735	0.22892	1	4.08746	3.45943	4.64386	4.24793	4.39232	4.45943
ARL5A	3.70044	4.32193	3.32193	4.58496	4.52356	4	4.52356	4.39232	4.08746
ARL5AP2	0	0	0	0	0	0	3.44906	0	1.60311
ARL5B	3	3.45943	2	3	2.80735	2.58496	2	0.920755	2.80735
ARL6	3.58496	2.80735	2.58496	2.32193	1.58496	2.58496	0	0.770734	2
ARL6IP1	7.14975	6.91886	7.5157	7.29462	7.57743	7.98868	7.70044	7.53916	7.25739
ARL6IP4	6.88264	7.14975	6.87036	6.96578	7.01123	6.62936	6.9542	7.14975	7.08746
ARL6IP5	7.19967	7.34873	7.52356	7.2854	7.50779	7.72792	8.27146	8.03892	7.62205
ARL6IP6	4.32193	4.24793	4.80735	4	4.16993	4.32193	4.39232	4.45943	4
ARL8A	1	2.80735	0.593522	2.58496	3	2	3.16993	2.58496	2.58496
ARL8B	6.22882	5.58496	5.88264	5.58496	5.2854	5.88264	5.75489	5.90689	5.39232
ARMC1	4.08746	4.32193	4	3.58496	3	4.08746	4.16993	3	3.45943
ARMC10	2.32193	3	2.58496	1	2.32193	0.401926	1	0.287268	1.58496
ARMC2	3	2.58496	3	2.32193	0.805582	2.58496	3.16993	3.16993	2
ARMC5	0.632832	2.32193	1.58496	2.58496	2.32193	3	2.80735	1.58496	2.58496
ARMC6	3.45943	4.16993	4.45943	3.80735	4.64386	4.39232	4.32193	4	3.90689
ARMC7	2.58496	3.45943	3.32193	3.32193	2.80735	3.58496	4.24793	3	3.58496
ARMC8	5.52356	5.49185	5.35755	5.39232	5.49185	5.93074	5.32193	4.9542	5.12928
ARMC9	3.58496	4.32193	3.32193	3.70044	3.80735	2.80735	3.16993	3.58496	4.32193
ARMCX1	4.52356	5.12928	5.20945	4.85798	4.85798	5.35755	5.55459	4.80735	4.52356
ARMCX2	4.16993	3.58496	3.80735	3.45943	2.58496	3.90689	3.80735	3.45943	3.45943
ARMCX3	5.58496	5.52356	6.24793	5.90689	6.56986	6.16993	5.88264	6.53916	6.2854
ARMCX4	4.16993	4.08746	4.90689	4	3.58496	4.24793	5	4.75489	3.80735
ARMCX5	3.32193	0.764389	3.58496	3	1.58496	0.726545	3.45943	4.08746	2.80735
ARMCX5-GPRASP2	3.70044	0.618285	3.45943	2.80735	2.58496	3.16993	3.58496	4.32193	2.58496
ARMCX6	2	3.70044	4.45943	4.32193	4.9542	4.24793	4.75489	5.08746	4.75489
ARMCX7P	2.80735	2.58496	4.08746	4.08746	4.64386	4.24793	4.45943	4.9542	4.32193
ARMT1	3.58496	3.32193	4.39232	3.16993	4.24793	4.24793	3.16993	3.45943	4.08746
ARNT	3.90689	4.39232	4.90689	4	4	4.52356	5	4.52356	3.70044
ARNTL	4	3.58496	4.70044	3.45943	3.70044	4.16993	3.80735	3.58496	4.16993
ARPC1A	7.07682	7.21917	7.43463	7.19967	7.53138	7.58496	7.53138	7.45943	7.08746
ARPC1B	7.40939	7.48382	7.67243	8.22882	8.08746	8	8.69697	8.78463	8.45533
ARPC2	8.86109	8.86728	8.39232	9.10852	9.08746	9.34651	8.9542	8.77479	8.75154
ARPC3	7.05528	7.05528	6.90689	7.67243	7.65105	7.79442	7.49985	7.44294	7.53138
ARPC4	6.45943	6.64386	6.18982	6.64386	6.61471	6.44294	6.32193	6.40939	6.44294
ARPC4-TTLL3	2.32193	2	1	2.32193	0.54361	2	2	2	1.58496
ARPC5	6.97728	6.72792	6.71425	7.6865	7.33985	7.80735	6.88264	6.70044	7.16993
ARPC5L	2.80735	4.52356	3.45943	4.32193	4.08746	3	4.9542	4.08746	3.45943
ARPIN	3.58496	0.791975	3.32193	3.45943	3.16993	3.70044	2.80735	3.32193	3.32193
ARPP19	4.90689	5	4.90689	4.64386	4.08746	4.32193	5.49185	5.35755	4.80735
ARRB1	3.58496	3.70044	4.24793	4.16993	4.70044	4.9542	4.39232	4.08746	4.39232
ARRB2	3.70044	4.64386	3.80735	4.39232	4.80735	4.52356	4.90689	4.32193	5.08746
ARRDC1	5	5.24793	5.08746	5.55459	5.45943	5.72792	5.64386	5.20945	5.55459
ARRDC1-AS1	4.70044	4.58496	4.08746	4.58496	5.08746	4.70044	4.52356	5	4.39232
ARRDC2	2.80735	4	3.45943	4.08746	4.64386	4.24793	4.32193	3.70044	4.90689
ARRDC3	4.16993	3.58496	4.52356	5.12928	5.2854	5.83289	5.64386	5.64386	5.90689
ARRDC4	2.32193	0.424434	2	1.58496	2.32193	0.0554747	0.766052	2	1
ARSA	5.70044	5.88264	5.85798	5.70044	6.26679	4.9542	5.58496	6.42626	5.58496
ARSB	0.908143	1.58496	1.58496	2.58496	2.32193	2.32193	2.80735	3	2.80735
ARSD	4.58496	5	5.61471	3.90689	4.08746	3.90689	4.75489	4.70044	4.08746
ARSE	4	0.630819	6.20945	3	4.16993	3	4.75489	5.32193	3.58496
ARSG	2.58496	3.32193	3.32193	2.80735	3.16993	2.58496	3.80735	3.80735	2.80735
ARSJ	3.58496	3.70044	3.90689	3.16993	4	3.45943	3	3.80735	3
ARSK	0.348775	2	3.58496	2.80735	2.32193	2.32193	4.16993	4.24793	3.32193
ART3	0	1.58496	2.32193	0.52061	2	0	3.16993	3.80735	2.80735
ART4	5.04439	4.64386	6.04439	3.16993	4.45943	4.75489	4.32193	4.24793	4.24793
ARTN	0	0	0.740213	2.27326	0	0	0	0	0
ARV1	5.16993	4.64386	4.58496	4.64386	4.90689	5.04439	4.58496	5.20945	4.39232
ARVCF	2.58496	4.39232	4	2.32193	3.70044	0.296749	2.32193	3.58496	3.70044
AS3MT	0	1.58496	2	2	3.32193	0	2.32193	3.16993	0
ASAH1	8.08215	7.98299	8.51175	7.99435	8.17493	8.45121	7.90689	7.77479	7.74147
ASAH2B	0	0	1.80438	1.5755	0	0	0	0	2.45493
ASAP1	5.78136	5.35755	5.39232	5.16993	5.55459	5.61471	4.24793	4.80735	4.39232
ASAP1-IT2	3	3.70044	3.45943	3.58496	4.08746	4	2.58496	2.32193	3
ASAP2	3	3	3.45943	2.58496	3.32193	2.80735	4	4.39232	3.16993
ASAP3	0.0698039	1.58496	2.80735	2.32193	3.45943	2	1.58496	3.16993	3.32193
ASB1	1.58496	3.32193	2.32193	2	2.80735	0.626133	2	0.74621	2.32193
ASB12	1.58496	0	2	0.190548	1.58496	0	0	2.32193	1.58496
ASB13	3.32193	3.90689	4.08746	4.16993	5.24793	4.80735	4.16993	4.64386	4.9542
ASB16-AS1	0.486751	1.58496	1	2.32193	3.58496	3.32193	2.32193	1.58496	2.80735
ASB2	2	1.58496	0	2.32193	0.413585	2.58496	3.16993	3	3
ASB3	4.39232	4.90689	5.2854	4.24793	4.9542	5	5.08746	4.75489	4.52356
ASB4	0	1	1.58496	0.309883	2.80735	1.58496	1	2.32193	0
ASB6	4.52356	3.90689	4.52356	4.16993	4.64386	4.70044	4.08746	4.64386	4.45943
ASB7	2.58496	2.80735	2.80735	2.32193	0.214742	3	4	1.58496	2.58496
ASB8	4.39232	5.2854	5.20945	5	4.64386	5.42626	6	4.75489	5.04439
ASB9	2.80735	0	2.32193	0.317188	0	0	0	2.58496	0.742313
ASCC1	5.08746	5.08746	5.08746	5.04439	5.45943	4.9542	5.16993	5.80735	5.16993
ASCC2	5.49185	6	6.16993	6.32193	6.76818	5.83289	6.64386	7.03342	6.37504
ASCC3	4.45943	4.08746	4.08746	4.08746	4.24793	4.24793	4	4.52356	4.24793
ASF1A	3.80735	3.70044	4.39232	4.08746	4.45943	4.32193	3.90689	4.45943	4.16993
ASF1B	0	0	1.02886	0.390724	0	0	0	0.363005	3.54677
ASGR1	0.715974	0	0	1.58496	1.58496	0	0.633906	2	1.58496
ASH1L	5	5.16993	5.39232	4.70044	5.61471	5.32193	4.80735	5.12928	4.64386
ASH1L-AS1	0	2	1.58496	2.80735	1.58496	3.16993	3.80735	2	2
ASH2L	5.45943	5.16993	5.35755	5.12928	5.08746	5.32193	5.45943	5.61471	5.20945
ASIC3	0	0	0	0.29397	0	0	0	3.52548	0
ASL	5.24793	6.26679	6.08746	5.9542	5.80735	5.88264	6.52356	5.88264	5.58496
ASLP1	3	2.32193	2	2	1.58496	0.946558	2.32193	3.32193	2.32193
ASMTL	5.55459	5.88264	5.64386	5.39232	5.90689	5.61471	5.52356	5.64386	5.55459
ASMTL-AS1	2.58496	0.382231	2.58496	2.58496	3.70044	3.16993	0	2.80735	2
ASNA1	7.20945	7.36632	7.53138	7.11894	7.2854	7.62936	7.53916	7.16993	7.02237
ASNS	3.70044	4.45943	4.85798	4	4.52356	4.32193	4.9542	4.70044	3.90689
ASNSD1	4.58496	4.80735	5.32193	4.70044	5.08746	4.9542	5.16993	5.20945	4.52356
ASPA	0.925601	2	3.58496	2.58496	2.32193	2	3.58496	4.08746	3
ASPH	6.37504	6.50779	6.47573	6.20945	6.02237	5.55459	6.45943	6.71425	5.9542
ASPHD1	2.58496	0	0.160683	0.4974	1	0.196899	2	2.80735	1
ASPN	8.08215	7.16993	9.23362	7.13955	8.11894	8.60733	7.6865	7.50779	7.2854
ASPRV1	0	1.58496	0	1.58496	2.32193	0.729473	0	0	1
ASPSCR1	3.16993	2.80735	3.58496	3.58496	4.80735	4.85798	3	3.80735	4.32193
ASRGL1	2.58496	0	3.80735	2.32193	3.32193	3.70044	3.90689	3.70044	3.32193
ASS1	4.16993	3.70044	3.90689	2.58496	4.39232	5.04439	4.39232	3.90689	3.70044
ASTE1	3	3.58496	2.58496	3.80735	3.16993	3	4.32193	4.08746	3.45943
ASTN1	2.32193	0.961261	1.58496	1	0.764665	1.58496	0.129307	0	0
ASTN2	0.216743	3	3.16993	2	0.498865	1	4.16993	3.16993	3.16993
ASUN	3	2.58496	2.58496	3.45943	2	3.32193	3.70044	3.16993	3.32193
ASXL1	4.64386	5.24793	4.70044	4.64386	4.70044	4.9542	4.64386	3.80735	4
ASXL2	1.58496	2	2.32193	1.58496	2.58496	2.32193	2	2	2
ATAD1	4.24793	4.08746	4.75489	4.16993	4.39232	4.75489	4.58496	4.58496	4.16993
ATAD2	2.32193	2	2.32193	2.32193	2.58496	0.989352	0.37006	2	2.32193
ATAD2B	3.16993	3.80735	3.70044	3.32193	3.70044	3	3.32193	3.32193	3.16993
ATAD3A	2.58496	2.80735	1	3	2	1.58496	2	2	2
ATAD3B	3.80735	3.16993	3	3.45943	2.80735	3.58496	3	3	3.58496
ATAD3C	0	0	0.488437	0.177457	2.32193	0	1	2.32193	1.58496
ATAD5	1.58496	1.58496	1.58496	0.962237	1	0.518896	1	1.58496	1.58496
ATAT1	3.90689	1.58496	3.45943	3.32193	3.90689	3.70044	3	4.64386	3.32193
ATE1	2.80735	2.80735	3.58496	3.16993	2.80735	3.45943	4	3.58496	3.16993
ATE1-AS1	0	3.36393	0.246009	1.02119	0	0.666228	0	4.52314	0
ATF1	4.16993	4.58496	5.04439	4.08746	4.45943	4.90689	4.9542	4.52356	4
ATF2	4.16993	4.39232	4.58496	4.08746	4.52356	4.58496	4.45943	4.32193	3.58496
ATF3	7.73471	8.15482	7	8.07682	7.85175	7.64386	7.5157	7.19967	7.55459
ATF4	7.13955	6.88264	6.84549	7.01123	7.26679	7.67243	6.78136	6.67243	6.72792
ATF5	1.58496	3.45943	0.430944	3.16993	3.32193	0	1.58496	2	2.58496
ATF6	3.70044	3.80735	4.16993	3.80735	4.08746	4	4.08746	4.32193	3.70044
ATF6B	6.49185	6.67243	7.29462	6.32193	6.61471	6.52356	6.70044	6.75489	6.37504
ATF7	6.16993	5.70044	6.72792	5.49185	6.20945	6.56986	6.08746	6.06609	5.70044
ATF7IP	5.08746	4.80735	5.45943	4.45943	5.39232	5.32193	5.32193	5.61471	4.75489
ATF7IP2	1.58496	3.16993	2.80735	3	3.16993	2.32193	4.52356	4.16993	3.58496
ATG10	3.58496	4.08746	3.58496	3.70044	2.58496	3.90689	4.08746	3	2.32193
ATG101	6.18982	6.18982	6	6.52356	5.9542	6.44294	6.56986	6.35755	5.78136
ATG12	4.75489	5.2854	5.2854	4.9542	5.16993	5	5.55459	5.42626	4.70044
ATG13	5.49185	5.88264	6.20945	5.80735	5.93074	6.08746	6.32193	6	5.97728
ATG14	3.45943	2.58496	3.70044	3.32193	3.58496	2.80735	2.32193	3.70044	3.16993
ATG16L1	2.58496	0.855881	3.58496	3.16993	2.80735	3.32193	3.80735	4.16993	3
ATG16L2	4.52356	5.16993	3.45943	5.24793	4.85798	4.64386	4.75489	4	4.39232
ATG2A	3.80735	3.16993	2	4.39232	4.24793	4.58496	2	2.80735	4.32193
ATG2B	1.58496	2	2.80735	1.58496	2.58496	3.16993	2.58496	0.790898	1.58496
ATG3	6.02237	5.58496	5.90689	6.32193	6.14975	6.33985	6.44294	6.74147	6.39232
ATG4A	2.80735	3.32193	2.58496	3.16993	4.08746	2.58496	1.58496	3.32193	3.32193
ATG4B	6.98868	6.47573	6.26679	6.40939	6.20945	6.37504	5.88264	6.47573	6.37504
ATG4C	3.16993	2	3.16993	2.80735	2.80735	2.80735	2.80735	3.58496	3.32193
ATG4D	0.84811	2	1	3.45943	4	2.80735	2	3.32193	3
ATG5	3.16993	3.80735	4.32193	4.08746	4.70044	4.39232	4.52356	4.52356	4.39232
ATG7	4.58496	4.64386	4	4.9542	5	4.85798	4.52356	4.70044	4.52356
ATG9A	5.45943	4.80735	5.67243	4.85798	5.64386	5.52356	4.80735	5.49185	4.80735
ATIC	4.39232	5.20945	4.70044	5.32193	5.35755	4.70044	5.55459	5.32193	4.58496
ATL1	2.58496	4	4.39232	3.58496	4.32193	3.45943	5	5.08746	4
ATL2	4.39232	4.45943	4	4.24793	4.24793	4.70044	4.08746	3.45943	4.39232
ATL3	3.90689	4.39232	4.32193	3.70044	4.16993	4.08746	3.90689	3.90689	4
ATM	2.32193	3.16993	4.16993	3	4.24793	3.70044	3.45943	3.58496	3.58496
ATMIN	1.58496	1.58496	2	2	2	0.811192	2	2.58496	1.58496
ATN1	4.80735	4.85798	4.90689	4.58496	5.20945	5.04439	4.58496	4.75489	4.52356
ATOH8	3.32193	3.45943	3.58496	1.58496	1.58496	2.80735	3	2	2.58496
ATOX1	4.90689	5.52356	4.85798	6	6.24793	5.35755	5.61471	6.06609	6.2854
ATP10A	2.32193	3	2	2.58496	2.32193	2.58496	3	1.58496	2.80735
ATP10B	0	0	0	0.657	0	0	0.227417	0	3.7784
ATP10D	2.58496	4.58496	4.39232	3.16993	4.39232	3.16993	3.58496	3	3.90689
ATP11A	1.58496	2	2	2.58496	2.58496	3	3.16993	0.715196	3
ATP11B	2.80735	2.32193	2	3	2	3	2.32193	0.789512	2.32193
ATP11C	3.32193	3.58496	3.16993	3.16993	3.58496	3.16993	2.58496	3	2.58496
ATP13A1	2.80735	4.08746	3.90689	4	4.58496	4.39232	3.80735	3.16993	3.16993
ATP13A2	0.792892	1.58496	2.80735	1	3.32193	2.80735	0	2	2.58496
ATP13A3	3.16993	2.80735	3.32193	3.16993	3.32193	3.16993	2.80735	3	2.80735
ATP13A4	1.58496	0	2.32193	0.509024	2.32193	2.32193	2	2.58496	1.58496
ATP1A1	5.97728	6.83289	6.6865	6.33985	6.47573	6.45943	6.90689	6.22882	6.45943
ATP1A1-AS1	0.181629	3.70044	3.32193	2.80735	4	1.58496	2.32193	3.32193	3
ATP1A2	3.90689	3.45943	3	3.80735	2.58496	3.32193	4.75489	5	2
ATP1B1	4.52356	4.58496	5.20945	0.989451	4.90689	3.58496	5.90689	6.35755	4.85798
ATP1B2	5.88264	6.16993	6.61471	5.20945	5.97728	6.26679	5.61471	5.24793	4.52356
ATP1B3	7.18982	7.31288	6.40939	7.78136	7.67948	7.46761	7.21917	7.3837	7.50779
ATP1B3-AS1	3.58496	4	1	5.2854	3.90689	4.39232	4.16993	3.58496	3.90689
ATP23	3	2.58496	3.16993	1	1.58496	0	2.32193	3.16993	0
ATP2A2	4.52356	4.45943	4.08746	4.45943	4.70044	5.08746	4.32193	3.80735	4.39232
ATP2A3	0.611675	0	1	1.58496	1.58496	0	0.748059	0.860653	1.58496
ATP2B1	4.58496	4.52356	5.04439	4.75489	5.39232	4.58496	4.58496	5.39232	4.39232
ATP2B4	4.85798	4.58496	4.39232	4.32193	4.80735	4.70044	4.45943	5.16993	4.70044
ATP2C1	3.16993	3.58496	3.70044	3.45943	3.70044	4	3.80735	3.16993	3.45943
ATP2C2	1	0	2	0.368392	1	0.0314912	2	0	1
ATP5A1	7.82655	8.05528	8.02791	8.08215	7.69349	8.27612	8.56605	7.84549	8.2384
ATP5B	9.50184	9.62571	9.33316	9.68124	9.65284	9.67948	9.633	9.56415	9.3015
ATP5C1	7.36632	7.43463	7.47573	7.54689	7.85175	7.65821	7.76155	7.96	7.45943
ATP5D	3.80735	2.80735	2	4.08746	3.80735	3	1.58496	4.16993	2.58496
ATP5E	4.45943	4.58496	3.90689	4.80735	4.52356	4.39232	4.75489	4.85798	4.39232
ATP5F1	6.35755	6.62936	6.35755	6.52356	6.52356	6.40939	6.61471	6.53916	6.47573
ATP5F1P1	2.32193	3.16993	2.32193	2.32193	3	2.58496	2.32193	2	1.58496
ATP5G1	6.26679	6.83289	6.61471	7	7.41785	6.49185	7.02237	7.43463	7.15987
ATP5G2	7.62936	8.28077	7.88264	8.10329	8.33985	8.03342	8.02791	7.74819	7.90689
ATP5G2P3	0	0	2.27893	0.722876	2.77783	0	0.36378	0	0
ATP5G3	6.14975	6.59991	5.88264	6.47573	5.9542	5.75489	6.55459	6.2854	6.30378
ATP5H	6.83289	6.70044	6.22882	6.83289	6.61471	6.84549	6.90689	6.9542	6.75489
ATP5HP4	3.80735	2.32193	0.913544	2	0	0	0	2.80735	1
ATP5I	6.52356	6.90689	6.14975	6.89482	6.93074	6.71425	7.15987	6.9542	6.53916
ATP5J	6.97728	7.21917	6.94251	7.06609	7.22882	7.12928	7.29462	7.21917	7.19967
ATP5J2	6.56986	7.12928	6.47573	6.98868	6.80735	6.2854	7.20945	7.07682	6.85798
ATP5J2-PTCD1	1	2	0.117348	0.902163	2	2.58496	2.58496	1	1.58496
ATP5L	6.50779	6.75489	6.50779	6.61471	6.84549	6.87036	6.82018	6.64386	6.30378
ATP5O	7.6865	7.70736	7.39232	7.53916	7.61471	7.57743	7.33985	7.46761	7.48382
ATP5S	3.32193	3.58496	4.08746	3.70044	3.58496	3.58496	4.32193	4.24793	3.32193
ATP5SL	5.83289	5.49185	5.85798	5.85798	5.97728	5.85798	5.97728	6.35755	5.24793
ATP6AP1	7.43463	7.19967	7.70044	7.65821	7.55459	7.76818	8.02791	8.09276	7.82655
ATP6AP1L	1.58496	0.344866	1.58496	2	1.58496	1.58496	1.58496	2.58496	1.58496
ATP6AP2	7.98299	7.70044	8.20945	7.97728	8.24793	8.09276	8.36632	8.74483	7.85798
ATP6V0A1	5.93074	5.35755	5.64386	5.35755	4.9542	5.20945	5.20945	5.61471	5.2854
ATP6V0A2	3.58496	3.70044	2.32193	3	2.58496	2	1.58496	0.806259	2.80735
ATP6V0B	7.83289	7.59991	7.08746	8.06609	7.7879	7.75489	7.59246	7.98299	7.63662
ATP6V0C	6.30378	6.49185	6.30378	6.49185	6.53916	6.39232	6.82018	6.85798	6.59991
ATP6V0D1	7.22882	7.33985	6.79442	7.62936	7.13955	7.2384	7.53138	7.45121	6.85798
ATP6V0E1	6.67243	6.89482	7.07682	7.25739	7.24793	7.05528	7.76818	7.82655	7.30378
ATP6V0E1P1	3.90689	0.970027	1.58496	3.80735	0	3.16993	0	3	3.32193
ATP6V0E2	4.75489	4.64386	4.70044	3.90689	3.45943	3	4.85798	5.32193	4.70044
ATP6V0E2-AS1	0	0	0	0.289903	2.58496	0	0	2.32193	0
ATP6V1A	3.45943	4	4	3.80735	3.70044	3.80735	4.32193	3.58496	3.70044
ATP6V1B1	3.32193	2.32193	2	2	0	2.58496	0	0	2
ATP6V1B1-AS1	0	1.6451	0	0	0	0	0	3.41836	0
ATP6V1B2	5.24793	5.42626	5.35755	5.78136	5.64386	5.93074	6.10852	5.75489	5.97728
ATP6V1C1	3.58496	3.16993	4.24793	4.08746	3.45943	4.58496	4.9542	4.64386	4.24793
ATP6V1C2	0.467286	0.659081	0.896385	1.58496	2	2	0.701059	1	2
ATP6V1D	5.61471	5.55459	5.35755	5.42626	5.2854	4.75489	5.67243	6.06609	4.52356
ATP6V1E1	6.02237	7.2854	6.94251	6.85798	7.45121	6.83289	7.19967	6.80735	7
ATP6V1E2	0	0.783243	2	1.58496	2.32193	0	1.58496	3.16993	0.926985
ATP6V1F	7.29462	7	6.72792	7.61471	6.67243	7.24793	7.58496	7.54689	7.47573
ATP6V1G1	7.61471	7.96	7.53916	7.87652	8.09803	8.02791	7.85175	7.62205	7.73471
ATP6V1G2	0.076046	3	4.24793	2	0	3	3.70044	2.80735	1.58496
ATP6V1H	5.16993	5.16993	4.70044	5.32193	5.45943	5.2854	4.70044	5	5
ATP7A	0.355671	0.457678	2.58496	1.58496	1.58496	2.58496	2.58496	1.58496	1.58496
ATP7B	1	2.32193	2	1	2.32193	1.58496	1	0	1
ATP8A1	1.58496	1	0.192049	0.474786	1.58496	1.58496	0.730643	1	2
ATP8B1	3.70044	3.45943	3.80735	4.32193	3.70044	4.24793	4.70044	4.75489	4
ATP8B2	3.70044	3.80735	2.58496	3	2.80735	2.80735	2.58496	2.32193	2.58496
ATP8B4	0	3.45943	2.58496	2.58496	0.764079	2	2.58496	0.712833	1.58496
ATP9A	1.58496	0.955024	1	1.58496	2	0.672282	1.58496	0.37132	2
ATP9B	3.45943	4.32193	4.9542	3.70044	4.52356	4.70044	4.45943	3.90689	4
ATPAF1	3.32193	3	2	3.80735	2.80735	2	2.32193	3.58496	2.80735
ATPAF2	3.45943	4.08746	4.45943	4.64386	5.49185	4.90689	5.24793	5.42626	4.39232
ATPIF1	6.61471	7.39232	6.91886	7.05528	7.06609	7.19967	7.84549	7.02237	7.22882
ATR	3.45943	2.32193	2.80735	2.58496	2.32193	2.32193	2	3.32193	2
ATRAID	8.18982	8.07146	8.45121	7.74819	7.81378	8.04985	8.31288	8.2854	7.7879
ATRIP	0	2	2	1.58496	0	0	2.80735	0	0
ATRN	2.80735	3	3	3.32193	3.70044	2.58496	2.32193	3.80735	3.80735
ATRX	6.2854	6.53916	6.44294	6.30378	6.75489	6.33985	6.10852	6.30378	5.80735
ATXN1	4.32193	4.64386	4.39232	4.08746	3.90689	4.45943	4.16993	3.16993	3.80735
ATXN10	4.9542	5.24793	5.83289	5.45943	6	5.83289	6	6.08746	5.42626
ATXN1L	2	1.58496	2	2.32193	2.80735	3	3.16993	3.45943	2.32193
ATXN2	4.85798	5	5.32193	4.80735	5.70044	5.32193	4.70044	5.08746	4.58496
ATXN2L	4.70044	3.80735	3.70044	4.24793	3.58496	3.80735	3.90689	4.64386	3.80735
ATXN3	4.70044	5.04439	4.85798	5.04439	5.20945	4.9542	4.90689	5	4.70044
ATXN7	3.70044	4.08746	4.90689	3.32193	4.39232	4.08746	4.39232	4.45943	3.58496
ATXN7L1	3	3.58496	4	3.90689	4.16993	4.39232	4.45943	4	4.45943
ATXN7L2	3.16993	3.16993	2.32193	2.80735	3.32193	3.80735	2	0.515046	2
ATXN7L3	2.58496	2.80735	1.58496	2.32193	2.80735	2.80735	2.32193	1.58496	2.58496
ATXN7L3B	3.80735	3.58496	4.24793	3.58496	4.32193	3.70044	3.80735	4.75489	3.80735
AUH	3	5.16993	4.9542	4.64386	5.52356	4.58496	4.85798	4.52356	5.04439
AUP1	8.16491	8.03342	7.94837	8.15482	8.14466	8.19476	7.93074	8.10329	7.87036
AURKA	0	0	2	1	0	2.58496	0.694988	0	2
AURKAIP1	6.35755	6.06609	6.16993	6.56986	6.45943	6.67243	6.62936	6.83289	6.40939
AUTS2	3.45943	3.32193	4	2.58496	3.70044	4.08746	3	2.58496	3.16993
AVEN	2.32193	0	0.8425	0.872954	0	2.32193	1.58496	0	2.32193
AVIL	2.58496	2	1.58496	2.58496	2.58496	2.80735	2.80735	3.32193	3.58496
AVL9	3.45943	4.16993	4	3.80735	4.16993	3.45943	4.32193	4.16993	3.58496
AVPI1	3.32193	3.90689	4	4.58496	3.90689	3.58496	5.42626	5.32193	4.64386
AVPR1A	6.26679	6.44294	6.72792	4.80735	6.45943	6.24793	3.70044	4	4
AWAT1	2.2138	0	0	0	0	1.53621	1.80509	1.62084	1.30064
AXIN1	3.45943	2.32193	2.58496	0.783976	3	2.80735	1	3	3
AXIN2	2	2.58496	3	2.32193	2.32193	0.605457	3.58496	3.70044	2.80735
AXL	7.96	7.88264	7.81378	7.98868	8.02237	8.26679	7.96578	7.89482	7.67948
AZGP1	5.35755	5.75489	7.34873	0.208372	4.24793	0.59613	4.75489	5.2854	3.70044
AZI2	4.32193	5.32193	4.80735	4.75489	4.85798	4.32193	5.12928	4.90689	4.9542
AZIN1	3.90689	3.32193	3.80735	4.39232	4.70044	4.64386	4.08746	4.85798	4.58496
AZIN1-AS1	2.58496	2	1.58496	2.32193	2.32193	0	2.32193	3	1.58496
AZIN2	0	2	2.58496	2.58496	2.80735	3.45943	4.45943	4.08746	3.16993
B2M	12.5255	12.4299	12.0751	12.9744	12.726	12.7559	13.0485	13.2004	12.6766
B3GALNT1	3.58496	3	4.39232	3.32193	3.32193	3.80735	4	4.16993	3.32193
B3GALNT1P1	3	3.16993	0.520743	1.58496	0.301777	0	2	1.58496	1
B3GALNT2	2.32193	4.45943	3.16993	4.70044	5.39232	3.58496	4.45943	4.39232	4.52356
B3GALT1	1.58496	1.58496	0.763477	0.286117	2	1.58496	0.706672	1.58496	0.0760076
B3GALT4	4	4.85798	4.9542	4	5.20945	4.64386	4.70044	4.75489	4.58496
B3GALT6	1.58496	0.494019	1.58496	2	2.32193	2.80735	2.32193	1.58496	2
B3GAT2	2.58496	1.58496	0.991194	2	2.32193	2	1.58496	2.58496	1
B3GAT3	6.52356	6.16993	6.12928	6.32193	6.32193	6.53916	6.14975	6.40939	6.44294
B3GLCT	0	0.403096	1	2.32193	2	1	2	2.58496	1.58496
B3GNT2	4.24793	4.16993	2	5.39232	4.75489	4.90689	3.45943	3.80735	4.08746
B3GNT3	0	0	0	0	0.29254	0	2.95611	0	6.2637
B3GNT5	2.58496	2	2	3.80735	2.58496	3.80735	3.45943	2.58496	3.32193
B3GNT7	2	2	0.440571	0.36928	2	2	2.32193	2	2
B3GNT8	0.92954	3	3	2.80735	3	3.32193	3.45943	3	2.58496
B3GNT9	2.32193	3	1.58496	3.80735	4	3.16993	2	2.80735	4.08746
B3GNTL1	2.32193	3.32193	2.58496	2.32193	0.58163	0.0629603	3.16993	0.213823	1.58496
B3GNTL1P1	2	2.32193	2	0.978633	2.80735	2.32193	0	1	1
B4GALNT1	3.58496	3.32193	3.58496	3.58496	4	4	4.32193	4.80735	4.24793
B4GALNT3	1	0.0442346	0.698196	0.179469	1.58496	0	1.58496	1.58496	1.58496
B4GALNT4	1.61467	0	0	0	0	0	1.75811	3.25324	1.41222
B4GALT1	5.20945	5.08746	5.39232	5.24793	5.32193	5.55459	5.85798	5.78136	5.88264
B4GALT1-AS1	0	0	1.5494	1.12378	2.03746	0	3.04601	0	2.30604
B4GALT2	2	1.58496	3	2.32193	3.45943	3.16993	3.58496	3.90689	2.58496
B4GALT3	6.44294	6.74147	6.49185	6.42626	6.55459	6.64386	6.30378	6.02237	5.83289
B4GALT4	4.08746	4.45943	4.58496	4.32193	4.32193	5.12928	5.04439	4.24793	4.08746
B4GALT5	3.16993	2.32193	2.32193	2.32193	1.58496	3.16993	2.80735	1.58496	2.58496
B4GALT7	4.90689	4.85798	4.80735	5.08746	5.04439	4.75489	5.08746	5.39232	4.75489
B4GAT1	5.12928	5.16993	4.9542	4.80735	5.2854	4.64386	5.12928	5.64386	4.16993
B9D1	4.08746	4.90689	4.39232	4.08746	4.32193	4.16993	5.04439	4.45943	4.45943
B9D2	3.58496	3.16993	3	3.80735	3	3.80735	4.45943	4.39232	3.45943
BAALC-AS1	0	2.80735	1.58496	0.535493	0	0	2.32193	0	1.58496
BAAT	2.34013	0	1.07184	0.145337	0.158643	0	0	0	2.4222
BABAM1	6.32193	6.65821	6.53916	6.67243	6.93074	6.67243	6.62936	6.65821	6.22882
BACE1	1.58496	2.32193	2.80735	1.58496	2.32193	3	3.32193	0.41033	2
BACE1-AS	4	4.52356	3.70044	4.85798	3.70044	4.80735	5.24793	4.24793	4
BACE2	3	3.16993	3.45943	2.32193	3	4.08746	3.70044	2.32193	3.16993
BACH1	3.32193	3.32193	4.32193	3.80735	4.24793	4	3.90689	4.32193	3.80735
BACH2	0.391988	1	0.411894	0.197092	0.871454	0	2.32193	2.58496	2
BAD	6.75489	6.94251	6.98868	6.84549	7.13955	6.98868	6.96578	7.06609	7.03342
BAG1	3.70044	4.45943	2.80735	5	4.58496	3.70044	4.80735	4.45943	4.70044
BAG2	1	2.58496	1	2.58496	3.32193	2.32193	3	2.80735	2.58496
BAG3	3.80735	4.80735	1.58496	5.85798	5.16993	3.45943	5.04439	3.58496	5.70044
BAG4	3.90689	4.32193	4.75489	4.08746	3.90689	3.80735	5.42626	5.32193	4.32193
BAG5	2.58496	2.32193	3.90689	3.16993	3.70044	4.16993	4.24793	4	3.45943
BAG6	4.90689	4.90689	4.64386	5.16993	4.80735	5	4.90689	4.90689	4.70044
BAHCC1	1	1	0.22185	0.704034	2	2.58496	2.58496	2	1
BAHD1	0.790962	0.0360503	1	1	1	0.120328	1.58496	0.290088	1
BAIAP2	0.997792	1.58496	2.58496	3.32193	2.58496	2.80735	4.90689	4.58496	4.08746
BAIAP2L1	2.32193	0.670764	2.58496	2.58496	2	2	2.80735	3	2.32193
BAIAP2L2	0	1.58496	0	0.183001	1	0.440462	1.58496	1.58496	1
BAIAP3	2	3	2.58496	1.58496	0.261893	0	1.58496	0.503243	1
BAK1	4.75489	4.75489	4.45943	5.08746	5.39232	5.45943	4.70044	4.85798	5
BAK1P1	0	1.58496	0.234667	1.58496	0.307758	0.257938	2	0	1
BANF1	6.44294	6.87036	6.39232	6.89482	6.82018	6.67243	7.17991	6.96578	6.78136
BANF1P1	0	4.08746	2	3	4.08746	2	0	1	3
BANF1P2	0	0	1.29318	0.497234	1.89651	0	1.69749	0	3.62445
BANF1P3	2.32193	3	0.23878	3.45943	3.45943	2	2.58496	3.45943	3.58496
BANK1	0	0	0.286219	1.25656	0	0	0.459211	0	3.17891
BANP	4.80735	4.39232	3.90689	4.9542	4.39232	4.52356	4.16993	4.85798	4.39232
BAP1	5.12928	5.39232	5.67243	4.90689	5.70044	5.39232	5.12928	5.35755	5.12928
BARD1	2.80735	2.58496	2.80735	2.58496	2.58496	3.80735	3.45943	2.32193	2.80735
BATF	0	0.554399	1.79745	2.84339	0	1.74819	0	4.55565	5.8217
BATF2	4.08746	3	3	3.90689	3	3	3.58496	4.80735	3.45943
BATF3	3.90689	3.80735	1.58496	4	2.80735	3.16993	2.80735	3.16993	2.32193
BAX	5.67243	5.55459	5.61471	5.83289	5.75489	6.12928	5.55459	5.45943	5
BAZ1A	3.70044	3.80735	3.70044	4	3.90689	3.90689	3.80735	3.80735	3.45943
BAZ1B	4.45943	4.16993	4.45943	3.58496	3.70044	3.90689	3.80735	3.70044	4
BAZ2A	5	5	5.24793	4.64386	5.39232	5.24793	4.58496	4.90689	4.70044
BAZ2B	5.16993	5.08746	5.70044	4.85798	5.35755	5.52356	5.24793	5.16993	5.12928
BBC3	3.70044	2.58496	0.663399	2.32193	1.58496	2.58496	0	2.80735	2.80735
BBIP1	4.58496	4.39232	4.24793	4.16993	4.24793	4.32193	4	4.45943	4.39232
BBOF1	2.32193	2	2.32193	2	1.58496	2	1.58496	2	2.32193
BBS1	4.90689	5.20945	5.9542	4.85798	5.35755	5.42626	6	5.85798	5.35755
BBS10	3	2.32193	3.16993	2.32193	1.58496	0.812797	2.32193	2.80735	2.32193
BBS12	3.16993	1	2.58496	2	0.674038	2.80735	0.12577	3	2.32193
BBS2	5.72792	5	5.45943	4.85798	4.39232	5.32193	5.75489	5.72792	5.24793
BBS4	4.16993	4.58496	5.35755	5.16993	6.18982	5.49185	5	5.64386	5.24793
BBS5	3	2	2.58496	2.58496	2.32193	3.32193	2	2	2.32193
BBS7	3.58496	2.80735	3.80735	3.70044	4.39232	2.80735	3.90689	5.08746	3.32193
BBS9	3.16993	3.45943	4.32193	2.80735	3.80735	3.80735	3.70044	3.80735	3.70044
BBX	6.26679	5.85798	5.88264	6.2854	6.2854	6.04439	5.52356	6.26679	5.67243
BCAM	5.04439	5.85798	3.32193	5.35755	5.61471	5	5.35755	4.45943	5.39232
BCAN	0	0	2.58798	0.394096	1.99637	0	0.0858543	0	1.30952
BCAP29	4.39232	3.80735	4.58496	4.45943	4.39232	5.45943	5.2854	4.90689	4.24793
BCAP31	7.31288	7.65105	7.49985	7.54689	7.49185	7.63662	7.64386	7.27612	7.40939
BCAR1	4.64386	4.16993	2.32193	5.16993	4.39232	4.70044	3.90689	4.52356	4.08746
BCAR3	5.08746	5.16993	5.67243	4.08746	5	5.04439	4.24793	4.24793	4.08746
BCAS2	6.32193	5.9542	5.20945	6.32193	5.12928	5.85798	6.35755	6.42626	6.20945
BCAS3	4.52356	5	4.85798	4.80735	5.20945	4.70044	4.70044	4.85798	4.58496
BCAS4	0.783871	1.58496	1.58496	1.58496	2.80735	0.174965	0.69793	3	2
BCAT1	0.515528	0	1.58496	1.58496	2.32193	0.991913	1.58496	0.022257	2
BCAT2	5.20945	5.72792	4.64386	5.20945	5.49185	4.85798	5.04439	5	4.64386
BCCIP	6.08746	5.90689	5.88264	5.78136	6	6.02237	5.70044	5.93074	5.20945
BCDIN3D	2.32193	2	2.80735	2.32193	0	2	3.32193	3.70044	2
BCHE	0	0	0	3.58496	3.32193	0.0883696	5.39232	5.97728	5
BCKDHA	6.32193	6.33985	6.47573	6.50779	6.50779	6.65821	6.49185	6.44294	6.18982
BCKDHB	4.39232	3.32193	3.90689	3.90689	3.45943	4.32193	4.16993	4.52356	3.90689
BCKDK	6.61471	6.78136	6.55459	6.61471	6.59991	6.94251	6.62936	6.16993	6.33985
BCL10	3.32193	4.08746	3.70044	3.80735	4.52356	4	4.24793	4.16993	3.90689
BCL2	0.965028	1.58496	1.58496	2	1.58496	0.690265	2	3	1
BCL2A1	0	0	1.24324	7.23273	2.61173	0	0.759868	0	1.08129
BCL2L1	6.40939	5.97728	6.40939	6.08746	6.26679	6.74147	6.24793	6.16993	6.14975
BCL2L11	2	0.0982592	3.16993	2.32193	3.45943	3.45943	3.16993	3.32193	3
BCL2L12	4.32193	4	4.24793	4.58496	4	4.85798	4.52356	4.16993	4.32193
BCL2L13	3.90689	4.24793	3.58496	4.52356	4.32193	4.58496	4.90689	4.32193	4.75489
BCL2L15	0	0	0.926705	0.29867	0	0	1.98325	0	2.51065
BCL2L2	3.16993	1.58496	3	2.58496	3	3.16993	3	3.80735	3.32193
BCL3	4.24793	4.64386	4.24793	5.35755	4.9542	5.04439	5.20945	4.85798	5.12928
BCL6	8.17991	8.43463	8.19476	7.7879	8.25739	8.30378	7.61471	7.40088	7.10852
BCL6B	0	1.58496	2.32193	1	2.58496	2	0	2	1.58496
BCL7A	2.32193	4.16993	4.52356	2.32193	3	3.45943	4	2.32193	3.32193
BCL7B	5.2854	4	4.24793	4.80735	4.45943	4.08746	4.24793	5.70044	4.52356
BCL7C	2.80735	2.80735	3.70044	3.45943	4.08746	2.80735	3.16993	4.70044	4.16993
BCL9	3	1.58496	3	2	2.58496	3.16993	2.32193	3	2.58496
BCL9L	2.32193	2.58496	2.58496	2.32193	3.16993	3.32193	2.32193	2	2.58496
BCLAF1	6.74147	6.78136	6.37504	5.72792	5.9542	5.9542	5.67243	5.72792	5.39232
BCLAF1P2	3.70044	3.32193	3.32193	3.16993	3.32193	3.58496	3.16993	3.32193	2.80735
BCO1	0	0	0	0.0552193	0	0	0	0	1.34049
BCO2	3.16993	0.24852	3.45943	2	2.80735	3.90689	1.58496	0.630339	2.80735
BCOR	4.24793	3.16993	3.32193	3	3	3.16993	3.16993	4	3.16993
BCORL1	1.58496	2.32193	2.32193	2	2.32193	2.32193	2	2	2.32193
BCR	1.58496	1	1.58496	2.32193	1.58496	2.32193	3.70044	3.70044	2.58496
BCRP3	0	2.58496	2.32193	1	0.67555	0.482422	2.32193	1.58496	2.32193
BCS1L	6.52356	6.37504	6.49185	6.12928	6	6.61471	6.49185	6.06609	6.18982
BDH1	3	2.58496	3.16993	0.772229	2	0	2.58496	2.80735	2
BDH2	5.67243	5.75489	6.22882	5.93074	6.65821	6.40939	6.08746	6.42626	6.32193
BDKRB1	0.751049	0	0	0.739108	0	0.243548	2.58496	3.16993	1.58496
BDKRB2	0.0295575	0	1.49754	0.948392	1.26499	0	0.14605	0	2.89434
BDNF-AS	1.58496	0	1.58496	1.58496	1	0.0403875	2	0.281024	1.58496
BDP1	4	4.08746	4.90689	4.39232	5.58496	5.16993	4	4.75489	4.64386
BEAN1	1.58496	2.58496	2.32193	0.890609	2.80735	2	2.58496	2.32193	1.58496
BECN1	6.87036	6.89482	6.61471	6.58496	6.39232	6.89482	6.84549	6.47573	6.2854
BEND5	0.138759	3.32193	2	2	0.78263	1	4.24793	2.80735	2.58496
BEND6	0	0	0	0.794917	0	0	3.16993	2.80735	0.146856
BEND7	1.58496	0.967453	1.58496	1	1.58496	0.594318	0.574602	1.58496	1
BEST1	6.24793	6.49185	1	8.97441	7.12928	6.6865	7.67948	7.27612	8.25267
BET1	4	4.08746	5	4.39232	5.12928	5.39232	4.90689	4.75489	4.52356
BET1L	5.24793	5.45943	5.2854	5.61471	5.64386	5.45943	5.93074	5.9542	5.32193
BEX1	2.80735	2	4.80735	2	3.80735	0	3.80735	4.85798	3.16993
BEX2	3.28543	0	2.66304	0.660551	3.00762	0	4.43378	0	0.292341
BEX3	7.11894	7.31288	7.14975	7.33985	7.31288	7.42626	7.84549	7.65821	7.42626
BEX4	5.9542	5.97728	6.2854	5.67243	5.35755	5.55459	5.93074	5.83289	6.04439
BEX5	3	3.58496	3.16993	0.932621	2.58496	0	1	0	1
BFAR	4.90689	4.58496	5.04439	4.64386	4.64386	5.2854	5.08746	4.9542	4.39232
BGLAP	2.80735	3.32193	2.58496	2	2.32193	2.32193	2	0	2.32193
BGN	9.46557	9.43254	10.0553	8.73809	9.62936	9.70736	9.48985	9.49185	9.45943
BHLHB9	2.32193	1.58496	1.58496	2	1	0.964483	1.58496	1.58496	2
BHLHE40	6.08746	5.52356	6.06609	7	7.14975	7.31288	6.71425	7.11894	6.98868
BHLHE40-AS1	2.32193	2.80735	2.80735	3	3.32193	3.16993	2.32193	2	3.16993
BHMT2	4.24793	3	4.45943	2.80735	4.58496	4.45943	3.32193	4.58496	4.32193
BICC1	5.75489	5.35755	7.21917	5.12928	5.67243	5.67243	6.18982	6.32193	5.70044
BICD1	4.45943	0.497476	4.39232	3.90689	3.90689	4.52356	3.45943	4.39232	4.08746
BICD2	0	2.58496	2	3.16993	3.58496	2.58496	2.80735	3.16993	3
BICDL2	3.81689	0	3.0518	0.12402	3.1255	0	4.28873	0	4.77494
BID	3	2.58496	3.70044	4.08746	3.90689	4.80735	4.32193	3.58496	3.80735
BIK	3.12064	0	0.895502	1.1428	0	0	3.76494	0	4.8761
BIN1	3.58496	4	2.32193	4.70044	4.08746	4	3.70044	3.32193	3.16993
BIN2	2.80735	3	1	3.45943	3.16993	0	0.485504	3	2.80735
BIN3	5.08746	4.90689	4.58496	4.85798	4.64386	5.04439	5	4.90689	4.75489
BIRC2	4.32193	3.80735	4.39232	4	4.70044	4.45943	3.32193	4.45943	4
BIRC3	3.32193	3.80735	4.08746	4.85798	5.04439	4.08746	5.32193	5.75489	5
BIRC5	1.58496	0	0.355392	2	0	2	2	0	2
BIRC6	4.39232	4.16993	4.45943	3.70044	4.24793	3.90689	3.16993	3.90689	3.58496
BIRC6-AS2	0	0	2	2.32193	2.80735	0.874847	1.58496	3	2
BISPR	3.45943	4.45943	3.90689	4.24793	4.64386	5.08746	5	3.32193	4
BIVM	3.45943	4.08746	4.52356	3.16993	4.80735	4.16993	2	3	3.70044
BLCAP	5.49185	6.32193	6.37504	5.78136	6.49185	6.30378	6.45943	6.12928	5.85798
BLMH	4.58496	3	4.52356	4.80735	5.12928	5.52356	4.45943	5.04439	5.70044
BLNK	1.58496	0.0624381	2.80735	1.58496	2	0	2.32193	0	2
BLOC1S1	7.18982	7	6.75489	6.97728	6.67243	7.19967	7	6.80735	6.72792
BLOC1S2	4.08746	4.08746	4.24793	4.24793	4.52356	4.39232	4.24793	4.52356	4.08746
BLOC1S3	3.16993	3.32193	4	2.58496	3.80735	4.32193	4.24793	3.70044	3.45943
BLOC1S4	1.58496	0.655148	2	1.58496	2	0	1.58496	0.434001	2
BLOC1S5	3.90689	3.80735	4	4.08746	4.08746	3.90689	4.39232	4.70044	4.80735
BLOC1S5-TXNDC5	0	1.58496	0	2.80735	2.58496	0	2	0.78279	0.102329
BLOC1S6	4.32193	4.64386	5	4.39232	4.52356	4.24793	4.85798	5	4.70044
BLVRA	4.08746	5.04439	4.90689	5.58496	6.04439	5.42626	5.9542	5.93074	5.24793
BLVRB	7.08746	6.67243	6.53916	6.87036	6.18982	6.96578	6.88264	6.74147	6.75489
BLZF1	3.58496	4.24793	4.64386	4.16993	4.70044	4.52356	5.24793	5.12928	3.80735
BMF	1.58496	0	2.32193	0.736614	1.58496	2.32193	1.58496	2	2.58496
BMI1	3.90689	2.80735	3.58496	3	3	4	3	2.80735	3.32193
BMP1	4.90689	4.85798	3.32193	5.45943	4.64386	4.70044	4.58496	4.80735	5.24793
BMP2	3.16993	3.80735	3.58496	2	2.32193	2.80735	1.58496	0.170314	2
BMP2K	1.58496	2	0.914015	2	2.80735	2.32193	2	1.58496	2.58496
BMP4	4.90689	5.20945	4.90689	4.70044	4.52356	4.80735	5.45943	4.85798	5.39232
BMP5	2.80735	2.32193	2.80735	1.58496	2.58496	2.80735	0	0	0.746518
BMP7	0	0	0	0.261226	0.29702	1.58496	2.32193	2.58496	0.733238
BMP8A	1.58496	2.58496	0.779477	0.747632	0	0.879285	1.58496	0.489937	1
BMP8B	0	1.58496	0.685986	0.853519	0.395383	0	2.32193	0.961602	1.58496
BMPR1A	2.32193	3	2.80735	2.80735	2.58496	2.32193	3.45943	3.45943	2.80735
BMPR1B	0.0759255	0	0.0391637	0.180186	0.434938	0.299063	1.58496	2.80735	1.58496
BMPR2	3.32193	2.80735	3.45943	2.80735	3.58496	3.45943	3	3.80735	3
BMS1	3.70044	3.45943	3.16993	3.32193	3.58496	4	3.16993	3	3.16993
BMS1P1	2.32193	1.58496	2.32193	2.32193	2.80735	2.80735	2.58496	2.58496	2.80735
BMS1P17	1.58496	2.58496	0.405481	0.759497	0.750713	2.58496	3	1.58496	2.58496
BMS1P2	0.740885	0	1.99755	1.24367	2.49314	0	2.64731	0	2.35726
BMS1P20	2.32193	2	1.58496	1.58496	2	0.357624	0	0.661818	2
BMS1P22	0.407918	2	0.0355479	0.725992	0	1.58496	2.58496	1.58496	1.58496
BMS1P4	2	0	2.32193	2	0.753759	0.974941	1.58496	2	1
BMS1P7	1	0.414667	2	1.58496	2.80735	0.67292	1	3	2.32193
BMT2	1.58496	0.787892	1	1.58496	0.270399	0.297431	0.732975	0.225903	1
BMX	1.58496	0	2.32193	0.241899	1.58496	3.45943	1.58496	0	2
BNC2	0	0.094332	0	0.661886	0.697704	2.58496	2.32193	0.630837	2
BNIP1	3.45943	3.58496	4.08746	3.58496	4.64386	4.45943	3.32193	3.80735	4.16993
BNIP2	5.45943	5.45943	5.58496	5.39232	5.49185	5.70044	5.45943	5.35755	5.49185
BNIP3	5	4.39232	5.39232	4.39232	4.75489	5.20945	4.70044	4.70044	4.32193
BNIP3L	6.53916	5.85798	5.90689	6.18982	5.88264	6.55459	5.75489	5.88264	5.90689
BNIP3P27	2	2	0	0	1	0.500356	1.58496	0	1.58496
BOC	1	3.70044	4.32193	3.16993	4.08746	3.58496	4.58496	4	4.64386
BOD1	1.58496	4.08746	3	3.70044	3.90689	3.16993	3.70044	0	3.45943
BOD1L1	4.08746	4	4.58496	3.32193	3.90689	3.58496	3.32193	3.80735	3.58496
BOK	0.232209	2.58496	2.32193	2	2.32193	2.80735	3.16993	1.58496	2.58496
BOLA1	4.75489	4.64386	4.90689	4.52356	4.70044	4.58496	4.52356	5	5.52356
BOLA2	3.45943	2.58496	3.45943	3.45943	3.70044	4	3	3.32193	3.58496
BOLA2B	3.32193	3.45943	2.80735	3.45943	2.80735	4.08746	3.32193	2	2.80735
BOLA3	4.70044	4	4.32193	4.39232	4.80735	4.75489	3.80735	4.90689	4.9542
BOLA3-AS1	0	4.16993	3.80735	2.80735	3.16993	2.32193	4.24793	3.58496	1.58496
BOP1	2.80735	2.80735	2.58496	4.16993	3.90689	0	3.70044	4.32193	3.58496
BORA	2.43624	0	0	2.17761	0	0	0.428929	0	1.84594
BORCS5	2	2.58496	2.58496	2	2.58496	1.58496	2.58496	3.32193	2.32193
BORCS6	2.58496	3.16993	3	3.45943	3.58496	3.16993	4	3.80735	4
BORCS7	4.58496	5.52356	5.61471	4.85798	5.39232	5.24793	5.49185	5.08746	4.85798
BORCS7-ASMT	1.58496	0.0430869	1.58496	0.471403	2	2	0	0	2
BORCS8	3.16993	3.70044	4.58496	4.08746	4.90689	4.80735	4.80735	4.75489	3.70044
BORCS8-MEF2B	0	2.80735	0.349439	2.80735	0	2.80735	2.80735	0	2
bP-21264C1.2	0	0.981108	1.58496	2.58496	3.90689	0	0.813915	4.08746	3.70044
bP-2189O9.2	0	1.58496	0.162	1.58496	1.58496	1.58496	2.58496	2	2.32193
BPGM	4.39232	3.80735	5.08746	4.70044	4.80735	4.85798	5.97728	6.30378	5.16993
BPHL	4.08746	4.24793	4	3.16993	4	3.80735	3	3.16993	3.80735
BPI	0	0	1.58496	1	1.58496	0.169781	2.80735	2.80735	2.32193
BPNT1	2.32193	3.16993	3.80735	4	4.08746	4.16993	4.32193	4.24793	3.32193
BPTF	3.90689	4.90689	4.39232	4.24793	4.9542	4.64386	4.58496	4.16993	4.39232
BRAF	3.45943	3.16993	4.39232	3.58496	4.45943	4.16993	3.32193	4	4.08746
BRAP	2.32193	3.45943	3	3.70044	3.45943	2.58496	4.52356	4.16993	4.16993
BRAT1	5.45943	5.39232	5.88264	5.20945	5.67243	5.67243	5.55459	5.72792	5.35755
BRCA1	2.58496	1.58496	2	1.58496	2	2	0.638846	1.58496	1.58496
BRCC3	3.45943	3.90689	3.80735	3.70044	4.75489	3.90689	3.16993	4.16993	4
BRD1	2.80735	3.32193	3.70044	2.32193	4	3.58496	2.58496	2.58496	3
BRD2	5.97728	6.16993	5.80735	6.96578	6.53916	7.01123	7.16993	6.61471	6.76818
BRD3	5.49185	5.42626	5.72792	5.42626	5.70044	5.67243	5.61471	5.78136	5.20945
BRD4	5.08746	5.08746	5.04439	4.75489	5.08746	5.2854	4.58496	4.39232	4.9542
BRD7	2.80735	2.58496	3	2.32193	2.32193	2.32193	2	2.80735	2
BRD7P4	0	0	2	1.58496	1.58496	1.58496	2	2.58496	1.58496
BRD8	7.03342	6.12928	7.2384	6.62936	6.53916	7.13955	7.26679	7.39232	6.62936
BRD9	2	3.16993	2.80735	3.45943	4.70044	4.08746	1.58496	0.632466	3.58496
BRE	5.35755	5.61471	5.64386	5.67243	5.83289	5.04439	5.72792	6.24793	5.80735
BRF1	3	4	2.80735	3.58496	4.16993	3.58496	3.80735	3.70044	3.80735
BRF2	3.70044	2.58496	4.58496	3	0	4.45943	4.52356	2.80735	2.80735
BRI3	4.58496	4.75489	4.24793	4.16993	3.80735	3.70044	5.12928	5.12928	4.32193
BRI3BP	1	1.58496	1.58496	1.58496	1.58496	1.58496	1.58496	0.225609	1.58496
BRICD5	2	0	2	1	1.58496	2	1.58496	0	1
BRINP2	0	1.58496	2.32193	0.188044	0.553407	2	0.162875	0	1.58496
BRIX1	5.12928	4.85798	5.20945	4.80735	4.75489	5.39232	5.39232	5.20945	4.58496
BRK1	7.02237	7.64386	7.3837	7.2854	7.48382	7.16993	7.72792	7.5157	7.16993
BRMS1	5.32193	6.04439	5.42626	5.49185	5.70044	5.04439	5.52356	5.39232	4.75489
BRMS1L	4.58496	4.64386	4.70044	3.90689	4.32193	4.52356	4.16993	4	3.80735
BROX	5.80735	5.52356	6.33985	5.64386	5.85798	6.06609	6.26679	6.35755	5.75489
BRPF1	2.58496	3.45943	3.32193	2.32193	3.80735	2.32193	1.58496	2.58496	2.80735
BRPF3	3.58496	2.32193	2	2	0.554286	2.58496	1.58496	0.429326	2
BRSK2	1	2.32193	1.58496	0.62048	2.80735	1.58496	1	0.757018	0.24453
BRWD1	3.58496	4	3.45943	3.58496	3.90689	2.80735	3.45943	3.70044	2.58496
BRWD3	0.476674	0.575072	0.966167	1.58496	0.874697	1.58496	1.58496	2.32193	1.58496
BSCL2	5.58496	6.40939	6.40939	6.37504	6.59991	5.75489	6.96578	7.08746	6.72792
BSDC1	6.30378	6	6.30378	5.83289	5.9542	6.50779	6.2854	6.02237	5.93074
BSG	9.23362	9.16742	9.23362	9.03342	9.15228	9.40088	9.15735	9.04712	8.96578
BSPRY	2.30251	0	1.84463	0.452164	1.77933	0	2.02332	0	3.57641
BST1	5.24793	5.97728	4.64386	4.9542	4.32193	4.08746	4.70044	3.80735	5.20945
BST2	8.77479	9.06609	8.92481	8.96578	9.40727	9.27612	8.94251	8.88264	8.88874
BTAF1	3.70044	4.08746	4.75489	3.58496	4.45943	4.75489	4.08746	3.32193	4.08746
BTBD1	2.32193	2	2.58496	2.58496	0.920344	2.58496	0	2	2.32193
BTBD10	4.80735	4.9542	4.75489	4.80735	5.2854	4.9542	4.80735	5	4
BTBD18	0	0.338622	0.590984	0.758901	2.32193	2	0.00591301	0	1
BTBD19	4.39232	4.32193	4.08746	4.80735	4.64386	4.39232	4.64386	5.12928	4.64386
BTBD2	3.90689	3.80735	3.45943	3.58496	4.52356	4.24793	3.32193	3.80735	4
BTBD3	0.104553	2	3	2.80735	4	4.08746	3	2.58496	3.32193
BTBD6	0	2	2	0.791077	3.32193	2.80735	0	0.418889	1
BTBD7	3.70044	3.32193	3.70044	3.32193	3.70044	3.32193	3.32193	3.80735	3
BTBD8	0.602997	1.58496	2.58496	1.58496	2.32193	2.58496	1.58496	1.58496	1
BTBD9	2.58496	3.32193	3.32193	3.58496	4	3.45943	3.70044	3.45943	3.70044
BTD	5.16993	5.64386	5.70044	4.85798	6.02237	5.12928	4.80735	5.32193	4.39232
BTF3	8.42626	8.57743	8.51964	8.30378	8.38802	8.6865	8.66534	8.31741	8.27146
BTF3L4	4.52356	4.52356	5.04439	4.52356	4.39232	4.75489	5.24793	4.9542	4.24793
BTF3L4P2	0.522718	2.58496	1.58496	2	0.518294	0.15748	0.983338	1.58496	1.58496
BTF3P12	0	0	2.70706	0	1.51364	0	0	0	2.6462
BTG1	4.80735	5.24793	4.64386	5.45943	5.2854	5.08746	5.08746	4.80735	4.90689
BTG2	8.56224	8.62936	8.08746	8.60733	8.20457	8.74147	8.85175	8.42206	8.26679
BTG3	5.88264	5.70044	5.12928	6.02237	5.83289	5.88264	5.39232	5.72792	5.78136
BTK	1.58496	0	0	2.32193	0.657061	0	0.786081	0.822758	2.32193
BTN2A1	5.24793	5.20945	4.16993	4.85798	4.80735	5.2854	4.39232	4	4.24793
BTN2A2	3	0	2.58496	3.70044	4	3.80735	3	4.24793	3
BTN2A3P	0.817721	0.672484	2.58496	2.32193	1.58496	2	3.32193	2.80735	2.32193
BTN3A1	4.24793	4.08746	4.16993	4.24793	4.58496	4.75489	3.80735	4.24793	4.45943
BTN3A2	4	4.08746	4.16993	5	5.12928	5.24793	4.90689	4.90689	4.45943
BTN3A3	4.75489	4.32193	4.16993	4.39232	4.08746	4.39232	4.16993	4.45943	3.80735
BTNL3	0	0	0	0.822982	0	0	0	0	3.50855
BTNL8	0	0	0	1.76999	0	0	0	0	4.33956
BTNL9	0.114875	4.16993	2.80735	2	2.80735	0.312515	2	0.476622	2
BTRC	3	2.80735	2.32193	2.80735	2.32193	3	2.80735	3	2.58496
BUB1	0	0.194269	0.600314	1.0115	0	0.728559	0	0	3.35397
BUB3	5.67243	5.49185	5.64386	5.78136	5.90689	6.33985	5.85798	5.58496	5.78136
BUD13	2	3.70044	4	3.70044	4	4.08746	4.58496	3.80735	3.45943
BUD31	5.64386	5.70044	5.32193	6.10852	5.42626	5.93074	6.32193	5.97728	5.83289
BVES	0.930295	2	1	2	0.673595	0	1.58496	1.58496	0.156167
BX322557.10	3	2.58496	2	2	2	2.80735	0.610653	0.347803	2.32193
BX470102.3	2.80735	1.58496	0.737976	2.32193	2.80735	3	3	3.80735	3.45943
BYSL	4	4.58496	3.58496	4.52356	4.24793	4.75489	4.08746	3	3.45943
BZW1	5.2854	5.35755	5.16993	5.2854	5.20945	5.45943	5.16993	5.04439	4.90689
BZW1P2	0.449768	0.464838	1	2	0.801114	0.886761	0.119547	0.569245	1.58496
BZW2	3.80735	3.70044	4.08746	4	4.75489	5.67243	4.08746	0	3.45943
C10orf10	9.72622	9.50978	9.03892	10.0821	9.77643	9.6865	10.1254	10.6375	10.8186
C10orf107	2.32193	2.32193	0	2	2	0.741555	2.32193	3	2.32193
C10orf11	2.80735	2	3	4	3.70044	4.58496	3.80735	3.58496	3
C10orf113	0	0	0.523512	0	0	0	0	2.19396	2.46471
C10orf128	5.20945	4.75489	5.08746	5	4.70044	5.52356	4.52356	4.24793	4.24793
C10orf25	0.535034	1.58496	1.58496	1	0	0	2.58496	2.32193	0.62993
C10orf35	1.58496	0	0	1.58496	0	0	2	3.16993	2
C10orf54	4.90689	5.45943	4.70044	6.02237	5.70044	5.32193	5.85798	5.72792	5.83289
C10orf76	3.90689	3.80735	3.70044	3.32193	2.80735	3.16993	3.45943	3.58496	3.32193
C10orf82	0	0	0	0.657366	0	0	0.36505	3.45943	0
C10orf88	2.32193	0.138508	2.58496	2.32193	2.80735	4	3	2	2.58496
C11orf1	0.265469	2.58496	1.58496	3	3.58496	0.305118	3.45943	3.70044	3
C11orf24	5.16993	5.2854	5.90689	5.85798	5.78136	5.45943	6.85798	7	5.88264
C11orf49	5.64386	5.70044	6.30378	6.04439	6.65821	6.37504	6.53916	6.79442	5.97728
C11orf52	2.32193	3.16993	3.45943	1.58496	3	0	3.16993	0	2.80735
C11orf53	0	0	0	0	0	0	0	0	1.98093
C11orf54	4.75489	3.90689	5.49185	4.64386	4.75489	5.20945	5.24793	5.2854	5
C11orf57	3.80735	3.32193	2.80735	2.32193	2.58496	3.16993	2	0.617572	2.58496
C11orf58	7.33985	7.83289	7.81378	7.53138	7.91886	7.61471	8.00562	7.93664	7.40939
C11orf63	2.32193	1.58496	2	0.66963	1.58496	1	2.58496	3.16993	1.58496
C11orf65	0	0	1.58496	1	1.58496	0.251425	2	2.58496	1
C11orf68	1	3.45943	3.16993	3.16993	3	2.80735	4.32193	3.45943	2.80735
C11orf70	0.693304	2.80735	1	3.32193	3	3.32193	3.45943	1	3.32193
C11orf71	4.16993	3.80735	3.32193	4	4.39232	4.16993	2.80735	4.39232	4.52356
C11orf74	4.85798	3.58496	4.24793	3.90689	3.32193	3.45943	3.90689	5.04439	3.80735
C11orf80	0.877438	1.58496	3	2	3.45943	0.319927	2.80735	4.08746	2.80735
C11orf84	0	0	2	1	1	0.70337	2	0	1.58496
C11orf86	0	0	0	0	0	0	0	0	2.62759
C11orf91	0.852048	1.58496	0.763688	0.926169	1.58496	2	1.58496	0	0
C11orf95	1	0.114791	2.80735	1.58496	3	3	2.32193	2.80735	1.58496
C11orf96	4.24793	3.80735	3.32193	4.08746	3.80735	4.24793	3.58496	3.70044	4.08746
C11orf98	3.32193	5.61471	5	5.55459	6.04439	5.20945	5.85798	5.04439	6.04439
C12orf10	5.83289	6.79442	6.45943	6.33985	6.49185	6.08746	6.49185	6.12928	6.04439
C12orf29	3.70044	2.80735	3	3	2.32193	3.16993	0.617876	3.16993	3.16993
C12orf4	3.45943	3.16993	3.32193	3.16993	3.32193	2	3	3.90689	3
C12orf43	2.80735	3.58496	3.80735	3.45943	4	3.70044	3.90689	3.90689	3
C12orf45	0.529846	0.850709	1.58496	1.58496	0.834447	2	0.629015	1.58496	2
C12orf49	2.80735	2.58496	0.708713	2.80735	2.58496	3	3	3	2.58496
C12orf57	7.24793	7.65105	7.20945	7.33985	7.56986	7.24793	7.39232	7.36632	7.42626
C12orf60	0.873408	2	2.32193	2.32193	2.32193	3.32193	3.45943	2.32193	3.16993
C12orf65	4	3.80735	4.64386	4.24793	4.16993	4.24793	4.90689	5.04439	3.90689
C12orf66	3.32193	2.32193	2.80735	3	3.16993	2.58496	2.32193	3.70044	2
C12orf73	3.16993	0	2.80735	2.80735	3.80735	3	1.58496	4	2.58496
C12orf75	3.16993	4.85798	3.58496	2.58496	3.45943	0	4.39232	3.45943	3.45943
C12orf76	1.58496	2.80735	3	3.58496	4.16993	3.16993	4.80735	5.08746	4
C14orf1	4.32193	4.85798	4.90689	4.39232	4.90689	4.85798	5.08746	4.85798	4.39232
C14orf119	5.12928	4.80735	4.85798	5	4.45943	5.12928	5.2854	5.24793	4.58496
C14orf132	0.124051	2	2.80735	0.261398	1.58496	0	2.32193	2.32193	2
C14orf159	5.85798	5.90689	5.88264	5.97728	5.78136	6.30378	6	5.45943	5.80735
C14orf166	5.04439	4.16993	4.9542	4.75489	4.52356	4.9542	4.85798	5.20945	5.08746
C14orf169	0.267014	1.58496	0.753932	0.940667	2.58496	0.298669	0	2	1
C14orf2	5.39232	6.06609	5.67243	6.18982	6.22882	5.83289	6.56986	6.42626	6.35755
C14orf28	3	3.45943	2.80735	2.32193	2.58496	1.58496	1.58496	2.32193	1.58496
C14orf37	0.128354	1.58496	1.58496	0.892996	0.102482	0.235456	3.16993	2.80735	1.58496
C14orf79	2.80735	3.58496	2.32193	2.80735	4	3.16993	2.32193	2.80735	3
C14orf80	0	0.520635	0.0661264	2.58496	0.354944	2.80735	3.45943	0	2.58496
C14orf93	3.70044	3	3.58496	3.32193	4.08746	3.16993	0.668632	3.58496	3
C15orf38-AP3S2	4.24793	3.45943	2.80735	2.32193	0.597412	2	0	2	0.0485208
C15orf39	3.16993	3.16993	2.58496	3	3.16993	2.80735	3.70044	3.80735	3.16993
C15orf40	3.90689	4	3.32193	3.45943	2.80735	2.80735	3	3.32193	2.58496
C15orf41	3.16993	2.80735	3	2.80735	2.32193	1.58496	3.16993	3.70044	2
C15orf48	1	0.560607	1	4.08746	3.80735	0	4	0.306225	4
C15orf52	4.75489	3.80735	5.58496	4.24793	4.80735	4.58496	5.72792	6.26679	5.24793
C15orf57	5.42626	4.80735	4.45943	4.58496	3.70044	4.90689	4.45943	4.52356	4.24793
C15orf61	2	2.58496	2.32193	2.32193	1.58496	1.58496	2.32193	2.32193	2
C15orf65	0.381885	0	1.80791	0.3788	0	0	2.01548	0	3.05037
C16orf45	5.16993	5.49185	5.45943	5.35755	5.55459	6.04439	5.9542	5.08746	5.64386
C16orf46	1.58496	2	2	1.58496	1.58496	0	2.32193	2.80735	1.58496
C16orf47	0	0.88258	2.55167	1.79284	1.26825	0	0	0.894498	0
C16orf52	3.80735	2.32193	2.80735	2	2	2.58496	1	2.32193	2
C16orf58	5.24793	5.70044	5.97728	5.20945	5.45943	5.72792	6.04439	5.67243	4.75489
C16orf62	5.08746	4.08746	5.32193	4.80735	4.9542	5.58496	4.90689	4.85798	5
C16orf70	3.45943	3.70044	4.32193	4.24793	4.85798	4.80735	4.24793	4.24793	4.58496
C16orf72	3.70044	3.90689	3.32193	3.45943	3.45943	2.32193	2.80735	3.32193	3.16993
C16orf86	3.32193	1	4.08746	3.58496	4.39232	4.64386	4.08746	4.52356	3.16993
C16orf87	2.32193	2.80735	2.32193	2.80735	0.123016	1.58496	3.45943	2.80735	2.32193
C16orf89	2.58496	3.58496	4	3.16993	4.08746	4.08746	4.64386	4.24793	4.08746
C16orf91	4.16993	4.16993	3.58496	4.08746	0	4	4.58496	3.90689	3.45943
C16orf95	0	2.58496	2	2	0.537955	1.58496	2.32193	0	2.32193
C17orf100	3.80735	3.70044	2.32193	2	0	0	2	2.32193	0.458008
C17orf49	5.08746	4.70044	5.24793	4.58496	3.80735	4.32193	4.90689	5.08746	3.70044
C17orf51	2.32193	1.58496	2.32193	1.58496	0.50194	2	0.283566	2	1
C17orf58	3.16993	0	1.58496	2.58496	1	3.90689	2.32193	0.437723	2.58496
C17orf62	6.18982	5.70044	5.70044	5.83289	5.49185	5.97728	6.02237	6.20945	6.02237
C17orf75	3.70044	2.80735	3.32193	3.70044	3	3.32193	3.80735	4.32193	2.80735
C17orf80	2.80735	3.80735	3.70044	2.80735	3.16993	2.32193	3.70044	3.16993	2.80735
C17orf82	0	1.6135	2.55083	2.55272	0	0	0	0	2.27415
C18orf21	0	3.58496	3.32193	2.58496	2.32193	2.32193	3.70044	3.16993	3
C18orf25	3.45943	2.80735	3.45943	3.16993	3.32193	3.90689	3.45943	3.80735	2.58496
C18orf32	5.45943	5.85798	5.75489	5.55459	6.12928	6.06609	5.72792	5.52356	5.2854
C18orf54	1	1.58496	0.704524	1.58496	2	0	0.728532	1.58496	1
C18orf8	5.9542	5.55459	4.70044	5.61471	4.70044	4.85798	4.90689	5.45943	4.9542
C19orf12	4.32193	3.90689	4.58496	4.32193	4.39232	4	4.85798	5.45943	4.32193
C19orf24	0	1.58496	2	2.80735	4	0	0.462403	3.16993	2.58496
C19orf25	5.32193	4.85798	5.58496	5.16993	5.52356	5.88264	5.39232	5.52356	4.70044
C19orf43	4.75489	5.52356	5.35755	5.12928	6.2854	5.20945	4.24793	5.35755	5.35755
C19orf44	0.787162	2.58496	1.58496	2	0.814373	0.582664	0.737948	1.58496	1.58496
C19orf45	0	1.13369	0	0.933104	0	0	0	1.51615	2.66326
C19orf47	2.58496	4.08746	2.80735	2.32193	3	0.424577	1.58496	0.117993	2.32193
C19orf48	5.52356	5.12928	5.67243	6	6.18982	6.35755	5.55459	5.83289	5.83289
C19orf53	6.06609	6.32193	6.06609	5.85798	5.70044	6.04439	6.45943	6.10852	5.58496
C19orf54	3.70044	3	4.08746	3.58496	4.58496	4.16993	1.58496	3.58496	3.32193
C19orf57	0.111919	1	1.58496	1.58496	2	2.32193	0.202947	0	2.32193
C19orf60	6.04439	6.53916	6.35755	6.10852	6	6	6.6865	6.2854	6.88264
C19orf66	6.65821	6.14975	6.47573	6.04439	6.08746	6.33985	5.93074	6.30378	5.97728
C19orf68	2.32193	2.80735	0.831634	0.540596	0.553068	1	2	1	1
C19orf70	5.72792	6.22882	5.85798	5.97728	6.24793	5.78136	6.20945	6.2854	6.20945
C19orf71	0	0	0.260145	0.255582	2	1	0	2.32193	1.58496
C19orf73	0	0	0.687721	1.56479	2.07054	0	2.50221	0	2.31948
C1D	3.80735	3.80735	4.16993	3.70044	3.58496	3.80735	4.16993	4.32193	3.70044
C1DP1	0	0	3.65983	0.353765	0	0	0	0	0
C1GALT1	2.32193	0	3.16993	2	3.32193	3.16993	3.32193	3.70044	3.32193
C1GALT1C1	5.80735	5.88264	5.24793	5.45943	4.9542	4.9542	5.58496	5.61471	5.16993
C1GALT1C1L	3.32193	2.80735	2.58496	2.32193	0	0	2.58496	0	2.32193
C1orf106	1	0.338942	2.58496	0.278483	2	0	1.58496	0	1.58496
C1orf109	3.70044	3	4	3.70044	4.08746	4.52356	4.45943	4.52356	4.32193
C1orf112	2	0	2	2	2	3.16993	2.32193	2	1.58496
C1orf115	1.46707	0	2.87126	1.56739	1.58456	0	1.9796	0	2.73386
C1orf122	4.9542	4.52356	4.80735	4.39232	3.80735	4.08746	4.58496	4.90689	3.80735
C1orf123	6.08746	6.64386	6.62936	6.26679	5.64386	5.88264	7.13955	6.75489	5.61471
C1orf131	5.04439	4.45943	5.16993	4.70044	5.08746	5.72792	5.08746	4.24793	5.67243
C1orf132	2.32193	2.58496	2	2	2.58496	2.58496	2.58496	2	2.32193
C1orf145	2.99797	2.60027	0.175638	0.698458	3.4208	0	0	0.68978	0
C1orf159	3.58496	2.80735	4	3.80735	3.16993	4.52356	4.58496	3.58496	4
C1orf162	3.58496	4.24793	2.32193	6.08746	4.52356	3.70044	4.32193	4.08746	5.42626
C1orf174	4.58496	3.16993	4.45943	4.58496	4.75489	4.64386	4.52356	5.42626	3.58496
C1orf186	0	2.58496	2	1.58496	3.32193	0	0.625825	0	3
C1orf198	3.90689	5.04439	4.45943	5.12928	4.24793	4.24793	6.12928	5.55459	5.32193
C1orf204	0	1.58496	1.58496	1.58496	0	0.12331	2.32193	2.32193	1
C1orf21	3.45943	4.08746	4.45943	3.90689	4.24793	4.24793	4.39232	4.08746	3.80735
C1orf210	4.10347	0	2.21373	0.186091	3.25721	0	4.06565	0	4.34554
C1orf216	4.16993	4.52356	3.90689	3.70044	4	4.16993	3.80735	2.80735	4
C1orf228	0	2	0.62146	2	1.58496	0	2	1.58496	1.58496
C1orf27	3.80735	3.80735	4.90689	4.08746	5	4.39232	4.80735	5.20945	3.90689
C1orf35	4.24793	4.24793	4.80735	4.39232	4.45943	4.75489	5.04439	4.80735	4.75489
C1orf43	7.19967	6.67243	7.14975	7.25739	6.94251	7.47573	7.3837	7.40088	7.33985
C1orf50	4	4.08746	4.24793	3.58496	4.08746	4.32193	4.9542	4.70044	4.08746
C1orf52	3.70044	4.90689	4.24793	4.75489	4.9542	3.80735	4.90689	4.90689	5.08746
C1orf54	4.58496	5.39232	4.16993	5.08746	6.20945	5.90689	4.58496	2.80735	4.45943
C1orf56	4.9542	4.9542	5.12928	5.08746	5.35755	5.67243	5.49185	5.32193	5.08746
C1orf74	0	0.307039	1.58496	1	2	1.58496	0	0.421248	0.567813
C1QA	5.32193	6.94251	5.08746	7.55459	7.18982	5.58496	5.32193	4.9542	8.21917
C1QB	4.64386	6.88264	5.20945	6.88264	6.71425	5.08746	5.42626	0	7.44294
C1QBP	0	4.16993	2	4.70044	5.52356	2.32193	3.70044	0	4.08746
C1QC	4.32193	5.45943	4.70044	5.67243	5.67243	5.20945	5.58496	4.08746	7.64386
C1QL1	0	0	0	0	0	0.167696	2.60668	3.59764	0
C1QTNF1	6.96578	7.02237	6.39232	6.47573	7.33985	7.05528	5.90689	6.30378	5.78136
C1QTNF2	4.52356	4.24793	3.45943	4.24793	3.90689	4.39232	4.16993	4.24793	4.58496
C1QTNF3	0	2.32193	2.32193	1.58496	3.70044	0	2.32193	3.58496	1.58496
C1QTNF5	3.80735	0	2	3.80735	3	4	2.32193	0	0
C1QTNF6	2.80735	2	2.32193	5.12928	3.16993	4.90689	5.12928	4.64386	4.45943
C1QTNF7	3.70044	3.90689	3.80735	2.80735	3.45943	3.45943	3.16993	3.16993	3.16993
C1QTNF9	0.148809	0	0	0	1.3634	4.2511	0	0	0
C1QTNF9B-AS1	0	0	0	0	0	0	3.32193	3.16993	0
C1R	10.5517	10.3487	11.294	10.7928	10.9226	11.0993	11.3886	11.4168	10.9462
C1RL	5.85798	5.42626	6.22882	5.42626	5.80735	5.70044	5.85798	6.30378	5.45943
C1RL-AS1	4.16993	4.16993	3.90689	3.90689	4.39232	4.24793	4.08746	4.52356	4
C1S	10.4305	10.0251	11.3923	10.5008	10.9564	11.0566	11.0546	11.2052	10.6073
C2	3.32193	3.58496	4.32193	5.61471	5.45943	5.35755	5.58496	5.64386	5.20945
C20orf194	3.32193	3.58496	4.16993	3.45943	4.39232	3.90689	3.16993	3.90689	4.32193
C20orf196	1.58496	3.45943	2.58496	3	1.58496	0	4	3.16993	2
C20orf202	0	2.32193	1	1.58496	0.353493	2	0	0	0
C20orf24	3	4.90689	4	5	5.04439	3.80735	5.42626	4.85798	4.90689
C20orf27	7.22882	7.05528	6.33985	7.27612	7.15987	7.58496	6	5.88264	6.10852
C20orf96	2.80735	3	2.58496	3	3	3.32193	3	2.58496	3
C21orf2	3.16993	3.90689	4.16993	3.70044	4.24793	3.32193	4.08746	4.45943	4
C21orf33	5.2854	5.12928	4.9542	4.9542	4.75489	5.08746	4.9542	4.9542	4.80735
C21orf58	2.58496	2	2.58496	0.434113	2.58496	2.80735	2	2	2
C21orf59	5.61471	6.18982	5.78136	5.75489	6	5.72792	6.06609	5.80735	5.39232
C21orf62	1.58496	0.64756	3.32193	0.318482	2	0.534763	2.32193	0.373399	2
C21orf62-AS1	1.58496	2.32193	2.32193	1.58496	2.32193	2.58496	1.58496	1.58496	1
[truncated: 16,443 more rows]
