# Supplementary material for: PLXDC1 + Tumor‐Associated Pancreatic Stellate Cells Promote Desmoplastic and Immunosuppressive Niche in Pancreatic Ductal Adenocarcinoma
Source: Adv Sci (Weinh). 2025 Mar 17;12(18):2415756. doi: 10.1002/advs.202415756 (PMC12079351; doi:10.1002/advs.202415756)
Supplement: Supplementary file 5 — Supplementary TableS4 [file ADVS-12-2415756-s003.xlsx]

## Sheet: Supplementary Table 4
Supplementary Table 4. Peaks profile for sorted PSCs.
Chr	Start	End	Change	Distance to TSS	Nearest PromoterID	Gene Name
chr1	1019560	1020429	Upregulated	-125	NM_198576	AGRN
chr1	1033388	1033620	Upregulated	-489	NM_001364727	AGRN
chr1	1034566	1034774	Upregulated	677	NM_001364727	AGRN
chr1	1041134	1041495	Upregulated	7322	NM_001364727	AGRN
chr1	2050695	2050954	Upregulated	414	NM_002744	PRKCZ
chr1	2126732	2126939	Upregulated	22120	NM_001033582	PRKCZ
chr1	2133048	2133782	Upregulated	28699	NM_001033582	PRKCZ
chr1	3070226	3070693	Upregulated	1257	NM_199454	PRDM16
chr1	3611118	3611578	Upregulated	160	NM_001409	MEGF6
chr1	6392827	6394106	Upregulated	300	NM_007274	ACOT7
chr1	12595913	12596577	Upregulated	368	NM_001324370	DHRS3
chr1	16960788	16961155	Upregulated	19648	NM_002403	MFAP2
chr1	16971458	16971657	Upregulated	9062	NM_002403	MFAP2
chr1	16978676	16978981	Upregulated	1791	NM_002403	MFAP2
chr1	18902522	18902962	Upregulated	57	NM_001319218	ALDH4A1
chr1	18908488	18908687	Upregulated	-5789	NM_001319218	ALDH4A1
chr1	20485240	20485625	Upregulated	777	NM_018584	CAMK2N1
chr1	20486190	20486414	Upregulated	-92	NM_018584	CAMK2N1
chr1	21261942	21262383	Upregulated	17452	NM_001113347	ECE1
chr1	21289853	21290558	Upregulated	9	NM_001113349	ECE1
chr1	21324212	21324654	Upregulated	21071	NM_001113348	ECE1
chr1	21344878	21345885	Upregulated	122	NM_001113348	ECE1
chr1	21509641	21509879	Upregulated	337	NM_001177520	ALPL
chr1	30908473	30909084	Upregulated	-21	NM_014654	SDC3
chr1	32240416	32240699	Upregulated	1152	NR_026850	MTMR9LP
chr1	32241055	32241616	Upregulated	374	NR_026850	MTMR9LP
chr1	32335187	32335463	Upregulated	908	NR_052852	MARCKSL1
chr1	33060612	33061125	Upregulated	-20284	NM_001376732	AZIN2
chr1	33080978	33081420	Upregulated	46	NM_001376722	AZIN2
chr1	33099328	33099644	Upregulated	17308	NR_126031	AZIN2
chr1	33127149	33127662	Upregulated	45228	NR_126031	AZIN2
chr1	36321136	36321555	Upregulated	2299	NR_130899	EVA1B
chr1	36322359	36322658	Upregulated	1136	NR_130899	EVA1B
chr1	37474373	37474961	Upregulated	87	NM_025079	ZC3H12A
chr1	39934769	39934967	Upregulated	-20244	NM_001287808	MFSD2A
chr1	39954968	39955214	Upregulated	-21	NM_001287808	MFSD2A
chr1	42462967	42463306	Upregulated	-149	NM_001355227	CCDC30
chr1	43707272	43708075	Upregulated	138	NM_174966	ST3GAL3
chr1	54488282	54488535	Upregulated	-59819	NM_015547	ACOT11
chr1	54499414	54499613	Upregulated	-48714	NM_015547	ACOT11
chr1	54542048	54542599	Upregulated	-5904	NM_015547	ACOT11
chr1	54764402	54764893	Upregulated	-125	NM_152268	PARS2
chr1	54781187	54781832	Upregulated	-16987	NM_152268	PARS2
chr1	62687836	62688538	Upregulated	181	NM_001271999	DOCK7
chr1	65420059	65420963	Upregulated	-141	NM_001003679	LEPR
chr1	65525408	65526082	Upregulated	56	NM_001198688	LEPR
chr1	66533862	66534218	Upregulated	-113	NM_001376552	SGIP1
chr1	66563497	66563696	Upregulated	29444	NM_001350218	SGIP1
chr1	66564278	66564526	Upregulated	30249	NM_001350218	SGIP1
chr1	86395632	86396455	Upregulated	17	NM_001366784	ODF2L
chr1	89126046	89126249	Upregulated	-34	NM_004120	GBP2
chr1	94541395	94542078	Upregulated	22	NM_001993	F3
chr1	108876792	108877091	Upregulated	-43	NM_001321039	GPSM2
chr1	111981785	111982028	Upregulated	7267	NM_172198	KCND3
chr1	111982259	111982458	Upregulated	6815	NM_172198	KCND3
chr1	111989402	111989626	Upregulated	154	NM_001378969	KCND3
chr1	113979249	113979579	Upregulated	23	NM_001286353	OLFML3
chr1	114002881	114003079	Upregulated	23506	NM_020190	OLFML3
chr1	115337627	115337898	Upregulated	486	NM_002506	NGF
chr1	115338552	115338765	Upregulated	-410	NM_002506	NGF
chr1	115363972	115364361	Upregulated	-25918	NM_002506	NGF
chr1	115426346	115426618	Upregulated	-88233	NM_002506	NGF
chr1	116909873	116910142	Upregulated	92	NM_020440	PTGFRN
chr1	116944672	116945052	Upregulated	34946	NM_020440	PTGFRN
chr1	145885733	145886222	Upregulated	-112	NM_001280799	ANKRD35
chr1	145891970	145892368	Upregulated	-6303	NM_001280799	ANKRD35
chr1	152036896	152037137	Upregulated	-13	NM_005620	S100A11
chr1	152047763	152048429	Upregulated	-11092	NM_005620	S100A11
chr1	153506851	153507290	Upregulated	28920	NM_014624	S100A6
chr1	153608967	153609171	Upregulated	286	NM_001317007	S100A16
chr1	155194638	155194962	Upregulated	-377	NR_030281	MIR92B
chr1	161079697	161079896	Upregulated	9761	NM_030916	NECTIN4
chr1	161605895	161606142	Upregulated	-40	NR_024151	HSPA7
chr1	161612318	161612842	Upregulated	6521	NR_024151	HSPA7
chr1	162003362	162003582	Upregulated	20993	NM_001297713	OLFML2B
chr1	162023590	162023976	Upregulated	682	NM_001297713	OLFML2B
chr1	162561144	162562175	Upregulated	154	NM_003115	UAP1
chr1	183023507	183024140	Upregulated	404	NM_002293	LAMC1
chr1	183060498	183060787	Upregulated	37223	NM_002293	LAMC1
chr1	192808498	192809070	Upregulated	-255	NM_002923	RGS2
chr1	201448096	201448333	Upregulated	20956	NR_073080	PHLDA3
chr1	201461819	201462157	Upregulated	7183	NR_073080	PHLDA3
chr1	201468429	201469403	Upregulated	255	NR_073080	PHLDA3
chr1	201482126	201482348	Upregulated	-13049	NM_012396	PHLDA3
chr1	201888755	201889007	Upregulated	-17	NM_198149	SHISA4
chr1	205529099	205529444	Upregulated	24603	NM_002596	CDK18
chr1	205680103	205680383	Upregulated	266	NM_033102	SLC45A3
chr1	207321349	207321953	Upregulated	-27	NM_001300903	CD55
chr1	230843715	230843916	Upregulated	12191	NM_001136495	C1orf198
chr1	230849518	230849771	Upregulated	6362	NM_001136495	C1orf198
chr1	230868061	230868660	Upregulated	160	NM_032800	C1orf198
chr1	235993569	235993783	Upregulated	71414	NM_002508	NID1
chr1	236019123	236019579	Upregulated	45739	NM_002508	NID1
chr1	236064767	236065457	Upregulated	-22	NM_002508	NID1
chr1	236097051	236097458	Upregulated	-32165	NM_002508	NID1
chr1	236395760	236395959	Upregulated	447	NM_080738	EDARADD
chr10	10872178	10872410	Upregulated	73569	NM_001326328	CELF2
chr10	11017706	11018601	Upregulated	224	NM_006561	CELF2
chr10	11165790	11165989	Upregulated	860	NM_001025076	CELF2
chr10	14603911	14604448	Upregulated	221	NM_001282696	FAM107B
chr10	19815709	19816440	Upregulated	-357	NM_001282736	PLXDC2
chr10	28302603	28303362	Upregulated	81	NR_134518	MPP7
chr10	32957519	32957727	Upregulated	271	NM_133376	ITGB1
chr10	32958073	32958573	Upregulated	-93	NM_002211	ITGB1
chr10	32980502	32980790	Upregulated	-22416	NM_002211	ITGB1
chr10	33005693	33005920	Upregulated	-47577	NM_002211	ITGB1
chr10	33015835	33016045	Upregulated	-57710	NM_002211	ITGB1
chr10	33334234	33334439	Upregulated	330	NM_001024628	NRP1
chr10	33457248	33457615	Upregulated	-122527	NR_045259	NRP1
chr10	43137588	43138669	Upregulated	-316	NR_135077	CSGALNACT2
chr10	69061390	69061868	Upregulated	-25974	NM_001321053	SRGN
chr10	69802909	69803181	Upregulated	1139	NM_001368895	COL13A1
chr10	70052571	70053034	Upregulated	-43	NM_018649	MACROH2A2
chr10	70053375	70054079	Upregulated	881	NM_018649	MACROH2A2
chr10	71212370	71213007	Upregulated	119	NM_170744	UNC5B
chr10	72625606	72626395	Upregulated	78	NM_001195518	MICU1
chr10	73495559	73496147	Upregulated	101	NR_132104	PPP3CB-AS1
chr10	75295039	75295475	Upregulated	-1126	NR_038226	ZNF503-AS1
chr10	89326103	89326337	Upregulated	-1777	NM_001289758	IFIT3
chr10	110007373	110008621	Upregulated	13	NM_001121	ADD3
chr10	114379835	114380079	Upregulated	24545	NM_001001936	AFAP1L2
chr10	114404443	114404773	Upregulated	-106	NM_001001936	AFAP1L2
chr10	114632010	114632214	Upregulated	285	NM_001352440	ABLIM1
chr10	114633350	114633641	Upregulated	-1099	NM_001352441	ABLIM1
chr10	114767801	114768363	Upregulated	222	NM_001322885	ABLIM1
chr10	116742398	116742761	Upregulated	-14	NM_025015	HSPA12A
chr10	116743017	116743242	Upregulated	-564	NM_025015	HSPA12A
chr10	120457821	120458038	Upregulated	703	NM_001030059	PLPP4
chr10	122461396	122462229	Upregulated	260	NM_002775	HTRA1
chr10	122506757	122506964	Upregulated	45308	NM_002775	HTRA1
chr10	124461709	124462147	Upregulated	105	NM_001318331	LHPP
chr10	124470243	124470484	Upregulated	8541	NM_001318331	LHPP
chr10	124578921	124579308	Upregulated	117292	NM_001318331	LHPP
chr10	125895818	125896687	Upregulated	-282	NM_001350939	FANK1
chr10	125918029	125918229	Upregulated	21323	NM_001363549	FANK1
chr10	126211395	126211724	Upregulated	176917	NM_001288975	ADAM12
chr10	126387822	126388372	Upregulated	380	NM_001288975	ADAM12
chr11	1847189	1847421	Upregulated	-5779	NM_002339	LSP1
chr11	19712613	19713007	Upregulated	-27	NM_145117	NAV2
chr11	20035763	20036065	Upregulated	13358	NM_001111019	NAV2
chr11	26947338	26947754	Upregulated	-46566	NM_203371	FIBIN
chr11	26994591	26994862	Upregulated	615	NM_203371	FIBIN
chr11	33015967	33016288	Upregulated	-54	NM_139160	DEPDC7
chr11	36377324	36377795	Upregulated	1575	NM_001160168	PRR5L
chr11	36431855	36432075	Upregulated	30968	NM_001160169	PRR5L
chr11	36455576	36456179	Upregulated	54394	NM_004620	TRAF6
chr11	44564676	44564879	Upregulated	-885	NM_001024844	CD82
chr11	44565084	44565652	Upregulated	-295	NM_001024844	CD82
chr11	45804167	45804468	Upregulated	-88	NM_001145265	SLC35C1
chr11	45804986	45805216	Upregulated	-48	NM_018389	SLC35C1
chr11	45810798	45811145	Upregulated	5823	NM_018389	SLC35C1
chr11	57236114	57236368	Upregulated	1009	NR_027991	APLNR
chr11	57249078	57249657	Upregulated	-11915	NM_005161	APLNR
chr11	57335781	57335980	Upregulated	11	NM_003146	SSRP1
chr11	60951029	60951569	Upregulated	877	NR_027391	SLC15A3
chr11	62591473	62591881	Upregulated	-154	NM_001367906	TUT1
chr11	64622836	64623062	Upregulated	20596	NM_138734	NRXN2
chr11	64630284	64630604	Upregulated	13101	NM_138734	NRXN2
chr11	64642480	64642789	Upregulated	910	NM_138734	NRXN2
chr11	64648663	64648879	Upregulated	-5226	NM_138734	NRXN2
chr11	64675553	64675752	Upregulated	-32108	NM_138734	NRXN2
chr11	64712974	64713771	Upregulated	9824	NM_138732	NRXN2
chr11	64723453	64723670	Upregulated	-365	NM_001376267	NRXN2
chr11	66311960	66312377	Upregulated	4875	NM_020404	CD248
chr11	66312647	66313376	Upregulated	4032	NM_020404	CD248
chr11	66316904	66317122	Upregulated	31	NM_020404	CD248
chr11	66480045	66480783	Upregulated	-20	NM_130443	DPP3
chr11	66486481	66486736	Upregulated	6175	NM_001256670	DPP3
chr11	68840804	68841413	Upregulated	807	NM_001876	CPT1A
chr11	68841734	68842133	Upregulated	-3	NM_001031847	CPT1A
chr11	68855521	68855737	Upregulated	-13698	NM_001031847	CPT1A
chr11	71452953	71453223	Upregulated	-115	NM_018161	NADSYN1
chr11	74311378	74311784	Upregulated	59	NM_001288748	P4HA3
chr11	75554345	75554819	Upregulated	-7671	NM_001235	SERPINH1
chr11	75566316	75567017	Upregulated	4414	NM_001207014	SERPINH1
chr11	77066608	77067154	Upregulated	-90	NM_004055	CAPN5
chr11	77073323	77073593	Upregulated	6487	NM_004055	CAPN5
chr11	86743386	86743948	Upregulated	-47404	NM_001293180	PRSS23
chr11	86800274	86800721	Upregulated	-44	NR_120591	PRSS23
chr11	89342971	89343178	Upregulated	147685	NM_001291929	NOX4
chr11	89491226	89491574	Upregulated	-25	NM_016931	NOX4
chr11	95089671	95090447	Upregulated	213	NM_015036	ENDOD1
chr11	102268643	102268940	Upregulated	-48692	NM_001165	BIRC3
chr11	102317216	102317591	Upregulated	-80	NM_001165	BIRC3
chr11	111540421	111540989	Upregulated	-15	NM_178834	LAYN
chr11	119121198	119121910	Upregulated	-26	NM_001351963	HINFP
chr11	119320944	119321146	Upregulated	-3915	NM_006500	MCAM
chr11	119481264	119481620	Upregulated	-56457	NM_001311162	THY1
chr11	120210715	120211569	Upregulated	110	NM_178507	OAF
chr11	120336148	120336952	Upregulated	137	NM_001198665	ARHGEF12
chr11	122203065	122203336	Upregulated	-92	NR_024430	MIR100HG
chr11	122215364	122215666	Upregulated	-12406	NR_024430	MIR100HG
chr11	122505694	122506059	Upregulated	-83006	NR_137179	MIR100HG
chr11	123062035	123062732	Upregulated	-248	NM_153201	HSPA8
chr11	124921109	124921430	Upregulated	2020	NM_001037558	HEPN1
chr11	124924754	124924997	Upregulated	5626	NM_001037558	HEPN1
chr11	126355458	126355995	Upregulated	41	NR_145671	ST3GAL4
chr11	126416558	126416858	Upregulated	10621	NM_001254759	ST3GAL4
chr11	130427907	130428607	Upregulated	352	NM_007037	ADAMTS8
chr11	130449333	130449773	Upregulated	579	NM_139055	ADAMTS15
chr11	130473022	130473290	Upregulated	24182	NM_139055	ADAMTS15
chr11	130522290	130522610	Upregulated	73476	NM_139055	ADAMTS15
chr11	131910574	131910978	Upregulated	-42	NM_001352008	NTM
chr11	132065110	132065423	Upregulated	154449	NM_001352004	NTM
chr11	132094930	132095182	Upregulated	184238	NM_001352004	NTM
chr12	2959216	2959995	Upregulated	209	NM_003213	TEAD4
chr12	6167791	6168197	Upregulated	-31952	NM_001330312	CD9
chr12	6200015	6200410	Upregulated	-187	NM_001769	CD9
chr12	6534305	6534958	Upregulated	115	NM_001289745	GAPDH
chr12	9115804	9116185	Upregulated	-76	NM_001347425	A2M
chr12	9128418	9128617	Upregulated	-12289	NM_001347423	A2M
chr12	12891205	12891652	Upregulated	-133	NM_003979	GPRC5A
chr12	30926481	30926754	Upregulated	-130	NM_001370302	TSPAN11
chr12	43835742	43836192	Upregulated	106	NM_001286212	TMEM117
chr12	57522586	57522925	Upregulated	-68	NM_052897	MBD6
chr12	57627543	57627742	Upregulated	5036	NM_001276468	B4GALNT1
chr12	57633048	57633295	Upregulated	29	NM_001478	B4GALNT1
chr12	57726483	57726839	Upregulated	421	NR_027032	AGAP2-AS1
chr12	70365663	70365965	Upregulated	-476	NM_014505	KCNMB4
chr12	70366204	70367132	Upregulated	378	NM_014505	KCNMB4
chr12	70475612	70475904	Upregulated	109468	NM_014505	KCNMB4
chr12	71839529	71839829	Upregulated	-80	NM_001146214	TBC1D15
chr12	94102331	94102551	Upregulated	-46136	NM_005761	PLXNC1
chr12	94148936	94149951	Upregulated	867	NM_005761	PLXNC1
chr12	94649775	94650026	Upregulated	656	NM_020698	TMCC3
chr12	94650167	94650623	Upregulated	162	NM_020698	TMCC3
chr12	95790494	95791137	Upregulated	-52	NM_001329700	NTN4
chr12	101877070	101877833	Upregulated	-128	NM_018370	DRAM1
chr12	101925376	101925691	Upregulated	47954	NM_018370	DRAM1
chr12	101936337	101936623	Upregulated	58900	NM_018370	DRAM1
chr12	103841071	103841538	Upregulated	-71	NM_001031701	NT5DC3
chr12	103859180	103859398	Upregulated	-18055	NM_001031701	NT5DC3
chr12	110048404	110048710	Upregulated	90	NR_148517	C12orf76
chr12	111685709	111686148	Upregulated	27	NM_006768	BRAP
chr12	113358397	113358979	Upregulated	101	NM_173542	PLBD2
chr12	119178640	119178870	Upregulated	-176	NM_014365	HSPB8
chr12	119804040	119804466	Upregulated	73067	NM_001206999	CIT
chr12	119877227	119877468	Upregulated	-28	NM_007174	CIT
chr12	121800563	121800803	Upregulated	2263	NR_152735	LINC01089
chr13	31199708	31200722	Upregulated	240	NM_194318	B3GLCT
chr13	37656744	37656964	Upregulated	-58010	NM_001286666	POSTN
chr13	40921694	40921958	Upregulated	-52	NR_003365	SUGT1P3
chr13	48749770	48750099	Upregulated	96006	NM_020377	CYSLTR2
chr13	93227272	93227685	Upregulated	672	NM_005708	GPC6
chr13	93227992	93228387	Upregulated	1383	NM_005708	GPC6
chr13	101258224	101258525	Upregulated	158133	NM_001350748	NALCN
chr13	101307172	101307578	Upregulated	109133	NM_001350748	NALCN
chr13	101416012	101416905	Upregulated	49	NM_001350748	NALCN
chr13	101453858	101454087	Upregulated	1298	NM_004791	ITGBL1
chr13	109870295	109870493	Upregulated	-83811	NM_003749	IRS2
chr13	110250598	110250891	Upregulated	56412	NM_001303110	COL4A1
chr13	110306911	110307550	Upregulated	-53	NM_001846	COL4A2
chr13	110561160	110561432	Upregulated	426	NM_017817	RAB20
chr13	110561594	110561951	Upregulated	-51	NM_017817	RAB20
chr13	113209460	113210226	Upregulated	230	NM_001354940	CUL4A
chr14	20469186	20469852	Upregulated	113	NM_000270	PNP
chr14	22836788	22837040	Upregulated	329	NM_004995	MMP14
chr14	22837442	22837724	Upregulated	998	NM_004995	MMP14
chr14	22845833	22846037	Upregulated	9350	NM_004995	MMP14
chr14	22853123	22853365	Upregulated	16659	NM_004995	MMP14
chr14	24146627	24146934	Upregulated	-94	NM_001310332	RNF31
chr14	24147155	24147746	Upregulated	-47	NM_017999	RNF31
chr14	35365575	35365797	Upregulated	39063	NM_020529	NFKBIA
chr14	35384555	35384845	Upregulated	20049	NM_020529	NFKBIA
chr14	35403799	35404818	Upregulated	440	NM_020529	NFKBIA
chr14	51094635	51095710	Upregulated	531	NM_015163	TRIM9
chr14	52068856	52069627	Upregulated	-183	NM_007361	NID2
chr14	74594914	74595201	Upregulated	17179	NM_000428	LTBP2
chr14	74611424	74612053	Upregulated	498	NM_000428	LTBP2
chr14	78243072	78243553	Upregulated	72940	NR_073547	NRXN3
chr14	78503523	78503730	Upregulated	99908	NM_004796	NRXN3
chr14	79257294	79257597	Upregulated	-21934	NM_001105250	NRXN3
chr14	79278989	79279621	Upregulated	-75	NM_001105250	NRXN3
chr14	79369787	79370003	Upregulated	90515	NR_073546	NRXN3
chr14	91234158	91234950	Upregulated	10150	NM_001177676	GPR68
chr14	91253338	91253578	Upregulated	422	NM_001348437	GPR68
chr14	91277914	91278183	Upregulated	-24169	NM_003485	GPR68
chr14	91303679	91303878	Upregulated	-49899	NM_003485	GPR68
chr14	91313241	91313745	Upregulated	-59613	NM_003485	GPR68
chr14	93115229	93116138	Upregulated	241	NM_001142594	ITPK1
chr14	95516628	95516893	Upregulated	-111	NM_152592	SYNE3
chr14	96240713	96240933	Upregulated	-15387	NM_000710	BDKRB1
chr14	100376158	100376582	Upregulated	-43	NM_173701	WARS1
chr14	101560938	101561137	Upregulated	-313	NM_001362	DIO3
chr14	102041542	102041760	Upregulated	45393	NM_005348	HSP90AA1
chr14	102078828	102079275	Upregulated	7992	NM_005348	HSP90AA1
chr14	102086645	102087753	Upregulated	-155	NM_005348	HSP90AA1
chr14	102139244	102139963	Upregulated	145	NM_001017963	HSP90AA1
chr14	103126958	103127626	Upregulated	3831	NM_001371221	TNFAIP2
chr15	43746155	43746525	Upregulated	-42	NR_002318	CATSPER2P1
chr15	43746760	43746974	Upregulated	429	NM_005313	PDIA3
chr15	43776794	43777391	Upregulated	7	NM_001199877	SERF2
chr15	43791910	43792490	Upregulated	-120	NM_001199878	SERF2
chr15	44711241	44711615	Upregulated	-89	NM_004048	B2M
chr15	44711801	44712038	Upregulated	403	NM_004048	B2M
chr15	48963225	48963717	Upregulated	448	NM_203349	SHC4
chr15	48976256	48976485	Upregulated	-12452	NM_203349	SHC4
chr15	56465064	56465357	Upregulated	-74	NM_018365	MNS1
chr15	62708558	62708836	Upregulated	61386	NM_015059	TLN2
chr15	63121646	63122588	Upregulated	256	NM_001288585	LACTB
chr15	64162814	64163474	Upregulated	-122	NM_000942	PPIB
chr15	64835774	64835982	Upregulated	-6005	NM_001195059	PLEKHO2
chr15	64841332	64841851	Upregulated	-291	NM_001195059	PLEKHO2
chr15	64866052	64866380	Upregulated	24301	NM_025201	PLEKHO2
chr15	64883996	64884292	Upregulated	-27758	NM_182703	ANKDD1A
chr15	64911762	64912072	Upregulated	15	NM_182703	ANKDD1A
chr15	64947488	64947747	Upregulated	35716	NM_182703	ANKDD1A
chr15	65422386	65423199	Upregulated	154	NM_020962	IGDCC4
chr15	65530363	65530954	Upregulated	196	NM_016395	HACD3
chr15	70763125	70763782	Upregulated	104	NM_018003	UACA
chr15	72237376	72237676	Upregulated	-5902	NM_001206797	PKM
chr15	74995346	74995757	Upregulated	-11	NR_033660	SCAMP5
chr15	75706312	75706524	Upregulated	6430	NM_001897	CSPG4
chr15	75712750	75712961	Upregulated	-8	NM_001897	CSPG4
chr15	77419741	77420468	Upregulated	-1	NM_001385027	PEAK1
chr15	81216567	81216773	Upregulated	17194	NM_001352686	IL16
chr15	81235888	81236483	Upregulated	36710	NM_001352686	IL16
chr15	82343110	82343339	Upregulated	6250	NM_001322400	GOLGA6L10
chr15	88638637	88639083	Upregulated	-156	NM_002201	ISG20
chr15	90902323	90903123	Upregulated	58	NR_135502	MAN2A2
chr15	100879238	100880307	Upregulated	-58	NM_001293815	ALDH1A3
chr16	3134884	3135420	Upregulated	123	NM_001134655	ZNF213
chr16	10385849	10386354	Upregulated	41	NR_147927	ATF7IP2
chr16	12803803	12804012	Upregulated	-21	NM_001099455	CPPED1
chr16	15649982	15650559	Upregulated	26	NM_017668	NDE1
chr16	15672818	15673046	Upregulated	22687	NM_017668	NDE1
chr16	15714881	15715099	Upregulated	64745	NM_017668	NDE1
chr16	15737373	15737583	Upregulated	87233	NM_017668	NDE1
chr16	15750098	15750403	Upregulated	100006	NM_017668	NDE1
chr16	15949295	15949902	Upregulated	-17	NM_004996	ABCC1
chr16	15996716	15996941	Upregulated	47213	NM_004996	ABCC1
chr16	16022086	16022370	Upregulated	72612	NM_004996	ABCC1
chr16	19717789	19718641	Upregulated	12	NM_001348533	KNOP1
chr16	30096148	30096447	Upregulated	-85	NM_031477	YPEL3
chr16	30748146	30748834	Upregulated	65	NM_000294	PHKG2
chr16	48365856	48366122	Upregulated	-102	NM_001006610	SIAH1
chr16	48384434	48385844	Upregulated	274	NM_003031	SIAH1
chr16	48496659	48496954	Upregulated	-111394	NM_003031	SIAH1
chr16	50693485	50693767	Upregulated	20	NR_163434	NOD2
chr16	53665047	53665275	Upregulated	38698	NM_001127897	RPGRIP1L
chr16	55479426	55479665	Upregulated	348	NM_004530	MMP2
chr16	64440583	64440797	Upregulated	681373	NM_001330576	CDH11
chr16	64475986	64476184	Upregulated	645978	NM_001330576	CDH11
chr16	64910408	64910826	Upregulated	211446	NM_001330576	CDH11
chr16	64950697	64950930	Upregulated	171249	NM_001330576	CDH11
chr16	65070877	65071122	Upregulated	51063	NM_001330576	CDH11
chr16	65071714	65071941	Upregulated	50235	NM_001330576	CDH11
chr16	65122210	65122427	Upregulated	-256	NM_001308392	CDH11
chr16	65124679	65124904	Upregulated	-2729	NM_001308392	CDH11
chr16	67399418	67399682	Upregulated	-6052	NM_015964	TPPP3
chr16	69339117	69339739	Upregulated	-84	NM_001199434	NIP7
chr16	71845682	71846064	Upregulated	-103	NM_001137675	ATXN1L
chr16	71860240	71860444	Upregulated	14366	NM_001137675	ATXN1L
chr16	83953080	83953305	Upregulated	-47	NM_182981	OSGIN1
chr16	87868920	87869635	Upregulated	229	NM_003486	SLC7A5
chr16	88655179	88655388	Upregulated	-4231	NM_000101	CYBA
chr16	88662714	88663483	Upregulated	-8	NM_002461	MVD
chr16	88705997	88706676	Upregulated	71	NM_001171815	RNF166
chr16	89657468	89658123	Upregulated	-8	NM_001271908	SPATA33
chr17	1627734	1628051	Upregulated	523	NM_001284498	SLC43A2
chr17	1628365	1629218	Upregulated	42	NM_152346	SLC43A2
chr17	1748479	1748738	Upregulated	5583	NM_001165920	SERPINF2
chr17	1754136	1754335	Upregulated	-7689	NM_001329904	SERPINF1
chr17	1769891	1770089	Upregulated	-1681	NM_001329905	SERPINF1
chr17	3667976	3668732	Upregulated	224	NM_014604	TAX1BP3
chr17	3669169	3669380	Upregulated	463	NM_031298	EMC6
chr17	4908767	4909327	Upregulated	-5949	NM_000080	CHRNE
chr17	8176211	8176703	Upregulated	-77	NM_001351280	TMEM107
chr17	10114576	10114811	Upregulated	-78037	NM_201432	GAS7
chr17	10114969	10115415	Upregulated	-78535	NM_201432	GAS7
chr17	10127888	10128326	Upregulated	70499	NM_201433	GAS7
chr17	10198002	10198425	Upregulated	392	NM_201433	GAS7
chr17	10198666	10198984	Upregulated	-219	NM_201433	GAS7
chr17	10729672	10730160	Upregulated	107	NM_001004313	TMEM220
chr17	17681253	17681986	Upregulated	162	NM_030665	RAI1
chr17	17694576	17695024	Upregulated	13342	NM_030665	RAI1
chr17	17700447	17700914	Upregulated	19223	NM_030665	RAI1
chr17	17823544	17823973	Upregulated	-129	NM_001321096	SREBF1
chr17	17836251	17837115	Upregulated	303	NM_001005291	SREBF1
chr17	17869338	17869545	Upregulated	-32431	NM_004176	SREBF1
chr17	17900694	17900907	Upregulated	-63790	NM_004176	SREBF1
chr17	18007011	18007209	Upregulated	32058	NM_145691	ATPAF2
chr17	18018447	18018732	Upregulated	20578	NM_145691	ATPAF2
chr17	19387650	19387886	Upregulated	-578	NM_001198695	MFAP4
chr17	20908406	20908832	Upregulated	-12409	NR_160711	CCDC144NL-AS1
chr17	29589458	29589741	Upregulated	48	NM_014030	GIT1
chr17	30906250	30906449	Upregulated	-112	NM_024683	TEFM
chr17	36591716	36592240	Upregulated	99	NM_024308	DHRS11
chr17	39151168	39151677	Upregulated	214	NM_020405	PLXDC1
chr17	41818158	41818509	Upregulated	5330	NM_021939	FKBP10
chr17	43900510	43900780	Upregulated	-21	NM_001278376	MPP2
chr17	43907438	43907637	Upregulated	-2	NM_005374	MPP2
chr17	44829517	44829810	Upregulated	623	NM_005497	GJC1
chr17	44829962	44830415	Upregulated	98	NM_005497	GJC1
chr17	48037609	48037808	Upregulated	88	NM_016429	COPZ2
chr17	50200227	50200426	Upregulated	1304	NM_000088	COL1A1
chr17	62628028	62628272	Upregulated	480	NM_006039	MRC2
chr17	62652292	62652530	Upregulated	24741	NM_006039	MRC2
chr17	62666510	62666718	Upregulated	38944	NM_006039	MRC2
chr17	62966109	62966689	Upregulated	164	NM_025185	TANC2
chr17	68019854	68020234	Upregulated	-15691	NM_002266	KPNA2
chr17	68035353	68036054	Upregulated	-31	NM_002266	KPNA2
chr17	70189010	70189211	Upregulated	19579	NM_000891	KCNJ2
chr17	75515562	75516045	Upregulated	-267	NM_020753	CASKIN2
chr17	75721205	75721703	Upregulated	-5	NM_001005731	ITGB4
chr17	75730272	75730511	Upregulated	5696	NM_001005619	ITGB4
chr17	75743755	75743978	Upregulated	19171	NM_001005619	ITGB4
chr17	76239662	76240891	Upregulated	216	NM_052916	RNF157
chr17	76383984	76384913	Upregulated	-160	NM_021972	SPHK1
chr17	76405180	76405501	Upregulated	20063	NM_001142602	SPHK1
chr17	76585606	76586294	Upregulated	-90	NM_006456	ST6GALNAC2
chr17	78086788	78087003	Upregulated	41859	NM_001374594	TMC6
chr17	78168430	78168933	Upregulated	101	NM_004710	SYNGR2
chr17	78186930	78187352	Upregulated	63	NM_001363848	TK1
chr17	78781496	78782537	Upregulated	191	NM_001365039	CYTH1
chr17	78993639	78993889	Upregulated	-13841	NM_005567	LGALS3BP
chr17	81035286	81035862	Upregulated	423	NM_001385127	BAIAP2
chr17	81222780	81223511	Upregulated	-181	NM_001009811	CEP131
chr17	81399534	81399985	Upregulated	1018	NR_039894	MIR4740
chr17	81711970	81712287	Upregulated	-107	NM_001270953	SLC25A10
chr17	81712526	81712793	Upregulated	376	NM_012140	SLC25A10
chr17	81733802	81734000	Upregulated	21617	NM_012140	SLC25A10
chr17	81740762	81740985	Upregulated	28590	NM_012140	SLC25A10
chr17	81860306	81861293	Upregulated	-265	NM_000918	P4HB
chr17	81911091	81911578	Upregulated	64	NM_001256435	PCYT2
chr17	82698328	82698995	Upregulated	36	NM_006822	RAB40B
chr18	9708151	9708442	Upregulated	-4	NM_006868	RAB31
chr18	13136997	13137321	Upregulated	-80523	NM_001378101	LDLRAD4
chr18	13218380	13218735	Upregulated	-202	NM_001378100	LDLRAD4
chr18	26547420	26548159	Upregulated	763	NM_001142730	KCTD1
chr18	26656900	26657196	Upregulated	425	NM_001258222	KCTD1
chr18	31042557	31042758	Upregulated	84	NM_001941	DSC3
chr18	61894033	61894528	Upregulated	-1274	NM_173557	RNF152
chr18	66336209	66336416	Upregulated	267777	NM_001271028	CDH19
chr19	344477	345030	Upregulated	87	NM_001346105	MIER2
chr19	2840898	2842146	Upregulated	47	NM_152791	ZNF555
chr19	3359265	3359728	Upregulated	-133	NM_001245005	NFIC
chr19	3359967	3360452	Upregulated	580	NM_205843	NFIC
chr19	3366426	3366703	Upregulated	-18	NM_001245004	NFIC
chr19	3381663	3382245	Upregulated	15371	NM_005597	NFIC
chr19	3388010	3388208	Upregulated	21526	NM_005597	NFIC
chr19	3404566	3405283	Upregulated	38342	NM_005597	NFIC
chr19	6475444	6475643	Upregulated	6243	NM_001290331	DENND1C
chr19	6772760	6772958	Upregulated	151	NM_001258206	VAV1
chr19	6821593	6821938	Upregulated	49058	NM_001258206	VAV1
chr19	7467322	7467671	Upregulated	21538	NM_001270539	PEX11G
chr19	7477249	7477462	Upregulated	11679	NM_001270539	PEX11G
chr19	7488763	7489182	Upregulated	62	NM_001270539	PEX11G
chr19	10270813	10271142	Upregulated	-142	NM_000201	ICAM1
chr19	10544046	10544287	Upregulated	263	NM_001281504	ATG4D
chr19	10717433	10718590	Upregulated	-41	NM_004945	DNM2
chr19	11578851	11579091	Upregulated	4	NM_001111036	ACP5
chr19	12064907	12065177	Upregulated	311	NR_134326	ZNF844
chr19	12365498	12366062	Upregulated	-97	NM_030824	ZNF442
chr19	12938190	12938909	Upregulated	-59	NM_004343	CALR
chr19	13151747	13152039	Upregulated	1482	NM_004907	IER2
chr19	13153670	13153935	Upregulated	3392	NM_004907	IER2
chr19	13162815	13163306	Upregulated	12650	NM_004907	IER2
chr19	13207322	13207652	Upregulated	57076	NM_004907	IER2
chr19	13286690	13286905	Upregulated	136387	NM_004907	IER2
chr19	13298557	13299183	Upregulated	148459	NM_004907	IER2
chr19	14517858	14518850	Upregulated	43	NM_006145	DNAJB1
chr19	17469533	17470744	Upregulated	-385	NM_198580	SLC27A1
chr19	17486535	17486952	Upregulated	16220	NM_198580	SLC27A1
chr19	18760014	18760312	Upregulated	31142	NM_000095	COMP
chr19	18787397	18787613	Upregulated	3800	NM_000095	COMP
chr19	19063474	19064145	Upregulated	-184	NM_001321544	SLC25A42
chr19	29665331	29665565	Upregulated	-13	NM_024310	PLEKHF1
chr19	29674347	29674555	Upregulated	8990	NM_024310	PLEKHF1
chr19	29687612	29687846	Upregulated	22268	NM_024310	PLEKHF1
chr19	33176620	33177675	Upregulated	-17182	NM_002333	LRP3
chr19	33194139	33195111	Upregulated	295	NM_002333	LRP3
chr19	33205497	33205825	Upregulated	11331	NM_002333	LRP3
chr19	35899792	35900113	Upregulated	-210	NM_001365705	NFKBID
chr19	36605226	36605683	Upregulated	142	NM_001256838	ZNF382
chr19	38869704	38870304	Upregulated	8271	NM_198445	RINL
chr19	38883629	38883854	Upregulated	-5467	NM_001195833	RINL
chr19	39391004	39391435	Upregulated	-114	NR_046384	PAF1
chr19	41352700	41353002	Upregulated	1071	NM_000660	TGFB1
chr19	41354631	41354830	Upregulated	-809	NM_000660	TGFB1
chr19	43463090	43463973	Upregulated	2076	NM_014400	LYPD3
chr19	43475243	43475634	Upregulated	-9831	NM_014400	LYPD3
chr19	43668351	43669076	Upregulated	1455	NM_002659	PLAUR
chr19	43754504	43755212	Upregulated	104	NM_019108	SMG9
chr19	46648810	46649841	Upregulated	5392	NM_001301046	DACT3
chr19	46660767	46661704	Upregulated	-54	NM_145056	DACT3
chr19	46850477	46851064	Upregulated	75	NM_001301078	AP2S1
chr19	47483920	47484436	Upregulated	41	NM_007059	KPTN
chr19	48333970	48334202	Upregulated	8087	NM_001313905	EMP3
chr19	48342526	48342757	Upregulated	16643	NM_001313905	EMP3
chr19	50724444	50725349	Upregulated	1533	NM_002975	CLEC11A
chr19	51713413	51713987	Upregulated	10291	NM_001297436	HAS1
chr19	51719179	51719934	Upregulated	4434	NM_001297436	HAS1
chr19	51726124	51726424	Upregulated	-2283	NM_001523	HAS1
chr19	52336166	52336382	Upregulated	29	NM_001161426	ZNF610
chr19	54115275	54115554	Upregulated	260	NM_013342	TFPT
chr19	54415265	54415464	Upregulated	-99	NM_001201461	TTYH1
chr19	57363124	57363656	Upregulated	-161	NM_001355204	TRAPPC2B
chr19	57578685	57579193	Upregulated	-12	NM_001353405	ZNF416
chr2	1648821	1649084	Upregulated	95562	NM_012293	PXDN
chr2	1817561	1817762	Upregulated	-73147	NM_012293	PXDN
chr2	1861699	1861982	Upregulated	-117326	NM_012293	PXDN
chr2	1892072	1892292	Upregulated	-147667	NM_012293	PXDN
chr2	3557980	3558659	Upregulated	13	NR_165467	RNASEH1
chr2	6877597	6877795	Upregulated	-81	NM_080657	RSAD2
chr2	17878291	17878794	Upregulated	-124	NM_002252	KCNS3
chr2	17976839	17977675	Upregulated	98590	NM_002252	KCNS3
chr2	19538524	19538722	Upregulated	-180000	NM_145260	OSR1
chr2	25041886	25042525	Upregulated	130	NM_014971	EFR3B
chr2	27078338	27078580	Upregulated	-156	NM_007046	EMILIN1
chr2	32946741	32947737	Upregulated	286	NM_206943	LTBP1
chr2	33069814	33070045	Upregulated	-64666	NM_001166265	LTBP1
chr2	33134339	33134572	Upregulated	-140	NM_001166265	LTBP1
chr2	37344521	37344804	Upregulated	33	NM_012413	QPCT
chr2	37460266	37460644	Upregulated	115825	NM_012413	QPCT
chr2	37590207	37590515	Upregulated	81281	NM_006449	CDC42EP3
chr2	37671278	37671869	Upregulated	68	NM_006449	CDC42EP3
chr2	37672410	37672618	Upregulated	-59	NM_001270436	CDC42EP3
chr2	38074408	38075166	Upregulated	1364	NM_000104	CYP1B1
chr2	55885736	55885934	Upregulated	37947	NM_001039348	EFEMP1
chr2	55923451	55923893	Upregulated	110	NM_001039348	EFEMP1
chr2	84905477	84905915	Upregulated	40	NM_021103	TMSB10
chr2	84919964	84920352	Upregulated	14502	NM_021103	TMSB10
chr2	84925859	84926191	Upregulated	20369	NM_021103	TMSB10
chr2	86789622	86789836	Upregulated	1184	NM_001768	CD8A
chr2	87418826	87419169	Upregulated	-36429	NR_024205	CYTOR
chr2	87428427	87428814	Upregulated	-26806	NR_024205	CYTOR
chr2	95207163	95207599	Upregulated	41572	NM_001282398	ZNF2
chr2	96760617	96761787	Upregulated	300	NM_020184	CNNM4
chr2	107986477	107986871	Upregulated	150	NM_001305006	SLC5A7
chr2	108533798	108534845	Upregulated	-103	NR_135290	GCC2-AS1
chr2	108636373	108636626	Upregulated	15249	NM_001193484	LIMS1
chr2	108654860	108655059	Upregulated	-74	NM_001193485	LIMS1
chr2	112138238	112138538	Upregulated	3	NM_153214	FBLN7
chr2	112181681	112181901	Upregulated	43406	NM_153214	FBLN7
chr2	112255020	112255235	Upregulated	-86	NM_032494	ZC3H8
chr2	132645256	132645471	Upregulated	24841	NM_001321235	LYPD1
chr2	132670005	132670262	Upregulated	71	NM_001321235	LYPD1
chr2	144516834	144517221	Upregulated	-2586	NR_040248	ZEB2-AS1
chr2	144517388	144517595	Upregulated	-2122	NR_040248	ZEB2-AS1
chr2	150472555	150472823	Upregulated	15006	NM_001254738	RND3
chr2	150486083	150486441	Upregulated	1433	NM_001254738	RND3
chr2	150487653	150487891	Upregulated	-77	NM_005168	RND3
chr2	151289312	151289556	Upregulated	234	NM_004688	NMI
chr2	156332633	156333255	Upregulated	-223	NM_173173	NR4A2
chr2	156334371	156334889	Upregulated	-1909	NM_173173	NR4A2
chr2	158968444	158968884	Upregulated	24	NR_146421	TANC1
chr2	158969053	158969292	Upregulated	533	NR_146421	TANC1
chr2	166494017	166494327	Upregulated	77	NM_002976	SCN7A
chr2	171455600	171455849	Upregulated	-20922	NM_024770	METTL8
chr2	174486605	174487430	Upregulated	11	NM_001267050	GPR155
chr2	186575281	186575616	Upregulated	-14607	NM_001145000	ITGAV
chr2	186589788	186590634	Upregulated	155	NM_002210	ITGAV
chr2	200199787	200199988	Upregulated	-105991	NM_015535	SPATS2L
chr2	200306493	200307202	Upregulated	155	NM_001100423	SPATS2L
chr2	200307440	200307748	Upregulated	901	NM_001100423	SPATS2L
chr2	215436017	215436462	Upregulated	-172	NM_001365520	FN1
chr2	219418337	219419107	Upregulated	345	NM_001382710	DES
chr2	223465929	223466142	Upregulated	136325	NM_003469	SCG2
chr2	223613066	223613437	Upregulated	-10891	NM_003469	SCG2
chr2	224038780	224039424	Upregulated	184	NM_001136528	SERPINE2
chr2	231528609	231528807	Upregulated	1737	NM_006056	NMUR1
chr2	231557905	231558155	Upregulated	-27585	NM_006056	NMUR1
chr2	237291365	237291576	Upregulated	122693	NM_004369	COL6A3
chr2	240586144	240587020	Upregulated	-152	NM_023085	CAPN10
chr20	1894437	1895082	Upregulated	18	NM_080792	SIRPA
chr20	2749551	2749812	Upregulated	50945	NM_001184699	CPXM1
chr20	2752135	2752566	Upregulated	48276	NM_001184699	CPXM1
chr20	2800424	2800642	Upregulated	94	NM_001184699	CPXM1
chr20	2805596	2805856	Upregulated	-5099	NM_019609	CPXM1
chr20	4014985	4015846	Upregulated	142	NM_001134338	RNF24
chr20	4064147	4064450	Upregulated	-48741	NM_001321749	RNF24
chr20	4148692	4149389	Upregulated	213	NM_175839	SMOX
chr20	4823135	4823729	Upregulated	176	NM_014737	RASSF2
chr20	5610593	5611272	Upregulated	73	NM_019593	GPCPD1
chr20	10217542	10217938	Upregulated	-1090	NM_001322903	SNAP25
chr20	17681348	17681838	Upregulated	649	NM_001365613	RRBP1
chr20	17682139	17682665	Upregulated	-160	NM_001042576	RRBP1
chr20	24469676	24470025	Upregulated	45	NM_001323607	SYNDIG1
chr20	24502311	24502517	Upregulated	32453	NR_147606	SYNDIG1
chr20	25696428	25697107	Upregulated	85	NM_015655	ZNF337
chr20	36092115	36093029	Upregulated	-138	NM_001258329	EPB41L1
chr20	36154577	36154882	Upregulated	-10	NM_012156	EPB41L1
chr20	37310160	37310371	Upregulated	19997	NM_001376533	MANBAL
chr20	37315223	37315491	Upregulated	25088	NM_001376533	MANBAL
chr20	37384168	37384400	Upregulated	38144	NM_198291	SRC
chr20	38902699	38902900	Upregulated	-23617	NM_030919	FAM83D
chr20	38926068	38926900	Upregulated	67	NM_030919	FAM83D
chr20	49812521	49813121	Upregulated	-7	NR_048538	SLC9A8
chr20	49982354	49982905	Upregulated	-350	NM_005985	SNAI1
chr20	50010060	50010352	Upregulated	27226	NM_005985	SNAI1
chr20	51004219	51004765	Upregulated	18615	NM_002237	KCNG1
chr20	51009587	51010292	Upregulated	13167	NM_002237	KCNG1
chr20	51022489	51022687	Upregulated	519	NM_002237	KCNG1
chr20	51023141	51023651	Upregulated	-289	NM_002237	KCNG1
chr20	51523431	51523645	Upregulated	19181	NM_173091	NFATC2
chr20	51532556	51532939	Upregulated	9971	NM_173091	NFATC2
chr20	51541197	51541462	Upregulated	1389	NM_173091	NFATC2
chr20	51562701	51563167	Upregulated	-95	NM_001136021	NFATC2
chr20	51631389	51631834	Upregulated	-68773	NM_001136021	NFATC2
chr20	54475904	54476113	Upregulated	416	NM_001294161	DOK5
chr20	57266216	57266629	Upregulated	218	NM_001719	BMP7
chr20	57283155	57283404	Upregulated	-16639	NM_001719	BMP7
chr20	57709249	57709687	Upregulated	547	NM_020182	PMEPA1
chr20	57709958	57710282	Upregulated	-63	NR_131157	NKILA
chr20	57718508	57718730	Upregulated	-7083	NM_199171	PMEPA1
chr20	58840219	58840642	Upregulated	683	NM_016592	GNAS
chr20	58854945	58855144	Upregulated	2064	NM_001077490	GNAS
chr20	58888858	58889380	Upregulated	-61	NM_001309840	GNAS
chr20	58889880	58890635	Upregulated	1078	NM_001309840	GNAS
chr20	59006996	59007542	Upregulated	-15	NM_001336	CTSZ
chr20	63687607	63687808	Upregulated	-8944	NM_003823	TNFRSF6B
chr21	26169509	26169738	Upregulated	1146	NM_001204303	APP
chr21	26170242	26171023	Upregulated	137	NM_001204303	APP
chr21	33380634	33380914	Upregulated	-22122	NM_001329128	IFNGR2
chr21	33383087	33383313	Upregulated	-19696	NM_001329128	IFNGR2
chr21	33403280	33403710	Upregulated	82	NM_005534	IFNGR2
chr21	33491587	33491816	Upregulated	14	NM_001040192	DNAJC28
chr21	39445308	39446071	Upregulated	88	NM_001384292	LCA5L
chr21	45405296	45406031	Upregulated	499	NM_001379500	COL18A1
chr21	46003401	46004003	Upregulated	21932	NM_001848	COL6A1
chr21	46022097	46022295	Upregulated	40426	NM_001848	COL6A1
chr21	46036335	46036680	Upregulated	54738	NM_001848	COL6A1
chr21	46039090	46039328	Upregulated	57439	NM_001848	COL6A1
chr21	46049220	46049578	Upregulated	-48713	NM_001849	COL6A2
chr21	46060777	46061001	Upregulated	-37223	NM_001849	COL6A2
chr21	46090862	46091326	Upregulated	-7018	NM_001849	COL6A2
chr21	46092437	46092774	Upregulated	-5506	NM_001849	COL6A2
chr21	46098030	46098638	Upregulated	215	NM_058175	COL6A2
chr21	46112045	46112665	Upregulated	14236	NM_058175	COL6A2
chr22	18023579	18023997	Upregulated	773	NM_015241	MICAL3
chr22	18024477	18024676	Upregulated	-16	NM_015241	MICAL3
chr22	19854798	19855458	Upregulated	-254	NM_024627	RTL10
chr22	23180504	23181029	Upregulated	258	NM_004327	BCR
chr22	23181190	23181414	Upregulated	793	NM_004327	BCR
chr22	27614292	27614577	Upregulated	187321	NM_002430	MN1
chr22	27718226	27718599	Upregulated	83343	NM_002430	MN1
chr22	27801133	27801459	Upregulated	460	NM_002430	MN1
chr22	36355061	36355266	Upregulated	32803	NM_002473	MYH9
chr22	36387484	36388499	Upregulated	-25	NM_002473	MYH9
chr22	36505950	36506348	Upregulated	891	NM_001102371	FOXRED2
chr22	36507019	36507224	Upregulated	-82	NM_024955	FOXRED2
chr22	37051682	37052176	Upregulated	193	NM_001282684	KCTD17
chr22	37069001	37069287	Upregulated	17408	NM_001282684	KCTD17
chr22	37199248	37199634	Upregulated	-18	NM_001365878	C1QTNF6
chr22	37674935	37675608	Upregulated	-364	NM_002305	LGALS1
chr22	39231671	39231870	Upregulated	9138	NM_033016	PDGFB
chr22	39243955	39244189	Upregulated	910	NM_002608	PDGFB
chr22	43142911	43143473	Upregulated	205	NM_014507	MCAT
chr22	45212275	45212617	Upregulated	-62	NM_015264	KIAA0930
chr22	45240606	45241029	Upregulated	76	NM_001009880	KIAA0930
chr22	45309450	45310099	Upregulated	-63	NM_001349914	FAM118A
chr22	45323214	45323428	Upregulated	4878	NM_001349913	FAM118A
chr22	50326736	50327503	Upregulated	-108	NM_001001794	DENND6B
chr3	4978117	4978463	Upregulated	-1147	NM_003670	BHLHE40
chr3	4978639	4979001	Upregulated	-617	NM_003670	BHLHE40
chr3	13548881	13549456	Upregulated	44	NM_001004019	FBLN2
chr3	15332275	15332753	Upregulated	72	NM_004844	SH3BP5
chr3	38136857	38137530	Upregulated	48	NR_024024	ACAA1
chr3	41961960	41962654	Upregulated	-204	NM_001322501	ULK4
chr3	42013378	42013651	Upregulated	-51412	NM_001322501	ULK4
chr3	48898428	48899086	Upregulated	125	NM_000387	SLC25A20
chr3	48989706	48990536	Upregulated	-120	NM_177939	P4HTM
chr3	58463817	58464041	Upregulated	-28167	NM_001128214	KCTD6
chr3	58491776	58492503	Upregulated	44	NM_001128214	KCTD6
chr3	62318891	62319147	Upregulated	-3	NM_001291941	CEP15
chr3	98901164	98902124	Upregulated	51	NM_080927	DCBLD2
chr3	99505924	99506234	Upregulated	-132515	NM_001850	COL8A1
chr3	99638359	99638619	Upregulated	-105	NM_001850	COL8A1
chr3	99659107	99659379	Upregulated	20649	NM_020351	COL8A1
chr3	99677944	99678174	Upregulated	39465	NM_020351	COL8A1
chr3	99708129	99708695	Upregulated	69818	NM_020351	COL8A1
chr3	100492106	100492727	Upregulated	-202	NM_001363876	TMEM45A
chr3	104503152	104503355	Upregulated	-863459	NM_001243281	ALCAM
chr3	105366427	105366923	Upregulated	-38	NM_001243281	ALCAM
chr3	112653672	112653927	Upregulated	-12657	NM_199512	CCDC80
chr3	119294536	119294778	Upregulated	274	NM_020754	ARHGAP31
chr3	120450605	120451419	Upregulated	-20	NM_007085	FSTL1
chr3	122416023	122416226	Upregulated	-63	NM_019069	WDR5B
chr3	127628853	127629671	Upregulated	77	NM_015720	PODXL2
chr3	129596235	129596868	Upregulated	10124	NM_015103	PLXND1
chr3	129605282	129606219	Upregulated	925	NM_015103	PLXND1
chr3	129606399	129607016	Upregulated	-32	NM_015103	PLXND1
chr3	129626714	129627136	Upregulated	-20249	NM_015103	PLXND1
chr3	146160939	146161432	Upregulated	-2	NM_182943	PLOD2
chr3	150762581	150763699	Upregulated	29	NM_005067	SIAH2
chr3	150779035	150779674	Upregulated	-16186	NM_005067	SIAH2
chr3	154121213	154121509	Upregulated	-29	NM_015595	ARHGEF26
chr3	154122240	154122482	Upregulated	971	NM_001251963	ARHGEF26
chr3	155744717	155745143	Upregulated	141	NM_014996	PLCH1
chr3	158672332	158672964	Upregulated	0	NM_020169	LXN
chr3	160399112	160399408	Upregulated	-35	NM_020800	IFT80
chr3	168032532	168032731	Upregulated	63292	NM_001308155	GOLIM4
chr3	168095054	168096346	Upregulated	224	NM_001308155	GOLIM4
chr3	170310239	170310465	Upregulated	-47363	NM_001145098	SKIL
chr3	170356681	170357852	Upregulated	-448	NM_001145098	SKIL
chr3	170418705	170418975	Upregulated	-28	NM_005602	CLDN11
chr3	170419737	170420151	Upregulated	1076	NM_005602	CLDN11
chr3	196317628	196318423	Upregulated	214	NM_152773	DYNLT2B
chr4	1152057	1152259	Upregulated	20425	NM_012445	SPON2
chr4	1170972	1171569	Upregulated	1312	NM_012445	SPON2
chr4	1192103	1192400	Upregulated	16710	NR_024569	LOC100130872
chr4	1194354	1194561	Upregulated	14504	NR_024569	LOC100130872
chr4	1338668	1338868	Upregulated	-8440	NM_001317934	UVSSA
chr4	1346560	1347722	Upregulated	-67	NM_001317934	UVSSA
chr4	2042303	2042540	Upregulated	427	NM_001141936	NICOL1
chr4	2746283	2746482	Upregulated	9953	NM_024309	TNIP2
chr4	2755936	2756257	Upregulated	239	NM_024309	TNIP2
chr4	2763883	2764422	Upregulated	-7817	NM_001292016	TNIP2
chr4	3955376	3956155	Upregulated	-338	NR_130740	FAM86EP
chr4	5711104	5711607	Upregulated	155	NM_153717	EVC
chr4	6782388	6783827	Upregulated	376	NM_001100590	KIAA0232
chr4	30721510	30722805	Upregulated	1789	NM_001173523	PCDH7
chr4	38688692	38688985	Upregulated	-24211	NR_026804	KLF3-AS1
chr4	52861982	52862220	Upregulated	-216	NM_023940	RASL11B
chr4	52862448	52862974	Upregulated	394	NM_023940	RASL11B
chr4	55346113	55346754	Upregulated	192	NM_024592	SRD5A3
chr4	74099227	74099467	Upregulated	-152	NM_002089	CXCL2
chr4	74109134	74109368	Upregulated	-10056	NM_002089	CXCL2
chr4	94757975	94758397	Upregulated	231	NM_001203	BMPR1B
chr4	95130009	95130301	Upregulated	38664	NM_001256794	BMPR1B
chr4	95255896	95256286	Upregulated	164600	NM_001256794	BMPR1B
chr4	145920286	145920579	Upregulated	18390	NM_178835	ZNF827
chr4	145936659	145936923	Upregulated	2032	NM_178835	ZNF827
chr4	145937231	145937638	Upregulated	1388	NM_178835	ZNF827
chr4	147481073	147481454	Upregulated	167	NM_001354797	EDNRA
chr4	158723196	158723510	Upregulated	43	NM_005038	PPID
chr4	165378904	165379575	Upregulated	232	NM_001873	CPE
chr4	173521937	173522434	Upregulated	-3042	NM_001329597	SCRG1
chr4	185535160	185535542	Upregulated	156	NM_014476	PDLIM3
chr4	185543026	185543254	Upregulated	-7582	NR_047562	PDLIM3
chr5	14871464	14872506	Upregulated	-207	NM_054027	ANKH
chr5	14900733	14901045	Upregulated	-29111	NM_054027	ANKH
chr5	14926005	14926286	Upregulated	-54368	NM_054027	ANKH
chr5	14960078	14960295	Upregulated	-88409	NM_054027	ANKH
chr5	15008568	15008798	Upregulated	-136905	NM_054027	ANKH
chr5	52787676	52788432	Upregulated	138	NM_181501	ITGA1
chr5	52799904	52800176	Upregulated	12124	NM_181501	ITGA1
chr5	52800686	52800972	Upregulated	12913	NM_181501	ITGA1
chr5	52988828	52989575	Upregulated	-150	NR_073107	ITGA2
chr5	55534562	55535367	Upregulated	-1	NM_003711	PLPP1
chr5	55601093	55601664	Upregulated	-66301	NR_103485	PLPP1
chr5	58459490	58460965	Upregulated	-89	NM_001252226	PLK2
chr5	69189583	69189810	Upregulated	114	NM_022909	CENPH
chr5	76715852	76716318	Upregulated	-41	NM_001311313	F2R
chr5	78984623	78985419	Upregulated	289	NM_000046	ARSB
chr5	83306693	83306958	Upregulated	-164848	NM_001164097	VCAN
chr5	83471473	83471815	Upregulated	-30	NM_001164097	VCAN
chr5	83473511	83474063	Upregulated	2043	NM_004385	VCAN
chr5	83474396	83474781	Upregulated	2845	NM_004385	VCAN
chr5	84378399	84378758	Upregulated	6288	NM_001278642	EDIL3
chr5	84384052	84384324	Upregulated	679	NM_001278642	EDIL3
chr5	85204468	85205049	Upregulated	-819879	NM_005711	EDIL3
chr5	89230338	89230536	Upregulated	-326332	NM_001131005	MEF2C
chr5	89313913	89314189	Upregulated	-409946	NM_001131005	MEF2C
chr5	91190100	91190375	Upregulated	124164	NR_103549	LUCAT1
chr5	91280471	91280888	Upregulated	33722	NR_103549	LUCAT1
chr5	91383243	91383671	Upregulated	-140	NM_001329672	ARRDC3
chr5	94618125	94619111	Upregulated	-14	NM_001385714	KIAA0825
chr5	100535228	100535455	Upregulated	-32	NM_198507	FAM174A
chr5	100535610	100536042	Upregulated	452	NM_198507	FAM174A
chr5	102755059	102755426	Upregulated	-62	NM_001364591	PAM
chr5	102865913	102866244	Upregulated	256	NM_138822	PAM
chr5	102959149	102959371	Upregulated	93437	NM_138822	PAM
chr5	111680819	111681250	Upregulated	75216	NM_001142483	NREP
chr5	111757371	111758288	Upregulated	-101	NM_001142478	NREP
chr5	111997849	111998099	Upregulated	-21042	NM_001142475	NREP
chr5	123036402	123036956	Upregulated	46	NM_000943	PPIC
chr5	123511877	123512562	Upregulated	43	NM_001364147	CSNK1G3
chr5	128083009	128084690	Upregulated	84	NR_046207	SLC12A2
chr5	134071334	134071533	Upregulated	-43247	NM_001346425	TCF7
chr5	134078069	134078456	Upregulated	-36418	NM_001346425	TCF7
chr5	134114700	134115268	Upregulated	303	NM_003202	TCF7
chr5	134648519	134649013	Upregulated	-19	NM_021982	SEC24A
chr5	137498441	137498752	Upregulated	729	NM_004598	SPOCK1
chr5	137499176	137499444	Upregulated	16	NM_004598	SPOCK1
chr5	141475791	141476039	Upregulated	-51	NM_032402	PCDHGC3
chr5	141476432	141476804	Upregulated	652	NM_032403	PCDHGC3
chr5	142770142	142770829	Upregulated	109	NM_015071	ARHGAP26
chr5	148826394	148826685	Upregulated	-71	NM_000024	ADRB2
chr5	149271813	149272020	Upregulated	58	NM_152406	AFAP1L1
chr5	150650156	150650354	Upregulated	9595	NM_001109974	SYNPO
chr5	151686872	151687347	Upregulated	-195	NM_003118	SPARC
chr5	151696537	151696958	Upregulated	-9833	NM_003118	SPARC
chr5	151699153	151699461	Upregulated	-12392	NM_003118	SPARC
chr6	2127558	2127758	Upregulated	48333	NM_001253846	GMDS
chr6	2245321	2245818	Upregulated	35	NM_001500	GMDS
chr6	2902728	2903565	Upregulated	162	NM_004155	SERPINB9
chr6	5260741	5261424	Upregulated	76	NM_001374878	FARS2
chr6	5905690	5906029	Upregulated	98184	NM_001278711	NRN1
chr6	6002278	6002627	Upregulated	1591	NM_001278711	NRN1
chr6	6009098	6009388	Upregulated	-1638	NM_001278710	NRN1
chr6	10482796	10483153	Upregulated	-38376	NM_145649	GCNT2
chr6	12990273	12990515	Upregulated	-23160	NM_001322314	PHACTR1
chr6	13013613	13013991	Upregulated	248	NM_001322314	PHACTR1
chr6	14117338	14117883	Upregulated	-161	NM_004233	CD83
chr6	26122960	26123231	Upregulated	830	NM_001381989	H2BC4
chr6	29942304	29942798	Upregulated	19	NM_002116	HLA-A
chr6	30682177	30682395	Upregulated	4359	NM_133471	PPP1R18
chr6	30687253	30687594	Upregulated	-217	NM_001134870	PPP1R18
chr6	30752346	30752744	Upregulated	-7998	NM_003897	IER3
chr6	31271215	31271564	Upregulated	702	NM_002117	HLA-C
chr6	31272002	31272330	Upregulated	-30	NM_001243042	HLA-C
chr6	31357039	31357378	Upregulated	-30	NM_005514	HLA-B
chr6	31366944	31367151	Upregulated	-9869	NM_005514	HLA-B
chr6	31463053	31463269	Upregulated	-19	NR_040662	HCP5
chr6	31815317	31815565	Upregulated	-102	NM_005345	HSPA1A
chr6	31827214	31827857	Upregulated	-202	NM_005346	HSPA1B
chr6	33425697	33425998	Upregulated	5783	NM_006772	SYNGAP1
chr6	33427839	33428113	Upregulated	7911	NM_006772	SYNGAP1
chr6	36547326	36547613	Upregulated	9	NM_007271	STK38
chr6	36959063	36959430	Upregulated	4509	NM_153370	PI16
chr6	44219461	44219718	Upregulated	-25	NM_001304466	SLC29A1
chr6	57172179	57172945	Upregulated	236	NM_004282	BAG2
chr6	57221960	57222486	Upregulated	84	NM_016277	RAB23
chr6	81006427	81006625	Upregulated	746155	NM_017633	TENT5A
chr6	81327198	81327442	Upregulated	425361	NM_017633	TENT5A
chr6	81751644	81752095	Upregulated	811	NM_017633	TENT5A
chr6	81752640	81752895	Upregulated	-87	NM_017633	TENT5A
chr6	81753223	81753560	Upregulated	-711	NM_017633	TENT5A
chr6	89432969	89433502	Upregulated	58	NM_001242813	ANKRD6
chr6	113858905	113859171	Upregulated	1693	NM_002356	MARCKS
chr6	113859687	113860492	Upregulated	2745	NM_002356	MARCKS
chr6	137866997	137867520	Upregulated	0	NM_006290	TNFAIP3
chr6	150528791	150528991	Upregulated	-70994	NM_001329805	PLEKHG1
chr6	150599727	150600044	Upregulated	1	NR_138139	PLEKHG1
chr6	150600474	150600893	Upregulated	799	NR_138139	PLEKHG1
chr6	154510150	154510943	Upregulated	138	NM_001368117	CNKSR3
chr6	158654442	158654794	Upregulated	4604	NM_001009991	SYTL3
chr6	159692658	159693856	Upregulated	-16	NM_001024466	SOD2
chr6	159701682	159701880	Upregulated	-8453	NM_001322816	SOD2
chr6	159726782	159727145	Upregulated	-14	NM_001322820	SOD2
chr6	159727303	159727987	Upregulated	139	NM_001270533	WTAP
chr6	159761831	159762481	Upregulated	111	NM_005891	ACAT2
chr6	169248492	169248788	Upregulated	5206	NR_167744	THBS2
chr6	169253750	169254060	Upregulated	-59	NM_001381939	THBS2
chr7	192965	193651	Upregulated	737	NM_020223	FAM20C
chr7	244988	245197	Upregulated	-45077	NM_001374838	FOXL3
chr7	876206	877027	Upregulated	63	NM_015949	GET4
chr7	1044351	1044721	Upregulated	-10	NM_001303473	GPR146
chr7	1057547	1057766	Upregulated	2287	NM_138445	GPR146
chr7	6483814	6484305	Upregulated	92	NM_001100603	KDELR2
chr7	6498076	6498275	Upregulated	-14024	NM_006854	KDELR2
chr7	6503425	6504074	Upregulated	-19598	NM_006854	KDELR2
chr7	24980047	24980554	Upregulated	-123	NM_015550	OSBPL3
chr7	29806301	29806867	Upregulated	30	NM_001080529	WIPF3
chr7	37448346	37448549	Upregulated	504	NM_014800	ELMO1
chr7	37448778	37449007	Upregulated	59	NM_014800	ELMO1
chr7	43758332	43758617	Upregulated	-198	NM_001253823	BLVRA
chr7	44104595	44104854	Upregulated	380	NM_001129	AEBP1
chr7	44999715	45000523	Upregulated	-69	NM_001167934	CCM2
chr7	45251962	45252190	Upregulated	94285	NM_005856	RAMP3
chr7	47536937	47537264	Upregulated	45010	NM_022748	TNS3
chr7	47582037	47582300	Upregulated	-58	NM_022748	TNS3
chr7	66205044	66206005	Upregulated	191	NM_003596	TPST1
chr7	67302293	67303021	Upregulated	19	NR_040585	STAG3L4
chr7	74023123	74023346	Upregulated	-4554	NM_001278918	ELN
chr7	74788587	74788994	Upregulated	14829	NM_000265	NCF1
chr7	75073264	75073958	Upregulated	191	NM_030798	RCC1L
chr7	75156533	75157350	Upregulated	15056	NR_003187	NCF1C
chr7	77798349	77799197	Upregulated	0	NM_001366082	PHTF2
chr7	78019217	78019955	Upregulated	179456	NM_001127359	PHTF2
chr7	90154255	90154515	Upregulated	-84	NM_012449	STEAP1
chr7	90211561	90212234	Upregulated	158	NM_001244945	STEAP2
chr7	94394481	94394878	Upregulated	-215	NM_000089	COL1A2
chr7	98811256	98811596	Upregulated	58588	NM_152913	TMEM130
chr7	98869726	98870074	Upregulated	114	NM_152913	TMEM130
chr7	100966365	100966639	Upregulated	-3121	NM_001164462	MUC12
chr7	100991866	100992248	Upregulated	22434	NM_001164462	MUC12
chr7	107972062	107972451	Upregulated	30904	NM_002291	LAMB1
chr7	108001992	108002363	Upregulated	983	NM_002291	LAMB1
chr7	114437748	114437947	Upregulated	11346	NM_148899	FOXP2
chr7	124929798	124930227	Upregulated	-30	NR_003103	POT1
chr7	128455484	128456226	Upregulated	-23	NM_013332	HILPDA
chr7	128738964	128739635	Upregulated	-59	NM_001199673	CALU
chr7	130492074	130492375	Upregulated	140	NM_002402	MEST
chr7	134646505	134646956	Upregulated	-48	NM_199186	BPGM
chr7	134703860	134704091	Upregulated	57123	NM_001724	BPGM
chr7	144717782	144718062	Upregulated	20976	NR_146936	TPK1
chr7	144835637	144836177	Upregulated	33	NR_146935	TPK1
chr7	145421166	145421364	Upregulated	-585212	NM_001350889	TPK1
chr7	150378961	150379342	Upregulated	-178	NM_173680	ZNF775
chr7	156892888	156893692	Upregulated	-82	NR_146959	LMBR1
chr7	159127954	159128304	Upregulated	16738	NM_003382	VIPR2
chr7	159144528	159144982	Upregulated	112	NM_003382	VIPR2
chr7	159252241	159252522	Upregulated	-107425	NM_001304522	VIPR2
chr8	11853511	11854225	Upregulated	14219	NM_147783	CTSB
chr8	11867897	11868273	Upregulated	2	NM_147783	CTSB
chr8	11902307	11902779	Upregulated	-34456	NM_147781	CTSB
chr8	20249945	20250162	Upregulated	23481	NM_001362884	LZTS1
chr8	20303237	20303769	Upregulated	460	NM_021020	LZTS1
chr8	20303967	20304210	Upregulated	-126	NM_021020	LZTS1
chr8	20329197	20329598	Upregulated	-25435	NM_021020	LZTS1
chr8	22164770	22165064	Upregulated	-455	NR_033403	BMP1
chr8	22165265	22165691	Upregulated	106	NM_006129	BMP1
chr8	22176943	22177344	Upregulated	11772	NM_006129	BMP1
chr8	22188792	22189002	Upregulated	23525	NM_006129	BMP1
chr8	23403630	23404038	Upregulated	286	NM_002318	LOXL2
chr8	25128778	25128976	Upregulated	-55812	NM_024940	DOCK5
chr8	25184297	25185013	Upregulated	-34	NM_024940	DOCK5
chr8	25214855	25215072	Upregulated	30275	NM_001322810	DOCK5
chr8	33566585	33567338	Upregulated	166	NM_024787	RNF122
chr8	38231188	38232342	Upregulated	-90	NM_001362914	DDHD2
chr8	38468333	38468756	Upregulated	90	NM_015850	FGFR1
chr8	42196419	42196704	Upregulated	11003	NM_000930	PLAT
chr8	42207543	42207784	Upregulated	-99	NM_001319189	PLAT
chr8	42214904	42215200	Upregulated	-7487	NM_001319189	PLAT
chr8	48870149	48870420	Upregulated	51144	NM_003068	SNAI2
chr8	48921236	48921465	Upregulated	78	NM_003068	SNAI2
chr8	48921699	48922070	Upregulated	-456	NM_003068	SNAI2
chr8	48977964	48978375	Upregulated	-56741	NM_003068	SNAI2
chr8	55772828	55773588	Upregulated	170	NM_152417	TMEM68
chr8	69492791	69493001	Upregulated	49	NM_001128206	SULF1
chr8	73092998	73093372	Upregulated	-13	NM_153225	SBSPON
chr8	73174395	73174640	Upregulated	-81346	NM_153225	SBSPON
chr8	73293876	73295527	Upregulated	100	NM_172037	RDH10
chr8	74771988	74772209	Upregulated	-52435	NM_015886	PI15
chr8	85245375	85246011	Upregulated	235	NM_198584	CA13
chr8	90985155	90985571	Upregulated	-125	NM_001190972	C8orf88
chr8	96493494	96493931	Upregulated	-100	NM_002998	SDC2
chr8	96495019	96495364	Upregulated	1379	NM_002998	SDC2
chr8	97868924	97869611	Upregulated	204	NM_002380	MATN2
chr8	103344886	103345174	Upregulated	-26508	NM_138455	CTHRC1
chr8	103371453	103371921	Upregulated	149	NM_138455	CTHRC1
chr8	103372159	103372371	Upregulated	-242	NM_001256099	CTHRC1
chr8	119638831	119639147	Upregulated	-150	NM_006209	ENPP2
chr8	129939687	129940373	Upregulated	-219	NM_001353313	CYRIB
chr8	130016104	130016437	Upregulated	289	NM_001353261	CYRIB
chr8	133297008	133297983	Upregulated	-244	NM_006096	NDRG1
chr8	143368519	143369117	Upregulated	-58	NM_052924	RHPN1
chr8	144289074	144289275	Upregulated	2263	NM_015201	BOP1
chr9	2621479	2621862	Upregulated	-116	NM_003383	VLDLR
chr9	5450399	5450707	Upregulated	11	NM_014143	CD274
chr9	16870061	16870379	Upregulated	450	NM_001317940	BNC2
chr9	22008656	22008978	Upregulated	488	NM_004936	CDKN2B
chr9	22009128	22009602	Upregulated	-52	NM_078487	CDKN2B
chr9	22080063	22080292	Upregulated	-70865	NM_078487	CDKN2B
chr9	22148228	22148466	Upregulated	-139034	NM_078487	CDKN2B
chr9	33024943	33025665	Upregulated	31	NM_001539	DNAJA1
chr9	33044237	33044493	Upregulated	19092	NM_001539	DNAJA1
chr9	33264482	33265122	Upregulated	-77	NM_001195536	CHMP5
chr9	34637533	34638056	Upregulated	-8	NM_005866	SIGMAR1
chr9	35665011	35665418	Upregulated	-20	NM_032818	ARHGEF39
chr9	35812015	35812344	Upregulated	82	NR_159431	SPAG8
chr9	75088041	75088901	Upregulated	-43	NM_012383	OSTF1
chr9	75150625	75151049	Upregulated	62323	NM_012383	OSTF1
chr9	76459041	76459403	Upregulated	40	NM_001490	GCNT1
chr9	88990863	88991745	Upregulated	-164	NM_005226	S1PR3
chr9	89001489	89002196	Upregulated	10375	NM_005226	S1PR3
chr9	89039518	89039726	Upregulated	48154	NM_005226	S1PR3
chr9	89254153	89254472	Upregulated	-56882	NM_001827	CKS2
chr9	89260561	89260804	Upregulated	-50512	NM_001827	CKS2
chr9	89310356	89311240	Upregulated	-397	NM_001827	CKS2
chr9	90801442	90802223	Upregulated	14	NM_001135052	SYK
chr9	90899386	90899612	Upregulated	72079	NM_001174167	SYK
chr9	98943687	98944132	Upregulated	3	NM_001855	COL15A1
chr9	98989632	98989981	Upregulated	45900	NM_001855	COL15A1
chr9	107487580	107488084	Upregulated	1937	NM_001314052	KLF4
chr9	107489594	107490433	Upregulated	-245	NM_004235	KLF4
chr9	107637610	107638090	Upregulated	-148081	NM_004235	KLF4
chr9	107750747	107751247	Upregulated	-261228	NM_004235	KLF4
chr9	108142733	108143045	Upregulated	-653120	NM_004235	KLF4
chr9	110579013	110579612	Upregulated	428	NM_153366	SVEP1
chr9	116154135	116154720	Upregulated	637	NM_002581	PAPPA
chr9	116234164	116234439	Upregulated	80511	NM_002581	PAPPA
chr9	120713841	120714870	Upregulated	114	NM_001080497	MEGF9
chr9	121201225	121201591	Upregulated	-75	NM_001353054	GSN
chr9	121201778	121202073	Upregulated	-57	NM_016322	RAB14
chr9	121267921	121268415	Upregulated	6	NM_001353076	GSN
chr9	121286995	121287333	Upregulated	615	NM_001258030	GSN
chr9	121299735	121300015	Upregulated	44	NM_000177	GSN
chr9	121318698	121318900	Upregulated	18968	NM_000177	GSN
chr9	124257719	124258511	Upregulated	-136	NM_001166168	NEK6
chr9	124777044	124777365	Upregulated	72	NM_182487	OLFML2A
chr9	124809844	124810405	Upregulated	9251	NM_001282715	OLFML2A
chr9	128203354	128203668	Upregulated	132	NM_004408	DNM1
chr9	128420267	128420963	Upregulated	-242	NM_016174	CERCAM
chr9	134602533	134603183	Upregulated	-38945	NM_000093	COL5A1
chr9	134641561	134642220	Upregulated	86	NM_001278074	COL5A1
chr9	136994688	136995285	Upregulated	1581	NM_004669	CLIC3
chr9	137010130	137010363	Upregulated	-13679	NM_004669	CLIC3
chrX	2691024	2691505	Upregulated	-30	NM_001321367	CD99
chrX	15854239	15854551	Upregulated	418	NM_001369008	AP1S2
chrX	15854757	15855162	Upregulated	-147	NM_001369007	AP1S2
chrX	23782953	23783184	Upregulated	-89	NR_027783	SAT1
chrX	47582125	47582496	Upregulated	-125	NM_003254	TIMP1
chrX	54808695	54809030	Upregulated	-218	NM_201222	MAGED2
chrX	80809871	80810097	Upregulated	-107	NM_153252	BRWD3
chrX	122538745	122539050	Upregulated	-645345	NM_000828	GRIA3
chrX	136496844	136497575	Upregulated	131	NM_001163280	HTATSF1
chrX	150365402	150365604	Upregulated	2186	NM_001177465	MAMLD1
chrX	151694866	151695141	Upregulated	-254	NM_024082	PRRG3
chrX	153926128	153926358	Upregulated	21	NM_001164741	ARHGAP4
chrX	153928028	153928607	Upregulated	-2054	NM_001666	ARHGAP4
chrX	154507707	154507905	Upregulated	8426	NM_021806	FAM3A
chrX	154516102	154516529	Upregulated	-74	NM_001171134	FAM3A
chr1	3795841	3796724	Downregulated	215	NM_020710	LRRC47
chr1	9909855	9910774	Downregulated	-46	NM_020248	CTNNBIP1
chr1	10032550	10033290	Downregulated	-38	NM_006048	UBE4B
chr1	15428670	15428978	Downregulated	-9619	NM_007272	CTRC
chr1	15445628	15445826	Downregulated	7284	NM_007272	CTRC
chr1	19288725	19288971	Downregulated	-78	NM_012067	AKR7A3
chr1	20696436	20696634	Downregulated	21472	NM_020816	KIF17
chr1	20696898	20697132	Downregulated	20992	NM_020816	KIF17
chr1	20704440	20704945	Downregulated	13314	NM_020816	KIF17
chr1	20717398	20718233	Downregulated	191	NM_020816	KIF17
chr1	20724057	20724268	Downregulated	-6156	NM_001122819	KIF17
chr1	34790984	34791437	Downregulated	-1788	NM_002060	GJA4
chr1	34792936	34793262	Downregulated	100	NM_002060	GJA4
chr1	34794508	34794758	Downregulated	1634	NM_002060	GJA4
chr1	37807706	37808746	Downregulated	-18	NM_024640	YRDC
chr1	45623136	45623356	Downregulated	808	NM_001190182	CCDC17
chr1	65002596	65003281	Downregulated	-463	NR_119383	LINC01359
chr1	71046888	71047872	Downregulated	436	NR_028294	PTGER3
chr1	81800660	81801131	Downregulated	-38	NM_001350698	ADGRL2
chr1	81801327	81801749	Downregulated	604	NM_001366006	ADGRL2
chr1	81801945	81802233	Downregulated	-364	NM_001366007	ADGRL2
chr1	82065874	82066258	Downregulated	263613	NM_001366007	ADGRL2
chr1	82077422	82077878	Downregulated	275197	NM_001366007	ADGRL2
chr1	82299183	82299418	Downregulated	496848	NM_001366007	ADGRL2
chr1	82299719	82300005	Downregulated	497409	NM_001366007	ADGRL2
chr1	87279002	87279393	Downregulated	-49682	NM_006769	LMO4
chr1	87279627	87279979	Downregulated	-49077	NM_006769	LMO4
chr1	87328177	87329052	Downregulated	-265	NM_006769	LMO4
chr1	87331430	87331678	Downregulated	-190	NM_001369491	LMO4
chr1	87335255	87335596	Downregulated	3682	NM_001369491	LMO4
chr1	93608145	93608568	Downregulated	5740	NM_001261410	BCAR3
chr1	93674544	93674743	Downregulated	6726	NM_001261409	BCAR3
chr1	93680743	93681990	Downregulated	3	NM_001261409	BCAR3
chr1	93722089	93722563	Downregulated	-40489	NM_003567	BCAR3
chr1	93846262	93847669	Downregulated	134	NR_030621	MIR760
chr1	109739761	109740758	Downregulated	778	NR_024537	GSTM3
chr1	145985881	145986109	Downregulated	9749	NM_001313972	TXNIP
chr1	145996514	145996989	Downregulated	-173	NM_006472	TXNIP
chr1	145997175	145997424	Downregulated	-721	NM_006472	TXNIP
chr1	151372627	151372854	Downregulated	-36	NM_001258289	SELENBP1
chr1	156892347	156892571	Downregulated	-1259	NM_001353682	PEAR1
chr1	156893577	156893793	Downregulated	-33	NM_001353682	PEAR1
chr1	156894698	156894929	Downregulated	1096	NM_001353683	PEAR1
chr1	163182458	163182806	Downregulated	20284	NM_001195303	RGS5
chr1	163211728	163212036	Downregulated	-8966	NM_001254749	RGS5
chr1	163300594	163300908	Downregulated	21040	NR_045630	LOC127814295
chr1	170719677	170719895	Downregulated	55655	NM_022716	PRRX1
chr1	183942984	183943267	Downregulated	94602	NM_015101	COLGALT2
chr1	183958937	183959346	Downregulated	78586	NM_015101	COLGALT2
chr1	183971091	183971289	Downregulated	66538	NM_015101	COLGALT2
chr1	184036815	184037677	Downregulated	482	NM_015101	COLGALT2
chr1	202624779	202625039	Downregulated	18544	NM_001136504	SYT2
chr1	202710214	202710721	Downregulated	-14	NM_177402	SYT2
chr1	204814239	204814438	Downregulated	-14313	NM_001005388	NFASC
chr1	204828462	204828852	Downregulated	5	NR_165492	NFASC
chr1	204867898	204868484	Downregulated	-2671	NM_001378331	NFASC
chr1	204872180	204872434	Downregulated	1445	NM_001378331	NFASC
chr1	204879443	204879791	Downregulated	8755	NM_001378331	NFASC
chr1	204887893	204888606	Downregulated	17388	NM_001378331	NFASC
chr1	225809886	225810555	Downregulated	97	NM_001136018	EPHX1
chr1	225813483	225813882	Downregulated	3559	NM_001136018	EPHX1
chr1	225817029	225817508	Downregulated	-6942	NM_001378427	EPHX1
chr1	225825763	225825961	Downregulated	508	NM_001378428	EPHX1
chr1	225834271	225834813	Downregulated	9188	NM_001378428	EPHX1
chr1	225853632	225853832	Downregulated	28378	NM_001378428	EPHX1
chr10	34488559	34488876	Downregulated	326578	NM_001184787	PARD3
chr10	34526777	34527012	Downregulated	288401	NM_001184787	PARD3
chr10	34721380	34721578	Downregulated	93817	NM_001184787	PARD3
chr10	34780883	34781326	Downregulated	34191	NM_001184787	PARD3
chr10	34809416	34809755	Downregulated	5710	NM_001184787	PARD3
chr10	34814496	34815549	Downregulated	273	NM_001184787	PARD3
chr10	43574137	43574720	Downregulated	187	NM_001324349	ZNF239
chr10	59310371	59311030	Downregulated	51848	NM_198215	FAM13C
chr10	59336780	59336978	Downregulated	25670	NM_198215	FAM13C
chr10	59362471	59362783	Downregulated	-33	NM_001001971	FAM13C
chr10	59366420	59366662	Downregulated	-3360	NM_001347840	FAM13C
chr10	59382806	59383280	Downregulated	-19862	NM_001347840	FAM13C
chr10	59536229	59536431	Downregulated	-173149	NM_001347840	FAM13C
chr10	59582072	59582273	Downregulated	127718	NM_194298	SLC16A9
chr10	59626980	59627191	Downregulated	82805	NM_194298	SLC16A9
chr10	59708790	59709012	Downregulated	990	NM_194298	SLC16A9
chr10	59709275	59709763	Downregulated	372	NM_194298	SLC16A9
chr10	59709943	59710319	Downregulated	-52	NM_001323977	SLC16A9
chr10	67849349	67849592	Downregulated	-11283	NM_021800	DNAJC12
chr10	86942600	86943528	Downregulated	-12695	NM_001330120	SNCG
chr10	86954349	86954705	Downregulated	-1232	NM_001330120	SNCG
chr10	86959994	86960192	Downregulated	1494	NM_003087	SNCG
chr10	87863258	87863909	Downregulated	-41	NM_000314	PTEN
chr10	88042690	88042950	Downregulated	179195	NM_001304718	PTEN
chr10	88045829	88046136	Downregulated	182358	NM_001304718	PTEN
chr10	88147135	88147834	Downregulated	283860	NM_001304718	PTEN
chr10	101830424	101831137	Downregulated	9090	NM_173194	KCNIP2
chr10	101839780	101840022	Downregulated	-30	NM_173194	KCNIP2
chr10	102728348	102728556	Downregulated	13816	NM_178858	SFXN2
chr11	315818	316463	Downregulated	2101	NM_003641	IFITM1
chr11	3387466	3387679	Downregulated	4342	NR_044999	OR7E12P
chr11	3402582	3402780	Downregulated	-10766	NR_044999	OR7E12P
chr11	3404630	3404932	Downregulated	-12866	NR_044999	OR7E12P
chr11	3413862	3414081	Downregulated	-22057	NR_044999	OR7E12P
chr11	3422408	3423352	Downregulated	-30965	NR_044999	OR7E12P
chr11	3434930	3435353	Downregulated	41931	NR_169525	LOC105376526
chr11	3454851	3455049	Downregulated	22123	NR_169525	LOC105376526
chr11	13668104	13669097	Downregulated	-67	NM_032228	FAR1
chr11	57597521	57597777	Downregulated	-36	NM_000062	SERPING1
chr11	57597960	57598606	Downregulated	72	NM_001032295	SERPING1
chr11	64251367	64251774	Downregulated	41	NM_001184883	PLCB3
chr11	64258413	64258731	Downregulated	7042	NM_001184883	PLCB3
chr11	64736710	64736984	Downregulated	7295	NM_001098671	RASGRP2
chr11	64742764	64743125	Downregulated	1197	NM_001098671	RASGRP2
chr11	64743400	64743748	Downregulated	568	NM_001098671	RASGRP2
chr11	64744581	64745045	Downregulated	13	NM_001098670	RASGRP2
chr11	64745915	64746276	Downregulated	-640	NM_153819	RASGRP2
chr11	65646487	65647138	Downregulated	-2379	NR_039709	MIR4489
chr11	65647323	65647719	Downregulated	-1671	NR_039709	MIR4489
chr11	65652383	65653085	Downregulated	3542	NR_039709	MIR4489
chr11	72642129	72642643	Downregulated	57	NM_001143839	PDE2A
chr11	72643029	72643312	Downregulated	-711	NM_001243784	PDE2A
chr11	72676868	72677305	Downregulated	-2665	NM_002599	PDE2A
chr11	86948848	86949103	Downregulated	6419	NM_012193	FZD4
chr11	86954897	86955732	Downregulated	80	NM_012193	FZD4
chr11	87037552	87038154	Downregulated	-81	NR_033149	TMEM135
chr11	88337408	88337936	Downregulated	64	NM_148170	CTSC
chr11	88408632	88408848	Downregulated	-71004	NM_001114173	CTSC
chr11	88420126	88420807	Downregulated	-82731	NM_001114173	CTSC
chr11	96343085	96343479	Downregulated	-87	NM_032427	MAML2
chr11	106827754	106827999	Downregulated	190599	NM_001256424	GUCY1A2
chr11	106988176	106988506	Downregulated	30135	NM_001256424	GUCY1A2
chr11	106990251	106990586	Downregulated	28057	NM_001256424	GUCY1A2
chr11	107017606	107018709	Downregulated	318	NM_001256424	GUCY1A2
chr11	107134696	107134894	Downregulated	-116319	NM_000855	GUCY1A2
chr11	113314334	113314986	Downregulated	77	NM_001352037	TTC12
chr11	114036140	114036678	Downregulated	-23302	NM_006006	ZBTB16
chr11	114059373	114060082	Downregulated	17	NM_001354750	ZBTB16
chr11	114060454	114061351	Downregulated	396	NM_001018011	ZBTB16
chr11	114072191	114072389	Downregulated	9079	NM_001354752	ZBTB16
chr11	114111405	114111735	Downregulated	48359	NM_001354752	ZBTB16
chr11	114139789	114140041	Downregulated	76704	NM_001354752	ZBTB16
chr11	114160011	114160317	Downregulated	96953	NM_001354752	ZBTB16
chr11	114162830	114163130	Downregulated	-94826	NM_001372047	NNMT
chr11	114163966	114164214	Downregulated	-93716	NM_001372047	NNMT
chr11	114171304	114171761	Downregulated	-86273	NM_001372047	NNMT
chr11	115502995	115503649	Downregulated	1093	NM_001301045	CADM1
chr11	115504306	115504695	Downregulated	-86	NM_001098517	CADM1
chr11	115550459	115550657	Downregulated	-46143	NM_001098517	CADM1
chr11	115616959	115617353	Downregulated	-112741	NM_001098517	CADM1
chr11	117832519	117832722	Downregulated	-4532	NM_021603	FXYD2
chr11	117885689	117886144	Downregulated	-8487	NM_001164831	FXYD6
chr11	118145421	118146249	Downregulated	-402	NM_001142349	SCN4B
chr11	118152627	118153159	Downregulated	-70	NM_001142348	SCN4B
chr11	119030284	119031108	Downregulated	181	NM_001467	SLC37A4
chr11	126024033	126024424	Downregulated	38637	NM_001378964	CDON
chr11	126062444	126063483	Downregulated	-98	NM_001378964	CDON
chr11	126116053	126116257	Downregulated	-52863	NM_001243597	CDON
chr11	126122878	126123156	Downregulated	-59725	NM_001243597	CDON
chr12	6548530	6548865	Downregulated	7344	NM_001330325	IFFO1
chr12	6553126	6553335	Downregulated	2811	NM_001330325	IFFO1
chr12	6555325	6556098	Downregulated	330	NM_001330325	IFFO1
chr12	7060263	7060807	Downregulated	-183	NM_201442	C1S
chr12	7081006	7081205	Downregulated	10787	NM_001354346	C1R
chr12	7091728	7092576	Downregulated	-259	NM_001354346	C1R
chr12	12465587	12465844	Downregulated	97147	NM_030640	DUSP16
chr12	12561685	12562108	Downregulated	966	NM_030640	DUSP16
chr12	12562590	12563067	Downregulated	34	NM_030640	DUSP16
chr12	12716842	12717839	Downregulated	-27	NM_004064	CDKN1B
chr12	14952409	14952621	Downregulated	-1364	NM_001321422	ARHGDIB
chr12	15788841	15789868	Downregulated	33	NM_004447	EPS8
chr12	22544052	22544783	Downregulated	124	NM_001385322	C2CD5
chr12	29783477	29784139	Downregulated	134	NM_001367875	TMTC1
chr12	30169894	30170117	Downregulated	-385247	NM_175861	TMTC1
chr12	30201379	30201682	Downregulated	-416772	NM_175861	TMTC1
chr12	46352570	46352883	Downregulated	20046	NM_001307936	SLC38A2
chr12	46371369	46371618	Downregulated	1279	NM_001307936	SLC38A2
chr12	46372052	46372466	Downregulated	514	NM_001307936	SLC38A2
chr12	46372677	46373009	Downregulated	-70	NM_018976	SLC38A2
chr12	52903806	52904011	Downregulated	1167	NM_002273	KRT8
chr12	52927231	52927672	Downregulated	-983	NM_001256282	KRT8
chr12	52964651	52964861	Downregulated	-14896	NM_001256293	KRT8
chr12	52965073	52965654	Downregulated	-15504	NM_001256293	KRT8
chr12	53096482	53096690	Downregulated	-1081	NM_002178	IGFBP6
chr12	53097705	53098128	Downregulated	250	NM_002178	IGFBP6
chr12	53099423	53099675	Downregulated	1882	NM_002178	IGFBP6
chr12	54549299	54549800	Downregulated	-51	NM_000924	PDE1B
chr12	54560466	54560748	Downregulated	-858	NM_001315534	PDE1B
chr12	54560928	54561536	Downregulated	-233	NM_001315534	PDE1B
chr12	55707846	55708202	Downregulated	-120	NM_001367994	ITGA7
chr12	55708748	55708958	Downregulated	-949	NM_001367994	ITGA7
chr12	55712176	55712497	Downregulated	-32	NM_001144997	ITGA7
chr12	57737761	57738811	Downregulated	-40	NM_001122772	AGAP2
chr12	57754951	57755312	Downregulated	29	NM_138396	MARCHF9
chr12	57755591	57755984	Downregulated	685	NM_138396	MARCHF9
chr12	63109853	63110203	Downregulated	41173	NM_000706	AVPR1A
chr12	63150225	63151508	Downregulated	334	NM_000706	AVPR1A
chr12	63152029	63152308	Downregulated	-968	NM_000706	AVPR1A
chr12	63308603	63309075	Downregulated	-157638	NM_000706	AVPR1A
chr12	63455367	63455696	Downregulated	212961	NM_173812	DPY19L2
chr12	63668061	63669285	Downregulated	-180	NM_173812	DPY19L2
chr12	68890653	68891245	Downregulated	42222	NM_198320	CPM
chr12	68899393	68899699	Downregulated	33625	NM_198320	CPM
chr12	68915149	68915356	Downregulated	17918	NM_198320	CPM
chr12	68933008	68933765	Downregulated	-188	NM_001005502	CPM
chr12	68976542	68976740	Downregulated	-13401	NM_001874	CPM
chr12	79689761	79691365	Downregulated	17	NM_001354732	PAWR
chr12	80936613	80937939	Downregulated	431	NM_001324423	LIN7A
chr12	92145234	92146522	Downregulated	-32	NM_001731	BTG1
chr12	109110946	109111530	Downregulated	-5349	NM_001093	ACACB
chr12	109116354	109116703	Downregulated	-58	NM_001093	ACACB
chr12	109126852	109127050	Downregulated	10364	NM_001093	ACACB
chr12	109154544	109155196	Downregulated	38283	NM_001093	ACACB
chr12	109166770	109166983	Downregulated	50290	NM_001093	ACACB
chr12	109191610	109191839	Downregulated	75138	NM_001093	ACACB
chr12	109201367	109201595	Downregulated	84894	NM_001093	ACACB
chr12	114671986	114672331	Downregulated	12016	NM_016569	TBX3
chr12	114674230	114674893	Downregulated	9613	NM_016569	TBX3
chr12	114682900	114683199	Downregulated	1125	NM_016569	TBX3
chr12	114684064	114684850	Downregulated	-282	NM_005996	TBX3
chr12	114692134	114692581	Downregulated	-8183	NM_005996	TBX3
chr12	114697114	114697335	Downregulated	-13050	NM_005996	TBX3
chr12	114735730	114736043	Downregulated	-51712	NM_005996	TBX3
chr12	114762554	114762764	Downregulated	-78484	NM_005996	TBX3
chr12	114873754	114873957	Downregulated	-189681	NM_005996	TBX3
chr12	114952882	114953338	Downregulated	-268935	NM_005996	TBX3
chr12	115013153	115013894	Downregulated	-329349	NM_005996	TBX3
chr12	115213567	115213765	Downregulated	-529491	NM_005996	TBX3
chr12	115267481	115267904	Downregulated	-583518	NM_005996	TBX3
chr12	115292930	115293128	Downregulated	-608854	NM_005996	TBX3
chr12	115335656	115335925	Downregulated	-651616	NM_005996	TBX3
chr12	115337703	115337975	Downregulated	-653664	NM_005996	TBX3
chr12	115341465	115341859	Downregulated	-657487	NM_005996	TBX3
chr12	116277036	116278172	Downregulated	89	NM_015335	MED13L
chr12	116319880	116320131	Downregulated	-42313	NM_015335	MED13L
chr12	117046536	117046768	Downregulated	52764	NR_031766	TESC
chr12	117048232	117048557	Downregulated	51021	NR_031766	TESC
chr12	117098386	117099567	Downregulated	439	NR_031766	TESC
chr12	120317472	120317842	Downregulated	10122	NM_000928	PLA2G1B
chr12	120346069	120346319	Downregulated	-18415	NM_000928	PLA2G1B
chr12	132472396	132472717	Downregulated	-17594	NM_001382740	FBRSL1
chr12	132489709	132490946	Downregulated	177	NM_001142641	FBRSL1
chr12	132509832	132510377	Downregulated	4699	NM_001382742	FBRSL1
chr12	132525665	132525941	Downregulated	20397	NM_001382742	FBRSL1
chr12	132597947	132598150	Downregulated	12533	NM_001195520	LRCOL1
chr12	132598330	132598538	Downregulated	12148	NM_001195520	LRCOL1
chr12	132603395	132603620	Downregulated	7074	NM_001195520	LRCOL1
chr12	132603761	132603964	Downregulated	6719	NM_001195520	LRCOL1
chr12	132610067	132610770	Downregulated	163	NM_001195520	LRCOL1
chr13	26253775	26254983	Downregulated	250	NM_001318368	CDK8
chr13	26423631	26423962	Downregulated	-133886	NM_006646	WASF3
chr13	26459917	26460213	Downregulated	-97618	NM_006646	WASF3
chr13	26460589	26461088	Downregulated	-96844	NM_006646	WASF3
chr13	26465650	26465940	Downregulated	-91888	NM_006646	WASF3
chr13	26476214	26476430	Downregulated	-81361	NM_006646	WASF3
chr13	26476611	26477003	Downregulated	-80876	NM_006646	WASF3
chr13	26557420	26558325	Downregulated	170	NM_001291965	WASF3
chr13	26604859	26605140	Downregulated	47297	NM_001291965	WASF3
chr13	26629335	26629533	Downregulated	71731	NM_001291965	WASF3
chr13	27171004	27172324	Downregulated	147	NM_182488	USP12
chr13	27251167	27251445	Downregulated	-249	NM_000982	RPL21
chr13	49791979	49793192	Downregulated	96	NM_002267	KPNA3
chr13	57629892	57630224	Downregulated	-1686	NM_001040429	PCDH17
chr13	57632541	57632900	Downregulated	977	NM_001040429	PCDH17
chr13	57633108	57633816	Downregulated	1718	NM_001040429	PCDH17
chr13	57634295	57634806	Downregulated	2807	NM_001040429	PCDH17
chr13	77873038	77873437	Downregulated	45593	NM_003991	EDNRB
chr13	77896564	77896913	Downregulated	22092	NM_003991	EDNRB
chr13	77919392	77919769	Downregulated	187	NM_001201397	EDNRB
chr13	77966726	77966978	Downregulated	8675	NM_000115	EDNRB
chr13	77981311	77981695	Downregulated	-5976	NM_000115	EDNRB
chr13	80303182	80303723	Downregulated	36206	NM_001318537	SPRY2
chr13	80340917	80341603	Downregulated	-134	NM_005842	SPRY2
chr13	80342896	80343097	Downregulated	-1871	NM_005842	SPRY2
chr13	80436526	80436786	Downregulated	-95530	NM_005842	SPRY2
chr13	80469889	80470454	Downregulated	-129046	NM_005842	SPRY2
chr13	80654855	80655499	Downregulated	-314051	NM_005842	SPRY2
chr13	113843195	113843481	Downregulated	20738	NM_000820	GAS6
chr13	113853674	113853923	Downregulated	10277	NM_000820	GAS6
chr13	113854678	113854917	Downregulated	9278	NM_000820	GAS6
chr13	113863271	113864238	Downregulated	321	NM_000820	GAS6
chr14	21024686	21025373	Downregulated	-4	NM_001282214	NDRG2
chr14	21025611	21026132	Downregulated	-96	NM_201537	NDRG2
chr14	26204918	26205521	Downregulated	348210	NM_001366398	NOVA1
chr14	26597870	26598511	Downregulated	-158	NM_006489	NOVA1
chr14	44897031	44897948	Downregulated	215	NM_001017923	C14orf28
chr14	52267568	52268803	Downregulated	488	NM_000953	PTGDR
chr14	58637538	58638712	Downregulated	163	NM_001079520	DACT1
chr14	58646300	58646819	Downregulated	7723	NR_165651	DACT1
chr14	58659775	58660274	Downregulated	21188	NR_165651	DACT1
chr14	61321342	61322546	Downregulated	501	NM_006255	PRKCH
chr14	80954848	80955175	Downregulated	-609	NM_001018036	TSHR
chr14	80955627	80955825	Downregulated	105	NM_001142626	TSHR
chr14	95261061	95261396	Downregulated	58679	NM_024734	CLMN
chr14	95291713	95292469	Downregulated	27817	NM_024734	CLMN
chr14	95319716	95320096	Downregulated	2	NM_024734	CLMN
chr14	99971046	99972163	Downregulated	183	NM_001330221	EVL
chr14	99972319	99972523	Downregulated	999	NM_001330221	EVL
chr14	100827930	100828167	Downregulated	1917	NR_003531	MEG3
chr14	103521308	103523127	Downregulated	612	NM_001362531	CKB
chr15	23039054	23039827	Downregulated	128	NM_001354373	TUBGCP5
chr15	23050107	23050444	Downregulated	-10603	NM_001354378	TUBGCP5
chr15	23065996	23066194	Downregulated	-26422	NM_001354378	TUBGCP5
chr15	29821728	29822643	Downregulated	282	NM_001355015	TJP1
chr15	29822838	29823054	Downregulated	-478	NM_003257	TJP1
chr15	29871568	29871776	Downregulated	-49204	NM_003257	TJP1
chr15	29968346	29969230	Downregulated	261	NM_001301025	TJP1
chr15	30007503	30007733	Downregulated	-38569	NM_001355012	TJP1
chr15	63600662	63601119	Downregulated	-64	NR_034080	USP3-AS1
chr15	63601344	63601639	Downregulated	-665	NR_034080	USP3-AS1
chr15	63609068	63609279	Downregulated	-8347	NR_034080	USP3-AS1
chr15	95442175	95442471	Downregulated	9230	NR_027133	LINC00924
chr15	95659714	95659964	Downregulated	226746	NR_027133	LINC00924
chr16	1333260	1334143	Downregulated	57	NM_001199098	BAIAP3
chr16	1334366	1334708	Downregulated	33	NM_003933	BAIAP3
chr16	1341284	1341487	Downregulated	5189	NM_001199096	BAIAP3
chr16	1342643	1342850	Downregulated	6550	NM_001199096	BAIAP3
chr16	4476276	4476725	Downregulated	103	NM_002134	HMOX2
chr16	4486193	4486476	Downregulated	-9484	NM_001286270	HMOX2
chr16	4488169	4488440	Downregulated	-7514	NM_001286270	HMOX2
chr16	4802277	4803126	Downregulated	-69	NM_024589	ROGDI
chr16	4814466	4814664	Downregulated	-11615	NR_046480	ROGDI
chr16	56607132	56607582	Downregulated	-1227	NM_005953	MT2A
chr16	56608270	56608648	Downregulated	-125	NM_005953	MT2A
chr16	56610794	56611214	Downregulated	2420	NM_005953	MT2A
chr16	56625316	56626121	Downregulated	-62	NM_001363555	MT1E
chr16	56632121	56632779	Downregulated	-209	NM_176870	MT1M
chr16	56638149	56638702	Downregulated	-240	NM_005946	MT1A
chr16	56668037	56668341	Downregulated	-124	NM_005950	MT1G
chr16	56682042	56682594	Downregulated	-152	NM_005952	MT1X
chr16	66696053	66697213	Downregulated	110	NM_181521	CMTM4
chr16	66706186	66706530	Downregulated	-9615	NM_178818	CMTM4
chr16	66924774	66925718	Downregulated	289	NM_004165	RRAD
chr16	67244491	67244817	Downregulated	2827	NM_001318202	FHOD1
chr16	67246215	67246660	Downregulated	1043	NM_001318202	FHOD1
chr16	67247394	67247750	Downregulated	-91	NM_013241	FHOD1
chr16	69362327	69362525	Downregulated	-10640	NM_144676	TMED6
chr16	88940745	88941988	Downregulated	-17	NM_175931	CBFA2T3
chr16	88958546	88959027	Downregulated	-17437	NM_175931	CBFA2T3
chr16	89003332	89003558	Downregulated	-26238	NM_005187	CBFA2T3
chr16	89034691	89035058	Downregulated	-57668	NM_005187	CBFA2T3
chr17	1715234	1715470	Downregulated	920	NR_028503	MIR22HG
chr17	4537124	4537336	Downregulated	18154	NM_014520	MYBBP1A
chr17	4544473	4544846	Downregulated	10724	NM_014520	MYBBP1A
chr17	4555069	4555674	Downregulated	12	NM_014520	MYBBP1A
chr17	7261354	7261989	Downregulated	806	NM_001307	CLDN7
chr17	7280719	7281993	Downregulated	-362	NM_001042	SLC2A4
chr17	7408262	7408643	Downregulated	608	NM_020795	NLGN2
chr17	7651305	7651986	Downregulated	720	NM_001678	ATP1B2
chr17	7655546	7655936	Downregulated	4815	NM_001678	ATP1B2
chr17	15782893	15783225	Downregulated	-3791	NR_002211	MEIS3P1
chr17	15786121	15786648	Downregulated	-465	NR_002211	MEIS3P1
chr17	20009147	20010020	Downregulated	225	NM_001243439	SPECC1
chr17	20064112	20064520	Downregulated	-22706	NM_152904	SPECC1
chr17	20091291	20092096	Downregulated	4672	NM_001033553	SPECC1
chr17	20110427	20110643	Downregulated	23513	NM_001033553	SPECC1
chr17	20155730	20156639	Downregulated	113	NM_001033555	SPECC1
chr17	20232137	20232493	Downregulated	76243	NM_001033555	SPECC1
chr17	20281865	20282161	Downregulated	-39161	NR_023380	CCDC144CP
chr17	20320552	20320750	Downregulated	-523	NR_023380	CCDC144CP
chr17	20320919	20321139	Downregulated	-145	NR_023380	CCDC144CP
chr17	21252917	21253694	Downregulated	104	NM_152914	NATD1
chr17	35490031	35490278	Downregulated	-2416	NM_001195790	SLFN12L
chr17	35497968	35498189	Downregulated	-10340	NM_001195790	SLFN12L
chr17	42117438	42117643	Downregulated	3826	NM_001376227	KAT2A
chr17	42120986	42121451	Downregulated	148	NM_001376227	KAT2A
chr17	42780531	42780933	Downregulated	122	NM_032387	WNK4
chr17	42785126	42785477	Downregulated	4692	NM_032387	WNK4
chr17	44844315	44844619	Downregulated	-1862	NM_001271880	HIGD1B
chr17	44850708	44851278	Downregulated	3110	NR_073504	HIGD1B
chr17	59892621	59893685	Downregulated	32	NM_001369671	RPS6KB1
chr17	69326771	69327451	Downregulated	22	NM_172232	ABCA5
chr17	74971976	74972187	Downregulated	677	NM_030630	HID1
chr17	74972368	74972984	Downregulated	83	NM_030630	HID1
chr17	79055244	79055473	Downregulated	-19465	NM_001042573	ENGASE
chr17	79074644	79075520	Downregulated	258	NM_001042573	ENGASE
chr17	79125548	79125848	Downregulated	50874	NM_001042573	ENGASE
chr17	79182755	79183503	Downregulated	108305	NM_001042573	ENGASE
chr17	79183877	79184120	Downregulated	109175	NM_001042573	ENGASE
chr17	79204404	79204625	Downregulated	129691	NM_001042573	ENGASE
chr17	79263489	79263828	Downregulated	188835	NM_001042573	ENGASE
chr18	8609256	8610025	Downregulated	196	NM_001025300	RAB12
chr18	12237178	12237486	Downregulated	-17029	NM_001318383	CIDEA
chr18	12246722	12247118	Downregulated	-7441	NM_001318383	CIDEA
chr18	12254113	12254470	Downregulated	-69	NM_001318383	CIDEA
chr18	12271492	12272234	Downregulated	17502	NR_134607	CIDEA
chr18	12278836	12279412	Downregulated	24763	NR_134607	CIDEA
chr18	80109246	80109814	Downregulated	268	NM_014913	ADNP2
chr18	80246312	80246731	Downregulated	992	NM_032510	PARD6G
chr18	80247055	80247736	Downregulated	118	NM_032510	PARD6G
chr18	80262379	80263295	Downregulated	-15323	NM_032510	PARD6G
chr19	1848167	1848776	Downregulated	11	NM_020695	REXO1
chr19	1851961	1852168	Downregulated	-3582	NM_020695	REXO1
chr19	1854470	1854780	Downregulated	-6142	NM_020695	REXO1
chr19	4504334	4504777	Downregulated	13930	NM_001367868	PLIN4
chr19	4513408	4513652	Downregulated	4956	NM_001367868	PLIN4
chr19	4518363	4518651	Downregulated	-21	NM_001367868	PLIN4
chr19	4523624	4523997	Downregulated	-5325	NM_001367868	PLIN4
chr19	9309637	9310246	Downregulated	-104	NM_198535	ZNF699
chr19	9406849	9407337	Downregulated	28480	NM_001370383	ZNF266
chr19	9431210	9431473	Downregulated	4231	NM_001370383	ZNF266
chr19	9435979	9436186	Downregulated	-505	NM_006631	ZNF266
chr19	14057315	14057676	Downregulated	142	NM_001367327	PALM3
chr19	14473418	14474325	Downregulated	1482	NM_000955	PTGER1
chr19	14480157	14480710	Downregulated	-5080	NM_000955	PTGER1
chr19	14482629	14482830	Downregulated	-7376	NM_000955	PTGER1
chr19	35040930	35041173	Downregulated	546	NM_182983	HPN
chr19	35059701	35060010	Downregulated	18135	NM_001375441	HPN
chr19	35060265	35060756	Downregulated	18790	NM_001375441	HPN
chr19	39203862	39204318	Downregulated	173	NM_001080468	SYCN
chr19	39217106	39217304	Downregulated	-12942	NM_001080468	SYCN
chr19	47740850	47741409	Downregulated	-4416	NM_015710	NOP53
chr19	47743052	47743812	Downregulated	-2114	NM_015710	NOP53
chr19	49142798	49143178	Downregulated	12408	NM_002152	HRC
chr19	49149017	49149454	Downregulated	6160	NM_002152	HRC
chr19	49150266	49150818	Downregulated	4854	NM_002152	HRC
chr19	49155068	49155559	Downregulated	82	NM_002152	HRC
chr19	49727476	49727897	Downregulated	35619	NM_021733	TSKS
chr19	49745200	49745447	Downregulated	17982	NM_021733	TSKS
chr19	49746376	49746758	Downregulated	16739	NM_021733	TSKS
chr19	58558316	58559212	Downregulated	-153	NM_003969	UBE2M
chr2	3585373	3586065	Downregulated	-9113	NM_001255983	COLEC11
chr2	3594919	3595240	Downregulated	-32	NM_001255982	COLEC11
chr2	3626505	3626907	Downregulated	20654	NM_001255987	COLEC11
chr2	3627376	3627578	Downregulated	21425	NM_001255987	COLEC11
chr2	20051306	20052265	Downregulated	-158	NM_014713	LAPTM4A
chr2	20066141	20066347	Downregulated	-14616	NM_014713	LAPTM4A
chr2	20072023	20072256	Downregulated	-20512	NM_014713	LAPTM4A
chr2	20091448	20091650	Downregulated	-39921	NM_014713	LAPTM4A
chr2	20106742	20107122	Downregulated	-55304	NM_014713	LAPTM4A
chr2	20421976	20422579	Downregulated	-24796	NM_004040	RHOB
chr2	20446760	20448173	Downregulated	393	NM_004040	RHOB
chr2	24856779	24857215	Downregulated	30185	NM_001377131	ADCY3
chr2	24861597	24861903	Downregulated	25432	NM_001377131	ADCY3
chr2	24871739	24872107	Downregulated	15259	NM_001377131	ADCY3
chr2	24877731	24878004	Downregulated	9314	NM_001377131	ADCY3
chr2	24878733	24878931	Downregulated	8350	NM_001377131	ADCY3
chr2	24885881	24886129	Downregulated	1177	NM_001377131	ADCY3
chr2	24919640	24920724	Downregulated	55	NM_001320613	ADCY3
chr2	24926693	24926913	Downregulated	-6566	NM_001377130	ADCY3
chr2	24927064	24927292	Downregulated	-6941	NM_001377130	ADCY3
chr2	25252368	25252634	Downregulated	-186	NM_153759	DNMT3A
chr2	25277049	25277559	Downregulated	-24989	NM_153759	DNMT3A
chr2	25340471	25342641	Downregulated	369	NM_001320892	DNMT3A
chr2	25361935	25362336	Downregulated	-19546	NM_175630	DNMT3A
chr2	25376795	25377050	Downregulated	-34333	NM_175630	DNMT3A
chr2	25404395	25404602	Downregulated	-61909	NM_175630	DNMT3A
chr2	27442274	27442857	Downregulated	185	NM_173853	KRTCAP3
chr2	36355208	36356770	Downregulated	211	NM_016441	CRIM1
chr2	37924990	37925750	Downregulated	83	NM_001322212	RMDN2
chr2	61763761	61764624	Downregulated	89867	NR_037710	FAM161A
chr2	61853761	61854167	Downregulated	96	NR_037710	FAM161A
chr2	61854454	61854785	Downregulated	-560	NM_001201543	FAM161A
chr2	69437047	69437720	Downregulated	51	NR_045632	NFU1
chr2	69465505	69465887	Downregulated	-26129	NM_001374284	NFU1
chr2	74198388	74199334	Downregulated	246	NM_006636	MTHFD2
chr2	74201744	74201962	Downregulated	3238	NM_006636	MTHFD2
chr2	74226936	74227170	Downregulated	28438	NM_006636	MTHFD2
chr2	74233391	74233602	Downregulated	34882	NM_006636	MTHFD2
chr2	74247020	74247275	Downregulated	48533	NM_006636	MTHFD2
chr2	85741904	85742311	Downregulated	-11883	NM_032827	ATOH8
chr2	85745004	85745555	Downregulated	-8711	NM_032827	ATOH8
chr2	85753354	85755034	Downregulated	203	NM_032827	ATOH8
chr2	101616508	101616716	Downregulated	-81091	NM_145686	MAP4K4
chr2	101697094	101698367	Downregulated	24	NR_169282	MAP4K4
chr2	101790879	101791347	Downregulated	92848	NM_001384552	MAP4K4
chr2	102761794	102762061	Downregulated	-103	NM_144632	TMEM182
chr2	105374947	105375440	Downregulated	23857	NM_001318895	FHL2
chr2	105378229	105378427	Downregulated	20723	NM_001318895	FHL2
chr2	105398408	105398623	Downregulated	535	NM_001318895	FHL2
chr2	105398827	105399432	Downregulated	-79	NM_001318899	FHL2
chr2	105437900	105438123	Downregulated	501	NM_001318897	FHL2
chr2	105454986	105455390	Downregulated	-16659	NM_001374399	FHL2
chr2	105455750	105456040	Downregulated	-17366	NM_001374399	FHL2
chr2	105496306	105496926	Downregulated	-58087	NM_001374399	FHL2
chr2	105511043	105511513	Downregulated	-72749	NM_001374399	FHL2
chr2	105517784	105518041	Downregulated	-79384	NM_001374399	FHL2
chr2	105744556	105745714	Downregulated	72	NM_001004722	NCK2
chr2	105771840	105772881	Downregulated	27298	NM_001004722	NCK2
chr2	105881288	105882111	Downregulated	29853	NM_001004720	NCK2
chr2	105892964	105893211	Downregulated	41241	NM_001004720	NCK2
chr2	119544221	119544921	Downregulated	122	NM_001271049	CFAP221
chr2	126635333	126635694	Downregulated	-20421	NM_016815	GYPC
chr2	126655654	126656618	Downregulated	-22	NM_002101	GYPC
chr2	126669747	126670283	Downregulated	13857	NM_002101	GYPC
chr2	126678374	126678582	Downregulated	22320	NM_002101	GYPC
chr2	126776652	126776992	Downregulated	120664	NM_002101	GYPC
chr2	144874796	144874994	Downregulated	206928	NR_033870	TEX41
chr2	144938030	144938604	Downregulated	270350	NR_033870	TEX41
chr2	145066194	145066551	Downregulated	398406	NR_033870	TEX41
chr2	145066864	145067091	Downregulated	399011	NR_033870	TEX41
chr2	145184893	145185094	Downregulated	517027	NR_033870	TEX41
chr2	168456090	168456692	Downregulated	119	NM_203463	CERS6
chr2	168515464	168515777	Downregulated	59349	NM_203463	CERS6
chr2	178194053	178195231	Downregulated	130	NM_001201480	OSBPL6
chr2	179049970	179050177	Downregulated	63	NM_173648	CCDC141
chr2	191846443	191847084	Downregulated	324	NM_004657	CAVIN2
chr2	191881937	191882186	Downregulated	-34974	NM_004657	CAVIN2
chr2	201780604	201781500	Downregulated	-119	NM_001135745	ALS2
chr2	202287736	202287972	Downregulated	-3463	NR_003694	SNORD11B
chr2	216633148	216634016	Downregulated	162	NM_000597	IGFBP2
chr2	230712624	230713634	Downregulated	287	NM_016289	CAB39
chr20	461877	462720	Downregulated	234	NM_144628	TBC1D20
chr20	885036	885331	Downregulated	31150	NM_015985	ANGPT4
chr20	922770	923139	Downregulated	-6621	NM_001322809	ANGPT4
chr20	6767418	6768422	Downregulated	234	NM_001200	BMP2
chr20	6770116	6770415	Downregulated	2580	NM_001200	BMP2
chr20	9067632	9067832	Downregulated	-946	NM_001377134	PLCB4
chr20	9068359	9068938	Downregulated	-29	NM_001377134	PLCB4
chr20	9069083	9069294	Downregulated	102	NM_001377136	PLCB4
chr20	9156923	9157125	Downregulated	87937	NM_001377136	PLCB4
chr20	23622814	23623267	Downregulated	14914	NM_001288614	CST3
chr20	23637286	23638265	Downregulated	179	NM_001288614	CST3
chr20	23655972	23656437	Downregulated	-18250	NM_000099	CST3
chr20	31475101	31475363	Downregulated	-56	NM_014012	REM1
chr20	31632680	31632883	Downregulated	-5130	NM_032609	COX4I2
chr20	31637714	31638053	Downregulated	-28	NM_032609	COX4I2
chr20	31661703	31661952	Downregulated	23916	NM_032609	COX4I2
chr20	52972060	52972290	Downregulated	-183	NM_173485	TSHZ2
chr20	52972590	52972806	Downregulated	340	NM_173485	TSHZ2
chr20	52973183	52973457	Downregulated	962	NM_173485	TSHZ2
chr20	60001296	60001494	Downregulated	5021	NM_001348204	CDH26
chr20	60200411	60200736	Downregulated	62082	NR_046099	MIR646HG
chr20	62142754	62144508	Downregulated	-138	NM_001301778	SS18L1
chr21	25562142	25562529	Downregulated	191	NR_001458	MIR155HG
chr21	26965538	26966421	Downregulated	1108	NM_007038	ADAMTS5
chr21	26967655	26967870	Downregulated	-675	NM_007038	ADAMTS5
chr21	27143678	27143984	Downregulated	-176743	NM_007038	ADAMTS5
chr21	34791838	34792604	Downregulated	46396	NR_038885	LINC01426
chr21	41304406	41304604	Downregulated	-12296	NM_206964	FAM3B
chr21	41316580	41317134	Downregulated	56	NM_058186	FAM3B
chr21	41322836	41323034	Downregulated	6134	NM_058186	FAM3B
chr21	42653536	42653999	Downregulated	16	NM_001001571	PDE9A
chr21	42674341	42674691	Downregulated	20764	NM_001001571	PDE9A
chr21	42685172	42685409	Downregulated	31539	NM_001001571	PDE9A
chr21	42686160	42686430	Downregulated	32543	NM_001001571	PDE9A
chr22	17477427	17477750	Downregulated	-85850	NM_001303484	SLC25A18
chr22	17549589	17549788	Downregulated	-13750	NM_001303484	SLC25A18
chr22	17562932	17563371	Downregulated	-287	NM_001303484	SLC25A18
chr22	17564021	17564338	Downregulated	682	NM_031481	SLC25A18
chr22	17570122	17570460	Downregulated	6793	NM_031481	SLC25A18
chr22	17570762	17571384	Downregulated	7575	NM_031481	SLC25A18
chr22	20858395	20859327	Downregulated	-49	NM_001362862	PI4KA
chr22	25564617	25565388	Downregulated	328	NM_005160	GRK3
chr22	25622217	25622506	Downregulated	57687	NM_005160	GRK3
chr22	26589545	26590300	Downregulated	209	NM_001362922	TPST2
chr22	32753190	32753530	Downregulated	-48345	NM_000362	TIMP3
chr22	32764394	32764634	Downregulated	-37191	NM_000362	TIMP3
chr22	32764788	32765126	Downregulated	-36748	NM_000362	TIMP3
chr22	32801432	32802111	Downregulated	67	NM_000362	TIMP3
chr22	32840362	32840631	Downregulated	38792	NM_000362	TIMP3
chr22	32852432	32853289	Downregulated	51156	NM_000362	TIMP3
chr22	32880819	32881387	Downregulated	79398	NM_000362	TIMP3
chr22	33823594	33823834	Downregulated	49615	NM_001378626	LARGE1
chr22	33841718	33841923	Downregulated	31508	NM_001378626	LARGE1
chr22	33919958	33921347	Downregulated	-177	NM_133642	LARGE1
chr22	34333201	34333399	Downregulated	-410476	NM_001362949	LARGE1
chr3	12287473	12288074	Downregulated	-100	NM_138712	PPARG
chr3	12288269	12288722	Downregulated	-564	NM_001354667	PPARG
chr3	12405654	12406160	Downregulated	54490	NM_001374265	PPARG
chr3	12527390	12527742	Downregulated	17933	NM_001195279	MKRN2OS
chr3	27369085	27369628	Downregulated	26	NM_199347	NEK10
chr3	32106308	32106998	Downregulated	33	NM_015141	GPD1L
chr3	32109373	32109695	Downregulated	2914	NM_015141	GPD1L
chr3	32158942	32159158	Downregulated	52430	NM_015141	GPD1L
chr3	36380196	36380956	Downregulated	89	NM_003149	STAC
chr3	42501741	42502142	Downregulated	-670	NM_001251883	VIPR1
chr3	42502419	42502933	Downregulated	33	NM_004624	VIPR1
chr3	46860439	46860847	Downregulated	2801	NM_000258	MYL3
chr3	46867516	46867866	Downregulated	-4247	NM_000258	MYL3
chr3	46881674	46881915	Downregulated	-454	NM_001184744	PTH1R
chr3	46882121	46882559	Downregulated	91	NM_001184744	PTH1R
chr3	46883300	46883662	Downregulated	1232	NM_001184744	PTH1R
chr3	46892459	46892770	Downregulated	10366	NM_001184744	PTH1R
chr3	46898635	46898968	Downregulated	16553	NM_001184744	PTH1R
chr3	46923538	46923740	Downregulated	41390	NM_001184744	PTH1R
chr3	122383969	122384420	Downregulated	13	NM_014367	FAM162A
chr3	136751713	136753157	Downregulated	-57	NM_005862	STAG1
chr3	143119421	143119952	Downregulated	-84	NM_004267	CHST2
chr3	143120210	143121249	Downregulated	959	NM_004267	CHST2
chr3	143121480	143122006	Downregulated	1972	NM_004267	CHST2
chr3	143127829	143128156	Downregulated	8222	NM_004267	CHST2
chr3	143151437	143151713	Downregulated	31804	NM_004267	CHST2
chr3	148642772	148642982	Downregulated	-54994	NM_004835	AGTR1
chr3	148643311	148643817	Downregulated	-54307	NM_004835	AGTR1
chr3	148697722	148698188	Downregulated	52	NM_000685	AGTR1
chr3	148803749	148803976	Downregulated	-23948	NM_001871	CPB1
chr3	152403725	152403984	Downregulated	-62865	NR_132656	TMEM14EP
chr3	152406577	152406848	Downregulated	-65723	NR_132656	TMEM14EP
chr3	152556774	152557056	Downregulated	-215925	NR_132656	TMEM14EP
chr3	156815988	156817327	Downregulated	404	NR_038387	LINC00886
chr3	168249432	168250346	Downregulated	367	NR_021485	EGFEM1P
chr3	194123072	194123270	Downregulated	-12977	NM_005524	HES1
chr3	194134052	194135332	Downregulated	-1456	NM_005524	HES1
chr3	194140985	194141833	Downregulated	5261	NM_005524	HES1
chr4	56978638	56979090	Downregulated	-32	NM_000938	POLR2B
chr4	56985244	56985497	Downregulated	6475	NM_000938	POLR2B
chr4	57042858	57043635	Downregulated	64351	NM_000938	POLR2B
chr4	57043786	57044100	Downregulated	65047	NM_000938	POLR2B
chr4	74932848	74933301	Downregulated	-41	NM_015393	PARM1
chr4	77156632	77157729	Downregulated	-26	NM_004354	CCNG2
chr4	77157890	77158397	Downregulated	937	NM_004354	CCNG2
chr4	89307536	89308098	Downregulated	-17	NM_198281	GPRIN3
chr4	89411628	89411826	Downregulated	-103927	NM_198281	GPRIN3
chr4	89413614	89413823	Downregulated	-105919	NM_198281	GPRIN3
chr4	89417573	89417787	Downregulated	-109880	NM_198281	GPRIN3
chr4	109184512	109184859	Downregulated	117972	NM_032518	COL25A1
chr4	109301817	109302026	Downregulated	736	NM_032518	COL25A1
chr4	109302329	109303291	Downregulated	-152	NM_198721	COL25A1
chr4	110364998	110365592	Downregulated	-110860	NM_001379613	ENPEP
chr4	110480040	110480500	Downregulated	4115	NM_001977	ENPEP
chr4	110487948	110488146	Downregulated	11892	NM_001977	ENPEP
chr4	142331129	142331459	Downregulated	-25350	NM_001385459	INPP4B
chr4	142331724	142332018	Downregulated	-25927	NM_001385459	INPP4B
chr4	142845656	142845991	Downregulated	477	NM_001385337	INPP4B
chr4	142846292	142846967	Downregulated	-95	NM_001331040	INPP4B
chr4	148442406	148442778	Downregulated	-178	NR_148974	NR3C2
chr4	148444268	148444478	Downregulated	325	NM_001354819	NR3C2
chr4	148445339	148445719	Downregulated	-831	NM_001354819	NR3C2
chr4	159102600	159104201	Downregulated	-650	NM_001351724	RAPGEF2
chr4	159248777	159249022	Downregulated	-18909	NM_001351728	RAPGEF2
chr4	159250808	159251006	Downregulated	-16902	NM_001351728	RAPGEF2
chr4	159251764	159251972	Downregulated	-15941	NM_001351728	RAPGEF2
chr4	159314571	159314772	Downregulated	46863	NM_014247	RAPGEF2
chr4	159378035	159378330	Downregulated	110374	NM_014247	RAPGEF2
chr4	159398217	159398603	Downregulated	130601	NM_014247	RAPGEF2
chr4	170089833	170090386	Downregulated	111	NM_182662	AADAT
chr4	173528821	173529689	Downregulated	655	NR_136197	HAND2-AS1
chr4	173531500	173531768	Downregulated	1176	NR_003679	HAND2-AS1
chr4	173538108	173538345	Downregulated	7769	NR_003679	HAND2-AS1
chr5	777785	778031	Downregulated	6821	NR_147096	ZDHHC11B
chr5	784546	785121	Downregulated	-105	NM_001351303	ZDHHC11B
chr5	9535753	9535964	Downregulated	10216	NM_003966	SEMA5A
chr5	9544537	9544892	Downregulated	1360	NM_003966	SEMA5A
chr5	9545126	9546271	Downregulated	376	NM_003966	SEMA5A
chr5	16794614	16794892	Downregulated	141535	NM_012334	MYO10
chr5	16871640	16872082	Downregulated	64427	NM_012334	MYO10
chr5	16886274	16886772	Downregulated	49765	NM_012334	MYO10
chr5	16935374	16935597	Downregulated	802	NM_012334	MYO10
chr5	16935774	16936528	Downregulated	137	NM_012334	MYO10
chr5	16957489	16957778	Downregulated	-21346	NM_012334	MYO10
chr5	17032371	17032592	Downregulated	-96194	NM_012334	MYO10
chr5	31638984	31639816	Downregulated	269	NM_178140	PDZD2
chr5	31678147	31678531	Downregulated	39208	NM_178140	PDZD2
chr5	31689566	31690051	Downregulated	50678	NM_178140	PDZD2
chr5	31750441	31750639	Downregulated	111409	NM_178140	PDZD2
chr5	31770469	31770698	Downregulated	131453	NM_178140	PDZD2
chr5	31775354	31775563	Downregulated	136328	NM_178140	PDZD2
chr5	31786026	31786643	Downregulated	147204	NM_178140	PDZD2
chr5	31854793	31855180	Downregulated	81172	NR_036241	MIR4279
chr5	32027512	32028360	Downregulated	-91777	NR_036241	MIR4279
chr5	32711724	32711984	Downregulated	533	NM_001204375	NPR3
chr5	32712227	32712506	Downregulated	1046	NM_001204375	NPR3
chr5	32714108	32714351	Downregulated	2909	NM_001204375	NPR3
chr5	40909369	40909575	Downregulated	-25	NM_000587	C7
chr5	42423355	42423882	Downregulated	180	NM_000163	GHR
chr5	42424756	42424971	Downregulated	-117	NM_001242401	GHR
chr5	51389506	51389805	Downregulated	6208	NM_002202	ISL1
chr5	51399180	51399585	Downregulated	15935	NM_002202	ISL1
chr5	62305856	62307061	Downregulated	253	NM_001098511	KIF2A
chr5	69414896	69415504	Downregulated	84	NM_001244734	MARVELD2
chr5	69492343	69493443	Downregulated	103	NM_001205254	OCLN
chr5	69493606	69493973	Downregulated	1000	NM_001205254	OCLN
chr5	80035268	80035612	Downregulated	92	NM_003248	THBS4
chr5	149430517	149430880	Downregulated	53	NR_029686	MIR145
chr5	149466496	149466825	Downregulated	36015	NR_029686	MIR145
chr5	149471404	149471697	Downregulated	40905	NR_029686	MIR145
chr5	149471910	149472144	Downregulated	41381	NR_029686	MIR145
chr5	149485842	149486403	Downregulated	55477	NR_029686	MIR145
chr5	150778610	150779048	Downregulated	883	NM_032947	SMIM3
chr5	150780240	150780608	Downregulated	2478	NM_032947	SMIM3
chr5	150781772	150782375	Downregulated	4128	NM_032947	SMIM3
chr5	150790252	150790671	Downregulated	12516	NM_032947	SMIM3
chr5	151005286	151005576	Downregulated	-15160	NM_001329790	GPX3
chr5	151005923	151006518	Downregulated	-14370	NM_001329790	GPX3
chr5	151020252	151020987	Downregulated	29	NM_002084	GPX3
chr5	151026751	151027043	Downregulated	6306	NM_002084	GPX3
chr5	151042503	151042701	Downregulated	22011	NM_002084	GPX3
chr5	181260825	181261355	Downregulated	53	NM_001346049	TRIM52
chr6	24357497	24357845	Downregulated	388	NM_016356	DCDC2
chr6	24359744	24360164	Downregulated	-1895	NM_016356	DCDC2
chr6	25652071	25652534	Downregulated	88	NM_006998	SCGN
chr6	35596602	35596873	Downregulated	68051	NR_049873	MIR5690
chr6	35601543	35602154	Downregulated	62940	NR_049873	MIR5690
chr6	39303837	39304106	Downregulated	10447	NM_001135111	KCNK17
chr6	39313099	39313790	Downregulated	974	NM_001135111	KCNK17
chr6	39313929	39314395	Downregulated	257	NM_001135111	KCNK17
chr6	42960658	42961048	Downregulated	99	NM_001318865	GNMT
chr6	42966188	42966402	Downregulated	5541	NM_001318865	GNMT
chr6	43629102	43629602	Downregulated	-88	NM_019096	GTPBP2
chr6	47195182	47195525	Downregulated	114551	NM_014452	TNFRSF21
chr6	47247550	47247748	Downregulated	62256	NM_014452	TNFRSF21
chr6	47248708	47249000	Downregulated	61051	NM_014452	TNFRSF21
chr6	47308811	47309100	Downregulated	949	NM_014452	TNFRSF21
chr6	47309327	47310037	Downregulated	223	NM_014452	TNFRSF21
chr6	56072922	56073152	Downregulated	18625	NM_001318754	COL21A1
chr6	56073404	56073639	Downregulated	18140	NM_001318754	COL21A1
chr6	56232678	56232876	Downregulated	14803	NM_030820	COL21A1
chr6	56245905	56246237	Downregulated	1509	NM_030820	COL21A1
chr6	56247386	56247654	Downregulated	60	NM_030820	COL21A1
chr6	56432060	56432486	Downregulated	-38145	NM_001318752	COL21A1
chr6	56433019	56433492	Downregulated	-39128	NM_001318752	COL21A1
chr6	56514510	56514767	Downregulated	-120511	NM_001318752	COL21A1
chr6	116279283	116280192	Downregulated	192	NM_003309	TSPYL1
chr6	116370619	116371701	Downregulated	213	NM_001322941	DSE
chr6	116765067	116765927	Downregulated	222	NM_001085480	FAM162B
chr6	117482290	117483059	Downregulated	1	NR_158983	DCBLD1
chr6	117483208	117483452	Downregulated	656	NR_158983	DCBLD1
chr6	117487881	117488079	Downregulated	5306	NR_158983	DCBLD1
chr6	117494723	117495066	Downregulated	12221	NR_158983	DCBLD1
chr6	133889330	133890113	Downregulated	609	NM_003206	TCF21
chr6	133895722	133895952	Downregulated	6724	NM_003206	TCF21
chr6	139373263	139373473	Downregulated	845	NM_001168389	CITED2
chr6	139374307	139374896	Downregulated	46	NM_006079	CITED2
chr6	139375288	139375530	Downregulated	-761	NM_006079	CITED2
chr6	148342806	148343344	Downregulated	237	NM_015278	SASH1
chr6	148501233	148501468	Downregulated	-7148	NM_001346507	SASH1
chr6	148507772	148508093	Downregulated	-566	NM_001346507	SASH1
chr6	148508351	148508630	Downregulated	-8	NM_001346507	SASH1
chr6	148509888	148510130	Downregulated	858	NM_001346509	SASH1
chr6	148513511	148514005	Downregulated	4607	NM_001346509	SASH1
chr6	148520049	148520249	Downregulated	10998	NM_001346509	SASH1
chr6	148545994	148546193	Downregulated	36943	NM_001346509	SASH1
chr6	148559907	148560483	Downregulated	51044	NM_001346509	SASH1
chr6	148593200	148593547	Downregulated	84223	NM_001346509	SASH1
chr6	148593750	148594098	Downregulated	84773	NM_001346509	SASH1
chr6	151764030	151764229	Downregulated	-41575	NM_001291241	ESR1
chr6	151807452	151808585	Downregulated	337	NM_000125	ESR1
chr7	15397188	15397457	Downregulated	164692	NM_001004320	AGMO
chr7	15686692	15687299	Downregulated	-313	NM_005924	MEOX2
chr7	27113550	27113917	Downregulated	108	NM_001384346	HOXA3
chr7	27115661	27115876	Downregulated	-1927	NM_001384346	HOXA3
chr7	31052090	31053047	Downregulated	108	NM_001199635	ADCYAP1R1
chr7	31074541	31074745	Downregulated	22182	NM_001199635	ADCYAP1R1
chr7	31134367	31134696	Downregulated	82071	NM_001199635	ADCYAP1R1
chr7	31192998	31193359	Downregulated	140718	NM_001199635	ADCYAP1R1
chr7	32070369	32070587	Downregulated	-71	NM_001191057	PDE1C
chr7	32070782	32071009	Downregulated	-34	NM_001191056	PDE1C
chr7	32117863	32118117	Downregulated	-46554	NM_001322056	PDE1C
chr7	32162955	32163264	Downregulated	-91674	NM_001322056	PDE1C
chr7	32293222	32293420	Downregulated	6007	NM_001191058	PDE1C
chr7	32298652	32299332	Downregulated	336	NM_001191058	PDE1C
chr7	32330232	32331051	Downregulated	-31314	NM_001322058	PDE1C
chr7	32335199	32335397	Downregulated	-35970	NM_001322058	PDE1C
chr7	32427837	32428385	Downregulated	113	NM_001322059	PDE1C
chr7	73831147	73831784	Downregulated	470	NM_001305	CLDN4
chr7	81769865	81770441	Downregulated	-106	NM_001010934	HGF
chr7	88306554	88307143	Downregulated	45	NM_001205315	STEAP4
chr7	88312122	88312576	Downregulated	-5455	NM_024636	STEAP4
chr7	88329563	88329876	Downregulated	-22826	NM_024636	STEAP4
chr7	93921658	93922168	Downregulated	178	NM_004126	GNG11
chr7	95550199	95550555	Downregulated	46139	NM_002612	PDK4
chr7	95596155	95597079	Downregulated	-101	NM_002612	PDK4
chr7	95608725	95609204	Downregulated	-12449	NM_002612	PDK4
chr7	95628803	95629393	Downregulated	-32582	NM_002612	PDK4
chr7	100957669	100959055	Downregulated	8828	NM_005960	MUC3A
chr7	103074501	103075423	Downregulated	81	NM_001161013	ARMC10
chr7	107018496	107018807	Downregulated	-26053	NM_002736	PRKAR2B
chr7	107044419	107045251	Downregulated	130	NM_002736	PRKAR2B
chr7	107066991	107067199	Downregulated	22390	NM_002736	PRKAR2B
chr7	108454985	108455420	Downregulated	1194	NM_001193584	NRCAM
chr7	108455571	108456210	Downregulated	506	NM_001193584	NRCAM
chr7	108456361	108456690	Downregulated	-90	NM_001371144	NRCAM
chr7	111411389	111411651	Downregulated	150972	NM_001350961	IMMP2L
chr7	111414009	111414223	Downregulated	148376	NM_001350961	IMMP2L
chr7	111562030	111562685	Downregulated	134	NM_001350961	IMMP2L
chr7	128890795	128891164	Downregulated	19729	NM_001366122	KCP
chr7	128910513	128910797	Downregulated	54	NM_001366122	KCP
chr7	128915859	128916426	Downregulated	-5434	NM_199349	KCP
chr7	130373642	130374180	Downregulated	-6583	NM_001868	CPA1
chr7	130381646	130381904	Downregulated	1281	NM_001868	CPA1
chr7	143408666	143408968	Downregulated	39	NM_005232	EPHA1
chr7	150340438	150340664	Downregulated	1078	NM_002889	RARRES2
chr7	150341520	150341971	Downregulated	-117	NM_002889	RARRES2
chr8	12753980	12755701	Downregulated	685	NR_138256	LONRF1
chr8	12766259	12766879	Downregulated	-11043	NM_001329976	LONRF1
chr8	17496804	17497777	Downregulated	203	NM_001008539	SLC7A2
chr8	18083885	18084501	Downregulated	-86	NM_177924	ASAH1
chr8	25783996	25784194	Downregulated	261318	NM_022659	EBF2
chr8	25922988	25923206	Downregulated	122316	NM_022659	EBF2
chr8	26016785	26017097	Downregulated	28472	NM_022659	EBF2
chr8	26045340	26045605	Downregulated	-60	NM_022659	EBF2
chr8	26046127	26046347	Downregulated	-824	NM_022659	EBF2
chr8	47737400	47738705	Downregulated	111	NM_005195	CEBPD
chr8	47764222	47764579	Downregulated	-26237	NM_005195	CEBPD
chr8	47778405	47778611	Downregulated	-40344	NM_005195	CEBPD
chr8	47782411	47782654	Downregulated	-44369	NM_005195	CEBPD
chr8	81111575	81112277	Downregulated	142	NM_018440	PAG1
chr8	81154136	81154406	Downregulated	-42203	NM_018440	PAG1
chr8	81216619	81217116	Downregulated	-63668	NM_001444	FABP5
chr8	81280236	81280975	Downregulated	70	NM_001444	FABP5
chr8	81281288	81281511	Downregulated	864	NM_001444	FABP5
chr8	91364324	91364568	Downregulated	115127	NM_052832	SLC26A7
chr8	100721176	100721537	Downregulated	731	NM_002568	PABPC1
chr8	100722020	100722919	Downregulated	-382	NM_002568	PABPC1
chr8	141075212	141075410	Downregulated	-53278	NM_001352891	DENND3
chr8	141111245	141111649	Downregulated	-17142	NM_001352891	DENND3
chr8	141127666	141129058	Downregulated	-227	NM_001352891	DENND3
chr8	141136649	141136847	Downregulated	8159	NR_148197	DENND3
chr8	143588995	143590012	Downregulated	7909	NM_001130057	EEF1D
chr9	73056	73586	Downregulated	631	NR_121188	PGM5P3-AS1
chr9	33391250	33391738	Downregulated	11074	NM_001376193	AQP7
chr9	83219146	83219375	Downregulated	48007	NM_001375487	FRMD3
chr9	83281663	83281942	Downregulated	-14535	NM_001244962	FRMD3
chr9	83304699	83305103	Downregulated	27060	NM_001244961	FRMD3
chr9	83327316	83327514	Downregulated	4546	NM_001244961	FRMD3
chr9	83339451	83339760	Downregulated	-7645	NM_001244961	FRMD3
chr9	83355839	83356166	Downregulated	-24042	NM_001244961	FRMD3
chr9	83444147	83444445	Downregulated	23446	NM_001244960	FRMD3
chr9	83469771	83470075	Downregulated	-2181	NM_001244960	FRMD3
chr9	83476504	83476835	Downregulated	-8928	NM_001244960	FRMD3
chr9	83538026	83538898	Downregulated	-61	NM_174938	FRMD3
chr9	83554307	83554683	Downregulated	-16094	NM_174938	FRMD3
chr9	83980154	83980808	Downregulated	122	NM_001358294	RMI1
chr9	97307157	97307380	Downregulated	-68	NM_001348010	CCDC180
chr9	97307812	97308049	Downregulated	272	NM_020893	CCDC180
chr9	105694360	105695138	Downregulated	208	NM_018112	TMEM38B
chr9	114153912	114154299	Downregulated	-1431	NM_032888	COL27A1
chr9	114155623	114156288	Downregulated	419	NM_032888	COL27A1
chr9	114167884	114168127	Downregulated	12469	NM_032888	COL27A1
chr9	114168512	114168965	Downregulated	13202	NM_032888	COL27A1
chr9	121074238	121075366	Downregulated	63	NM_001317163	C5
chr9	122931179	122931872	Downregulated	-14	NM_001304363	ZBTB26
chr9	131009094	131009608	Downregulated	177	NM_006059	LAMC3
chr9	131019799	131020125	Downregulated	10788	NM_006059	LAMC3
chr9	131026319	131026578	Downregulated	17275	NM_006059	LAMC3
chr9	131036916	131037328	Downregulated	27948	NM_006059	LAMC3
chr9	133163121	133163979	Downregulated	364	NM_001282632	GBGT1
chr9	133658312	133658511	Downregulated	-1004	NR_102735	DBH-AS1
chrX	11427502	11428059	Downregulated	37	NM_001287242	ARHGAP6
chrX	11473081	11473300	Downregulated	-45373	NM_001287242	ARHGAP6
chrX	11664592	11665523	Downregulated	862	NM_013427	ARHGAP6
chrX	13938276	13939027	Downregulated	-14	NM_001001994	GPM6B
chrX	48071287	48071573	Downregulated	210	NM_001282201	ZNF630
chrX	69615784	69616685	Downregulated	122	NM_001005610	EDA
chrX	69672459	69672658	Downregulated	56446	NM_001005610	EDA
chrX	74105322	74105601	Downregulated	112999	NR_030398	MIR421
chrX	74162264	74162556	Downregulated	56051	NR_030398	MIR421
chrX	115233700	115234063	Downregulated	190	NM_001243963	LRCH2
chrX	154750672	154751397	Downregulated	42	NM_001081573	GAB3
