# Supplementary material for: PLXDC1 + Tumor‐Associated Pancreatic Stellate Cells Promote Desmoplastic and Immunosuppressive Niche in Pancreatic Ductal Adenocarcinoma
Source: Adv Sci (Weinh). 2025 Mar 17;12(18):2415756. doi: 10.1002/advs.202415756 (PMC12079351; doi:10.1002/advs.202415756)
Supplement: Supplementary file 6 — Supplementary TableS5 [file ADVS-12-2415756-s005.xlsx]

## Sheet: Supplementary Table 5. CPSCs 
Supplementary Table 2. Marker genes for each PSCs subcluster.
p_val	avg_log2FC	pct.1	pct.2	p_val_adj	cluster	gene
4.69834e-79	1.51962	0.547	0.226	1.09349e-74	THBS4+ CPSCs	THBS4
3.32435e-63	1.09399	0.614	0.338	7.73708e-59	THBS4+ CPSCs	COLEC11
2.95406e-48	0.727187	0.836	0.65	6.87528e-44	THBS4+ CPSCs	STEAP4
2.01649e-44	0.727448	0.78	0.613	4.69318e-40	THBS4+ CPSCs	C1S
3.9481e-44	0.858514	0.677	0.468	9.18881e-40	THBS4+ CPSCs	ASPN
6.74571e-44	1.00847	0.389	0.162	1.57e-39	THBS4+ CPSCs	C7
4.1399e-41	0.6626	0.814	0.656	9.63521e-37	THBS4+ CPSCs	C1R
7.03474e-40	0.792913	0.485	0.262	1.63726e-35	THBS4+ CPSCs	CYGB
1.27535e-39	0.719051	0.784	0.593	2.96825e-35	THBS4+ CPSCs	TXNIP
2.8948e-34	0.724245	0.513	0.32	6.73737e-30	THBS4+ CPSCs	KCNJ8
1.19848e-33	0.612255	0.965	0.935	2.78935e-29	THBS4+ CPSCs	MGP
2.20659e-30	0.754385	0.406	0.213	5.13563e-26	THBS4+ CPSCs	TSHZ2
7.41727e-28	0.619994	0.764	0.643	1.72629e-23	THBS4+ CPSCs	FABP5
3.41222e-27	0.655185	0.558	0.388	7.9416e-23	THBS4+ CPSCs	FAM213A
6.03666e-27	0.772997	0.213	0.07	1.40497e-22	THBS4+ CPSCs	ADH1B
1.61503e-26	0.488897	0.782	0.663	3.75881e-22	THBS4+ CPSCs	TFPI
2.70304e-26	0.352438	0.953	0.934	6.29106e-22	THBS4+ CPSCs	CST3
4.56603e-26	0.41723	0.877	0.818	1.0627e-21	THBS4+ CPSCs	SERPING1
6.31899e-25	0.441401	0.807	0.723	1.47068e-20	THBS4+ CPSCs	ARHGDIB
4.12491e-22	0.528954	0.263	0.121	9.60032e-18	THBS4+ CPSCs	DCBLD1
1.262e-21	0.286516	0.954	0.93	2.93718e-17	THBS4+ CPSCs	CD63
1.84803e-19	0.444099	0.755	0.637	4.30111e-15	THBS4+ CPSCs	IGFBP2
2.28712e-17	0.525754	0.527	0.401	5.32303e-13	THBS4+ CPSCs	FAM162B
4.5801e-17	0.44479	0.568	0.44	1.06597e-12	THBS4+ CPSCs	FXYD6
1.05836e-16	0.323277	0.909	0.877	2.46322e-12	THBS4+ CPSCs	HLA-C
3.20806e-16	0.441658	0.639	0.523	7.46643e-12	THBS4+ CPSCs	RARRES2
1.61657e-15	0.334879	0.913	0.89	3.7624e-11	THBS4+ CPSCs	HLA-B
2.16549e-15	0.34772	0.822	0.738	5.03995e-11	THBS4+ CPSCs	HIGD1B
2.39614e-15	0.275156	0.982	0.968	5.57677e-11	THBS4+ CPSCs	SPARCL1
1.05194e-14	0.412859	0.234	0.125	2.4483e-10	THBS4+ CPSCs	CADM1
1.68903e-14	0.399786	0.318	0.193	3.93104e-10	THBS4+ CPSCs	PTGER3
1.75314e-14	0.384687	0.765	0.698	4.08026e-10	THBS4+ CPSCs	SERPINF1
4.52894e-14	0.375234	0.802	0.726	1.05407e-09	THBS4+ CPSCs	FABP4
4.77819e-14	0.432813	0.277	0.163	1.11208e-09	THBS4+ CPSCs	FBXO8
6.20888e-14	0.433978	0.63	0.534	1.44506e-09	THBS4+ CPSCs	DCN
7.0428e-14	0.402661	0.474	0.347	1.63914e-09	THBS4+ CPSCs	GGT5
1.79722e-13	0.397428	0.383	0.264	4.18284e-09	THBS4+ CPSCs	TNFRSF21
2.95869e-13	0.418129	0.431	0.312	6.88605e-09	THBS4+ CPSCs	FAM13C
4.13743e-13	0.460447	0.233	0.13	9.62945e-09	THBS4+ CPSCs	AGTR1
6.39162e-13	0.696487	0.282	0.167	1.48758e-08	THBS4+ CPSCs	CCL21
6.94891e-13	0.302261	0.85	0.798	1.61729e-08	THBS4+ CPSCs	A2M
9.12011e-13	0.456815	0.211	0.114	2.12261e-08	THBS4+ CPSCs	LPL
1.48066e-12	0.462013	0.205	0.112	3.44609e-08	THBS4+ CPSCs	TDO2
1.48523e-12	0.380165	0.611	0.52	3.45672e-08	THBS4+ CPSCs	ASAH1
2.49753e-12	0.3753	0.268	0.162	5.81276e-08	THBS4+ CPSCs	FBLN1
2.71744e-12	0.534518	0.361	0.252	6.32457e-08	THBS4+ CPSCs	TCF21
2.94992e-12	0.257609	0.859	0.806	6.86565e-08	THBS4+ CPSCs	LAPTM4A
3.92858e-12	0.321728	0.711	0.619	9.14339e-08	THBS4+ CPSCs	NR2F2
4.39902e-12	0.360528	0.369	0.252	1.02383e-07	THBS4+ CPSCs	ABCC9
1.48226e-11	0.372883	0.294	0.188	3.4498e-07	THBS4+ CPSCs	TBX3
2.28705e-11	0.35345	0.742	0.691	5.32288e-07	THBS4+ CPSCs	IFITM1
7.14468e-11	0.406402	0.223	0.133	1.66285e-06	THBS4+ CPSCs	PTGER1
1.83421e-10	0.386751	0.397	0.295	4.26895e-06	THBS4+ CPSCs	TMEM176B
1.86605e-10	0.260043	0.887	0.847	4.34305e-06	THBS4+ CPSCs	PDGFRB
2.25909e-10	0.416959	0.599	0.52	5.25782e-06	THBS4+ CPSCs	ZBTB20
3.33944e-10	0.440018	0.244	0.155	7.77221e-06	THBS4+ CPSCs	GPM6B
5.12764e-10	0.265683	0.456	0.338	1.19341e-05	THBS4+ CPSCs	COL6A3
1.16014e-09	0.344448	0.354	0.261	2.7001e-05	THBS4+ CPSCs	SGCE
1.51059e-09	0.255061	0.745	0.685	3.51574e-05	THBS4+ CPSCs	PPIB
2.65122e-09	0.303143	0.29	0.198	6.17045e-05	THBS4+ CPSCs	CAVIN2
3.05965e-09	0.290044	0.789	0.728	7.12103e-05	THBS4+ CPSCs	COL3A1
7.15438e-09	0.308355	0.249	0.164	0.000166511	THBS4+ CPSCs	PLOD1
9.36633e-09	0.264876	0.734	0.68	0.000217992	THBS4+ CPSCs	TMEM59
1.52017e-08	0.455863	0.459	0.37	0.000353805	THBS4+ CPSCs	CFH
1.72315e-08	0.309945	0.404	0.317	0.000401046	THBS4+ CPSCs	GYPC
1.79735e-08	0.370312	0.529	0.441	0.000418314	THBS4+ CPSCs	CD36
2.98687e-08	0.289753	0.395	0.302	0.000695163	THBS4+ CPSCs	TMEM204
4.61112e-08	0.396809	0.356	0.275	0.00107319	THBS4+ CPSCs	KCNK17
5.16184e-08	0.280332	0.715	0.65	0.00120137	THBS4+ CPSCs	GJA4
5.80725e-08	0.374149	0.755	0.699	0.00135158	THBS4+ CPSCs	APOE
5.88687e-08	0.291966	0.59	0.514	0.00137011	THBS4+ CPSCs	GAS6
9.26156e-08	0.292109	0.361	0.277	0.00215553	THBS4+ CPSCs	EPB41L2
1.86016e-07	0.325595	0.454	0.378	0.00432933	THBS4+ CPSCs	FAM162A
2.31724e-07	0.320381	0.283	0.208	0.00539315	THBS4+ CPSCs	C1orf21
2.54293e-07	0.267256	0.306	0.221	0.00591842	THBS4+ CPSCs	MTUS1
3.31966e-07	0.264872	0.546	0.47	0.00772618	THBS4+ CPSCs	LEPROT
3.69147e-07	0.313322	0.47	0.392	0.00859153	THBS4+ CPSCs	FHL2
8.43234e-07	0.28236	0.63	0.577	0.0196254	THBS4+ CPSCs	NDRG2
1.06429e-06	0.304628	0.298	0.227	0.0247702	THBS4+ CPSCs	PROS1
1.10676e-06	0.321071	0.281	0.211	0.0257587	THBS4+ CPSCs	LMO4
1.5973e-06	0.251625	0.642	0.584	0.0371755	THBS4+ CPSCs	GNG11
1.6775e-06	0.284009	0.691	0.655	0.0390421	THBS4+ CPSCs	BST2
2.10487e-06	0.367601	0.303	0.236	0.0489888	THBS4+ CPSCs	SELENBP1
2.20166e-06	0.606799	0.616	0.566	0.0512415	THBS4+ CPSCs	MT1X
2.3402e-06	0.303484	0.394	0.325	0.0544658	THBS4+ CPSCs	LRPAP1
3.12413e-06	0.258597	0.466	0.391	0.072711	THBS4+ CPSCs	FBLIM1
3.5776e-06	0.306064	0.241	0.176	0.0832651	THBS4+ CPSCs	CHST2
8.69373e-06	0.289163	0.24	0.178	0.202338	THBS4+ CPSCs	CTSF
1.00828e-05	0.272655	0.426	0.36	0.234666	THBS4+ CPSCs	ITM2C
2.03341e-05	0.264764	0.507	0.437	0.473256	THBS4+ CPSCs	SPTBN1
3.12564e-05	0.284029	0.297	0.237	0.727461	THBS4+ CPSCs	LAMB1
3.37841e-05	0.342068	0.395	0.34	0.786292	THBS4+ CPSCs	MARCKS
4.64549e-05	0.281576	0.608	0.542	1	THBS4+ CPSCs	PTEN
5.03345e-05	0.293122	0.625	0.581	1	THBS4+ CPSCs	MT1M
5.03539e-05	0.26742	0.257	0.195	1	THBS4+ CPSCs	LTBP4
0.000159092	0.254726	0.328	0.27	1	THBS4+ CPSCs	SRPX
0.000683386	0.252248	0.37	0.329	1	THBS4+ CPSCs	GUCY1A1
0.00788059	0.305683	0.217	0.18	1	THBS4+ CPSCs	DEPP1
2.9537e-177	3.35286	0.562	0.087	6.87445e-173	SERPINE1+ CPSCs	SERPINE1
3.52925e-134	2.68488	0.672	0.207	8.21398e-130	SERPINE1+ CPSCs	CYR61
1.52913e-127	2.2217	0.65	0.207	3.55891e-123	SERPINE1+ CPSCs	THBS1
3.22897e-112	3.0151	0.609	0.203	7.51512e-108	SERPINE1+ CPSCs	CCL2
8.75305e-107	1.83313	0.552	0.154	2.03718e-102	SERPINE1+ CPSCs	FOSB
2.16052e-91	1.81843	0.516	0.161	5.02839e-87	SERPINE1+ CPSCs	EMP1
1.34816e-89	1.42443	0.847	0.536	3.13771e-85	SERPINE1+ CPSCs	C11orf96
3.57168e-72	1.32529	0.427	0.127	8.31272e-68	SERPINE1+ CPSCs	TNFRSF12A
1.45124e-71	1.45508	0.675	0.374	3.37761e-67	SERPINE1+ CPSCs	MCL1
2.34556e-67	1.18784	0.685	0.358	5.45905e-63	SERPINE1+ CPSCs	JUND
4.25634e-66	1.18192	0.346	0.086	9.90621e-62	SERPINE1+ CPSCs	ERRFI1
1.86646e-63	1.01054	0.667	0.348	4.34401e-59	SERPINE1+ CPSCs	DDX21
6.43504e-61	1.0422	0.844	0.627	1.49769e-56	SERPINE1+ CPSCs	COL4A1
1.43467e-60	1.08561	0.87	0.673	3.33906e-56	SERPINE1+ CPSCs	ZFP36
1.46881e-60	1.15164	0.647	0.353	3.4185e-56	SERPINE1+ CPSCs	MYADM
2.02068e-60	1.143	0.785	0.505	4.70293e-56	SERPINE1+ CPSCs	ADAMTS4
5.17854e-59	1.16545	0.695	0.38	1.20525e-54	SERPINE1+ CPSCs	NR4A1
1.53211e-58	1.20087	0.657	0.343	3.56583e-54	SERPINE1+ CPSCs	SOCS3
1.61193e-58	1.41313	0.622	0.341	3.7516e-54	SERPINE1+ CPSCs	KLF6
7.40758e-56	2.37287	0.58	0.313	1.72404e-51	SERPINE1+ CPSCs	CTGF
4.44922e-55	0.958861	0.292	0.07	1.03551e-50	SERPINE1+ CPSCs	ANKRD28
1.58839e-53	0.957995	0.635	0.306	3.69681e-49	SERPINE1+ CPSCs	EGR1
6.76165e-51	1.46334	0.693	0.478	1.57371e-46	SERPINE1+ CPSCs	CYTOR
3.63652e-49	1.17332	0.831	0.693	8.46363e-45	SERPINE1+ CPSCs	LMNA
4.58992e-44	0.650448	0.235	0.054	1.06826e-39	SERPINE1+ CPSCs	ABL2
7.07413e-42	0.954316	0.547	0.303	1.64643e-37	SERPINE1+ CPSCs	LRRFIP1
1.51824e-41	1.16174	0.537	0.289	3.53355e-37	SERPINE1+ CPSCs	FN1
1.72735e-38	0.800635	0.266	0.08	4.02024e-34	SERPINE1+ CPSCs	NR4A3
1.79849e-38	0.558555	0.985	0.983	4.18581e-34	SERPINE1+ CPSCs	ACTB
2.84983e-35	0.699813	0.893	0.787	6.6327e-31	SERPINE1+ CPSCs	PHLDA1
3.46758e-35	0.787861	0.639	0.419	8.07044e-31	SERPINE1+ CPSCs	ANXA2
1.19529e-34	0.852687	0.874	0.703	2.78191e-30	SERPINE1+ CPSCs	VMP1
3.48767e-34	0.865494	0.722	0.51	8.1172e-30	SERPINE1+ CPSCs	CTSC
6.52395e-33	0.533016	0.977	0.952	1.51838e-28	SERPINE1+ CPSCs	TMSB10
1.55726e-32	1.06038	0.698	0.499	3.62436e-28	SERPINE1+ CPSCs	COL1A1
2.57105e-32	0.595083	0.259	0.085	5.98386e-28	SERPINE1+ CPSCs	KDM6B
2.44444e-31	0.896235	0.747	0.629	5.68919e-27	SERPINE1+ CPSCs	ARID5B
3.36913e-31	0.744171	0.345	0.153	7.84131e-27	SERPINE1+ CPSCs	DUSP14
8.91529e-31	1.30453	0.525	0.327	2.07494e-26	SERPINE1+ CPSCs	MIR4435-2HG
8.97918e-31	0.71745	0.351	0.151	2.08981e-26	SERPINE1+ CPSCs	MAFF
1.78089e-30	0.757529	0.901	0.789	4.14484e-26	SERPINE1+ CPSCs	TAGLN
3.18386e-30	0.632169	0.821	0.669	7.41012e-26	SERPINE1+ CPSCs	TPM4
1.09257e-29	0.637647	0.302	0.12	2.54284e-25	SERPINE1+ CPSCs	TES
4.65089e-29	0.961154	0.511	0.302	1.08245e-24	SERPINE1+ CPSCs	MYC
6.85357e-29	0.65369	0.232	0.076	1.5951e-24	SERPINE1+ CPSCs	BMP2
1.17592e-28	0.681393	0.787	0.635	2.73683e-24	SERPINE1+ CPSCs	COL4A2
1.92693e-28	0.701348	0.31	0.131	4.48474e-24	SERPINE1+ CPSCs	OLFML2B
1.99366e-28	0.724997	0.376	0.184	4.64004e-24	SERPINE1+ CPSCs	TUBB6
3.62106e-28	0.830658	0.706	0.54	8.42765e-24	SERPINE1+ CPSCs	FILIP1L
1.92558e-27	0.982667	0.864	0.764	4.48159e-23	SERPINE1+ CPSCs	ACTA2
2.76231e-27	0.604079	0.309	0.132	6.429e-23	SERPINE1+ CPSCs	NOP16
3.4733e-27	0.762586	0.883	0.783	8.08376e-23	SERPINE1+ CPSCs	TIMP3
4.67645e-26	0.816156	0.392	0.203	1.0884e-21	SERPINE1+ CPSCs	PPP1R15A
7.6404e-26	0.741274	0.397	0.209	1.77823e-21	SERPINE1+ CPSCs	CDKN1A
8.78821e-26	0.686136	0.578	0.358	2.04537e-21	SERPINE1+ CPSCs	COL6A3
1.89686e-24	0.692452	0.493	0.287	4.41476e-20	SERPINE1+ CPSCs	SLC2A3
1.16078e-23	0.732946	0.366	0.185	2.70159e-19	SERPINE1+ CPSCs	RND3
1.30243e-23	0.516199	0.263	0.106	3.03127e-19	SERPINE1+ CPSCs	MIR22HG
3.25334e-23	0.566297	0.857	0.737	7.57183e-19	SERPINE1+ CPSCs	COL3A1
4.04883e-23	0.691462	0.314	0.147	9.42324e-19	SERPINE1+ CPSCs	ATF3
1.0541e-22	0.683713	0.591	0.404	2.45331e-18	SERPINE1+ CPSCs	CD44
2.41073e-22	0.530369	0.289	0.133	5.61074e-18	SERPINE1+ CPSCs	TUBA1C
3.13721e-22	1.08141	0.238	0.1	7.30154e-18	SERPINE1+ CPSCs	LMCD1
8.28272e-22	0.688549	0.282	0.129	1.92772e-17	SERPINE1+ CPSCs	CRIM1
9.0176e-22	0.604367	0.9	0.863	2.09876e-17	SERPINE1+ CPSCs	NEAT1
9.80015e-22	0.517337	0.915	0.863	2.28089e-17	SERPINE1+ CPSCs	ACTG1
1.27845e-21	0.616833	0.404	0.225	2.97548e-17	SERPINE1+ CPSCs	FOSL2
1.81306e-21	0.595504	0.77	0.625	4.21972e-17	SERPINE1+ CPSCs	CRISPLD2
2.21868e-21	0.476119	0.202	0.073	5.16375e-17	SERPINE1+ CPSCs	MAP2K3
8.24159e-21	0.636633	0.816	0.714	1.91815e-16	SERPINE1+ CPSCs	COL1A2
7.77796e-20	0.530069	0.581	0.378	1.81024e-15	SERPINE1+ CPSCs	CFH
8.33068e-20	0.631125	0.984	0.993	1.93888e-15	SERPINE1+ CPSCs	MT2A
1.79115e-19	0.506691	0.409	0.236	4.16872e-15	SERPINE1+ CPSCs	ATP2A2
1.83874e-19	0.479701	0.836	0.79	4.27948e-15	SERPINE1+ CPSCs	MYL12A
4.1237e-19	0.653743	0.475	0.312	9.5975e-15	SERPINE1+ CPSCs	TUBB4B
4.90404e-19	0.590342	0.512	0.355	1.14137e-14	SERPINE1+ CPSCs	TMEM165
5.20876e-19	0.63693	0.253	0.117	1.21229e-14	SERPINE1+ CPSCs	PTPN1
5.79762e-19	0.74742	0.498	0.337	1.34934e-14	SERPINE1+ CPSCs	SRGN
8.66686e-19	0.629169	0.703	0.56	2.01713e-14	SERPINE1+ CPSCs	APOLD1
1.01684e-18	0.577458	0.36	0.197	2.3666e-14	SERPINE1+ CPSCs	ETS1
1.91435e-18	0.654372	0.742	0.585	4.45545e-14	SERPINE1+ CPSCs	DUSP1
2.76288e-18	0.654349	0.343	0.192	6.43032e-14	SERPINE1+ CPSCs	ENAH
3.30305e-18	0.402135	0.204	0.083	7.68752e-14	SERPINE1+ CPSCs	KPNA2
4.09003e-18	0.766315	0.609	0.463	9.51913e-14	SERPINE1+ CPSCs	ATP1B3
4.78157e-18	0.550634	0.415	0.256	1.11286e-13	SERPINE1+ CPSCs	BTG3
5.06746e-18	0.573773	0.719	0.613	1.1794e-13	SERPINE1+ CPSCs	TXN
7.06841e-18	0.534334	0.461	0.291	1.6451e-13	SERPINE1+ CPSCs	LAMA4
8.01759e-18	0.657565	0.411	0.265	1.86601e-13	SERPINE1+ CPSCs	ACTN1
1.3207e-17	0.916479	0.65	0.495	3.0738e-13	SERPINE1+ CPSCs	FOS
1.89025e-17	0.609865	0.456	0.298	4.39937e-13	SERPINE1+ CPSCs	MAT2A
3.61877e-17	0.648407	0.278	0.143	8.42233e-13	SERPINE1+ CPSCs	SNAI2
4.06926e-17	0.676108	0.535	0.383	9.47079e-13	SERPINE1+ CPSCs	TCIM
1.00463e-16	0.488594	0.764	0.663	2.33819e-12	SERPINE1+ CPSCs	EIF4A1
1.46949e-16	0.553111	0.507	0.347	3.4201e-12	SERPINE1+ CPSCs	ACTN4
1.55218e-16	0.586394	0.736	0.608	3.61254e-12	SERPINE1+ CPSCs	ADAMTS1
1.65663e-16	0.645119	0.586	0.439	3.85564e-12	SERPINE1+ CPSCs	ANXA1
1.97946e-16	0.414162	0.791	0.687	4.60699e-12	SERPINE1+ CPSCs	HNRNPDL
2.05148e-16	0.513683	0.672	0.543	4.77462e-12	SERPINE1+ CPSCs	CYCS
2.92055e-16	0.526249	0.309	0.166	6.7973e-12	SERPINE1+ CPSCs	HIPK2
3.21761e-16	0.627415	0.757	0.678	7.48867e-12	SERPINE1+ CPSCs	CAV1
8.82974e-16	0.920394	0.553	0.437	2.05503e-11	SERPINE1+ CPSCs	AKAP12
2.04371e-15	0.482915	0.274	0.144	4.75653e-11	SERPINE1+ CPSCs	RHOQ
2.10307e-15	0.419787	0.829	0.731	4.89467e-11	SERPINE1+ CPSCs	COL6A2
2.93115e-15	0.384312	0.215	0.099	6.82197e-11	SERPINE1+ CPSCs	LOXL2
4.81836e-15	0.48146	0.619	0.475	1.12142e-10	SERPINE1+ CPSCs	HNRNPU
8.45715e-15	0.436017	0.476	0.317	1.96832e-10	SERPINE1+ CPSCs	IL6ST
9.63133e-15	0.655521	0.274	0.15	2.2416e-10	SERPINE1+ CPSCs	PDLIM3
1.00697e-14	0.507973	0.435	0.288	2.34363e-10	SERPINE1+ CPSCs	CCNL1
1.03979e-14	0.573379	0.427	0.291	2.42002e-10	SERPINE1+ CPSCs	CSRP1
1.56405e-14	0.58236	0.34	0.203	3.64018e-10	SERPINE1+ CPSCs	PTP4A1
1.78723e-14	0.418519	0.773	0.665	4.15959e-10	SERPINE1+ CPSCs	COL18A1
2.01333e-14	0.63032	0.407	0.268	4.68582e-10	SERPINE1+ CPSCs	FHL1
3.15265e-14	0.431968	0.617	0.464	7.33747e-10	SERPINE1+ CPSCs	YBX3
3.4528e-14	0.449584	0.21	0.099	8.03604e-10	SERPINE1+ CPSCs	GBP1
5.91832e-14	0.436554	0.263	0.141	1.37743e-09	SERPINE1+ CPSCs	CHSY1
6.23025e-14	0.842639	0.379	0.25	1.45003e-09	SERPINE1+ CPSCs	ID4
6.46583e-14	0.43308	0.223	0.111	1.50486e-09	SERPINE1+ CPSCs	RUNX1
6.63672e-14	0.39155	0.358	0.216	1.54463e-09	SERPINE1+ CPSCs	NECTIN2
1.20058e-13	0.440759	0.289	0.163	2.79423e-09	SERPINE1+ CPSCs	PDLIM5
3.60221e-13	0.43408	0.43	0.288	8.38379e-09	SERPINE1+ CPSCs	SFPQ
3.90394e-13	0.495822	0.414	0.271	9.08603e-09	SERPINE1+ CPSCs	PAG1
7.38073e-13	0.378179	0.624	0.455	1.71779e-08	SERPINE1+ CPSCs	CD36
9.86261e-13	0.507471	0.388	0.256	2.29542e-08	SERPINE1+ CPSCs	SLIT3
1.25855e-12	0.434847	0.289	0.166	2.92914e-08	SERPINE1+ CPSCs	ETS2
1.27669e-12	0.595434	0.663	0.567	2.97138e-08	SERPINE1+ CPSCs	CEBPB
1.43839e-12	0.399347	0.271	0.153	3.3477e-08	SERPINE1+ CPSCs	PEA15
2.26987e-12	0.491153	0.258	0.144	5.2829e-08	SERPINE1+ CPSCs	SERTAD1
2.28298e-12	0.358323	0.287	0.164	5.3134e-08	SERPINE1+ CPSCs	NOP58
2.56203e-12	0.465617	0.489	0.362	5.96287e-08	SERPINE1+ CPSCs	SDC2
2.72586e-12	0.509505	0.373	0.249	6.34417e-08	SERPINE1+ CPSCs	SNHG15
6.07356e-12	0.462121	0.558	0.438	1.41356e-07	SERPINE1+ CPSCs	LPP
6.77496e-12	0.366281	0.3	0.179	1.5768e-07	SERPINE1+ CPSCs	YWHAG
7.50928e-12	0.367731	0.869	0.835	1.74771e-07	SERPINE1+ CPSCs	UBC
7.75399e-12	0.404177	0.727	0.635	1.80466e-07	SERPINE1+ CPSCs	TUBA1B
8.10469e-12	0.456587	0.772	0.685	1.88628e-07	SERPINE1+ CPSCs	MYH9
8.86389e-12	0.517561	0.397	0.273	2.06298e-07	SERPINE1+ CPSCs	IL32
1.04087e-11	0.623553	0.338	0.217	2.42251e-07	SERPINE1+ CPSCs	PDGFA
1.1012e-11	0.422358	0.233	0.128	2.56293e-07	SERPINE1+ CPSCs	WDR43
1.61775e-11	0.351381	0.233	0.128	3.76515e-07	SERPINE1+ CPSCs	ETF1
1.63944e-11	0.63948	0.335	0.223	3.81563e-07	SERPINE1+ CPSCs	DNAJB4
2.16399e-11	0.473603	0.568	0.45	5.03646e-07	SERPINE1+ CPSCs	SELENOS
2.33245e-11	0.506347	0.537	0.416	5.42856e-07	SERPINE1+ CPSCs	EIF5A
4.69173e-11	0.433587	0.461	0.338	1.09195e-06	SERPINE1+ CPSCs	HIF1A
5.38529e-11	0.404509	0.576	0.46	1.25337e-06	SERPINE1+ CPSCs	PFDN2
5.80303e-11	0.420997	0.404	0.283	1.3506e-06	SERPINE1+ CPSCs	FERMT2
5.87693e-11	0.436416	0.314	0.199	1.3678e-06	SERPINE1+ CPSCs	ARF6
7.36406e-11	0.387434	0.691	0.616	1.71391e-06	SERPINE1+ CPSCs	RAN
9.70942e-11	0.281031	0.215	0.115	2.25977e-06	SERPINE1+ CPSCs	F2R
1.0646e-10	0.537671	0.406	0.291	2.47775e-06	SERPINE1+ CPSCs	ADAMTS9
1.26873e-10	0.431187	0.328	0.212	2.95283e-06	SERPINE1+ CPSCs	SPRY2
1.275e-10	0.436967	0.379	0.264	2.96745e-06	SERPINE1+ CPSCs	EIF3A
1.57231e-10	0.56144	0.376	0.256	3.6594e-06	SERPINE1+ CPSCs	NAMPT
1.81554e-10	0.388654	0.621	0.527	4.2255e-06	SERPINE1+ CPSCs	PDLIM1
2.03021e-10	0.329776	0.529	0.389	4.72511e-06	SERPINE1+ CPSCs	GGT5
2.32428e-10	0.507918	0.438	0.325	5.40953e-06	SERPINE1+ CPSCs	GEM
2.35291e-10	0.292878	0.906	0.866	5.47617e-06	SERPINE1+ CPSCs	DDX5
3.39067e-10	0.48281	0.455	0.344	7.89144e-06	SERPINE1+ CPSCs	DNAJA1
5.42164e-10	0.341594	0.777	0.684	1.26183e-05	SERPINE1+ CPSCs	IGFBP2
5.72902e-10	0.419365	0.837	0.756	1.33337e-05	SERPINE1+ CPSCs	JUNB
6.11383e-10	0.270544	0.923	0.884	1.42293e-05	SERPINE1+ CPSCs	RPL36A
7.29052e-10	0.407317	0.305	0.196	1.6968e-05	SERPINE1+ CPSCs	GNL3
7.58833e-10	0.38557	0.406	0.288	1.76611e-05	SERPINE1+ CPSCs	CCT2
9.87669e-10	0.38565	0.657	0.567	2.2987e-05	SERPINE1+ CPSCs	CAVIN1
1.27232e-09	0.472037	0.32	0.213	2.96119e-05	SERPINE1+ CPSCs	BHLHE40
1.34047e-09	0.362544	0.53	0.416	3.1198e-05	SERPINE1+ CPSCs	S100A4
1.36819e-09	0.435637	0.453	0.334	3.18433e-05	SERPINE1+ CPSCs	COL5A2
1.43017e-09	0.466796	0.46	0.355	3.32857e-05	SERPINE1+ CPSCs	FSTL1
1.51971e-09	0.337465	0.97	0.943	3.53697e-05	SERPINE1+ CPSCs	VIM
2.37005e-09	0.396608	0.402	0.291	5.51606e-05	SERPINE1+ CPSCs	SAMHD1
2.48185e-09	0.398368	0.463	0.355	5.77625e-05	SERPINE1+ CPSCs	EMP3
2.76403e-09	0.554864	0.525	0.421	6.43301e-05	SERPINE1+ CPSCs	TM4SF1
2.87907e-09	0.434768	0.3	0.198	6.70075e-05	SERPINE1+ CPSCs	PHLDA2
2.95532e-09	0.367756	0.522	0.415	6.87821e-05	SERPINE1+ CPSCs	RHEB
2.96019e-09	0.387835	0.425	0.31	6.88955e-05	SERPINE1+ CPSCs	AEBP1
2.9648e-09	0.273848	0.842	0.797	6.90027e-05	SERPINE1+ CPSCs	S100A11
3.1398e-09	0.380239	0.302	0.198	7.30758e-05	SERPINE1+ CPSCs	VASN
3.25989e-09	0.328236	0.647	0.527	7.58707e-05	SERPINE1+ CPSCs	NNMT
3.42307e-09	0.372427	0.378	0.267	7.96685e-05	SERPINE1+ CPSCs	LAMC1
3.62759e-09	0.732513	0.527	0.419	8.44286e-05	SERPINE1+ CPSCs	MT1A
4.43946e-09	0.349146	0.284	0.182	0.000103324	SERPINE1+ CPSCs	RHOBTB3
5.26654e-09	0.353987	0.346	0.236	0.000122573	SERPINE1+ CPSCs	PRRX1
5.33239e-09	0.351048	0.325	0.22	0.000124106	SERPINE1+ CPSCs	BAZ1A
5.42154e-09	0.379257	0.388	0.28	0.000126181	SERPINE1+ CPSCs	SLC7A2
5.54661e-09	0.320984	0.255	0.158	0.000129092	SERPINE1+ CPSCs	TPM3
5.81822e-09	0.457193	0.396	0.29	0.000135413	SERPINE1+ CPSCs	DDX3X
7.31417e-09	0.327803	0.212	0.122	0.00017023	SERPINE1+ CPSCs	CSRNP1
8.05867e-09	0.419654	0.573	0.473	0.000187558	SERPINE1+ CPSCs	ZFAND5
1.36701e-08	0.326999	0.222	0.132	0.000318158	SERPINE1+ CPSCs	RAP2A
1.52408e-08	0.44724	0.616	0.533	0.000354714	SERPINE1+ CPSCs	SYNPO2
1.91172e-08	0.445898	0.343	0.244	0.000444933	SERPINE1+ CPSCs	HNRNPAB
2.09877e-08	0.398157	0.455	0.361	0.000488468	SERPINE1+ CPSCs	CSNK1A1
2.42731e-08	0.489125	0.227	0.141	0.000564932	SERPINE1+ CPSCs	TENT5A
2.59988e-08	0.295383	0.608	0.498	0.000605095	SERPINE1+ CPSCs	YWHAZ
2.89421e-08	0.365641	0.279	0.184	0.000673598	SERPINE1+ CPSCs	AMD1
3.40657e-08	0.327369	0.575	0.477	0.000792844	SERPINE1+ CPSCs	SRSF2
3.64565e-08	0.322714	0.652	0.558	0.000848489	SERPINE1+ CPSCs	RBM39
4.10231e-08	0.297925	0.637	0.536	0.000954772	SERPINE1+ CPSCs	THY1
4.24566e-08	0.371093	0.322	0.226	0.000988134	SERPINE1+ CPSCs	TAF1D
4.64704e-08	0.337628	0.315	0.214	0.00108155	SERPINE1+ CPSCs	LIMA1
4.72703e-08	0.360477	0.366	0.269	0.00110017	SERPINE1+ CPSCs	VCL
5.94142e-08	0.358876	0.268	0.176	0.00138281	SERPINE1+ CPSCs	PLPP1
6.52768e-08	0.413253	0.604	0.519	0.00151925	SERPINE1+ CPSCs	HSPE1
7.59311e-08	0.329262	0.875	0.855	0.00176722	SERPINE1+ CPSCs	TPM2
7.70218e-08	0.281199	0.926	0.909	0.0017926	SERPINE1+ CPSCs	SPARC
7.88543e-08	0.350075	0.282	0.192	0.00183526	SERPINE1+ CPSCs	ZYX
9.53712e-08	0.430632	0.473	0.373	0.00221967	SERPINE1+ CPSCs	SET
1.10917e-07	0.273261	0.209	0.125	0.00258149	SERPINE1+ CPSCs	LARP1
1.12012e-07	0.441668	0.304	0.209	0.00260698	SERPINE1+ CPSCs	C1orf56
1.19068e-07	0.345385	0.401	0.297	0.00277119	SERPINE1+ CPSCs	EIF3J
1.63262e-07	0.35569	0.346	0.253	0.00379976	SERPINE1+ CPSCs	EIF4A3
1.91314e-07	0.39231	0.388	0.293	0.00445263	SERPINE1+ CPSCs	TMEM176A
2.11947e-07	0.280942	0.378	0.275	0.00493285	SERPINE1+ CPSCs	NME1
2.44792e-07	0.320263	0.296	0.204	0.00569729	SERPINE1+ CPSCs	LASP1
3.4985e-07	0.311984	0.335	0.239	0.00814241	SERPINE1+ CPSCs	SYNCRIP
3.76139e-07	0.386334	0.304	0.213	0.00875426	SERPINE1+ CPSCs	MIDN
4.0515e-07	0.435184	0.305	0.212	0.00942945	SERPINE1+ CPSCs	CCL21
4.50433e-07	0.254972	0.24	0.154	0.0104834	SERPINE1+ CPSCs	CNN2
4.84732e-07	0.377845	0.327	0.235	0.0112817	SERPINE1+ CPSCs	SRSF6
4.92995e-07	0.432355	0.266	0.179	0.011474	SERPINE1+ CPSCs	CDC42SE1
4.93928e-07	0.318015	0.238	0.155	0.0114957	SERPINE1+ CPSCs	NXT1
5.23251e-07	0.428709	0.376	0.289	0.0121781	SERPINE1+ CPSCs	PALLD
6.20589e-07	0.375063	0.456	0.357	0.0144436	SERPINE1+ CPSCs	SLC38A2
7.39805e-07	0.289669	0.218	0.14	0.0172182	SERPINE1+ CPSCs	CHD1
7.95275e-07	0.296868	0.248	0.165	0.0185092	SERPINE1+ CPSCs	COL5A1
8.09687e-07	0.342832	0.384	0.294	0.0188446	SERPINE1+ CPSCs	S100A10
8.25348e-07	0.269667	0.522	0.422	0.0192091	SERPINE1+ CPSCs	ATF4
1.06155e-06	0.265632	0.601	0.524	0.0247065	SERPINE1+ CPSCs	PCBP1
1.10639e-06	0.281768	0.494	0.389	0.0257502	SERPINE1+ CPSCs	SNRPB
1.14817e-06	0.296146	0.384	0.289	0.0267225	SERPINE1+ CPSCs	HSPA9
1.22352e-06	0.285522	0.381	0.288	0.0284763	SERPINE1+ CPSCs	RPL22L1
1.75023e-06	0.256941	0.268	0.182	0.0407348	SERPINE1+ CPSCs	SYTL2
1.93792e-06	0.305821	0.291	0.208	0.045103	SERPINE1+ CPSCs	SRM
2.1947e-06	0.265027	0.261	0.179	0.0510796	SERPINE1+ CPSCs	CREB3L2
2.29764e-06	0.255639	0.255	0.171	0.0534753	SERPINE1+ CPSCs	PER1
2.49544e-06	0.3261	0.391	0.299	0.0580789	SERPINE1+ CPSCs	CTNNB1
2.51869e-06	0.25685	0.36	0.265	0.0586199	SERPINE1+ CPSCs	SASH1
2.72347e-06	0.274419	0.261	0.184	0.0633861	SERPINE1+ CPSCs	AFF4
3.952e-06	0.301603	0.258	0.179	0.0919789	SERPINE1+ CPSCs	RPF2
4.11255e-06	0.277917	0.276	0.195	0.0957155	SERPINE1+ CPSCs	PLEC
4.28967e-06	0.303446	0.585	0.511	0.0998377	SERPINE1+ CPSCs	NCL
4.29809e-06	0.459986	0.565	0.504	0.100034	SERPINE1+ CPSCs	MYLK
4.36314e-06	0.397069	0.353	0.272	0.101548	SERPINE1+ CPSCs	PPP1R12B
4.73137e-06	0.297689	0.243	0.166	0.110118	SERPINE1+ CPSCs	ANGPTL4
5.48802e-06	0.351171	0.461	0.374	0.127728	SERPINE1+ CPSCs	HSPD1
7.03055e-06	0.29252	0.307	0.223	0.163629	SERPINE1+ CPSCs	CAPNS1
7.45269e-06	0.319088	0.56	0.479	0.173454	SERPINE1+ CPSCs	EIF5B
7.65616e-06	0.258397	0.222	0.149	0.178189	SERPINE1+ CPSCs	DDX39A
7.68668e-06	0.266149	0.547	0.455	0.1789	SERPINE1+ CPSCs	NID1
8.7525e-06	0.330817	0.438	0.357	0.203706	SERPINE1+ CPSCs	TOP1
1.07346e-05	0.27803	0.456	0.377	0.249838	SERPINE1+ CPSCs	STAT3
1.40319e-05	0.320825	0.529	0.455	0.32658	SERPINE1+ CPSCs	SRSF7
1.44703e-05	0.263062	0.47	0.385	0.336783	SERPINE1+ CPSCs	SF1
1.8427e-05	0.309628	0.233	0.165	0.42887	SERPINE1+ CPSCs	DHX15
1.85246e-05	0.253507	0.317	0.235	0.431142	SERPINE1+ CPSCs	PDLIM7
2.21065e-05	0.278828	0.424	0.347	0.514507	SERPINE1+ CPSCs	UBE2N
2.40492e-05	0.272933	0.284	0.207	0.559722	SERPINE1+ CPSCs	FSTL3
2.46278e-05	0.289673	0.23	0.161	0.573189	SERPINE1+ CPSCs	ATG101
2.88093e-05	0.28157	0.47	0.393	0.670508	SERPINE1+ CPSCs	PDCD5
3.78259e-05	0.261431	0.785	0.756	0.880361	SERPINE1+ CPSCs	HSP90AB1
4.38542e-05	0.281822	0.402	0.333	1	SERPINE1+ CPSCs	ACTR3
6.08558e-05	0.26994	0.202	0.141	1	SERPINE1+ CPSCs	PXDN
6.50071e-05	0.251076	0.514	0.447	1	SERPINE1+ CPSCs	LGALS3
6.88728e-05	0.335245	0.412	0.341	1	SERPINE1+ CPSCs	JAG1
7.86852e-05	0.257286	0.527	0.449	1	SERPINE1+ CPSCs	MCAM
8.13603e-05	0.28687	0.547	0.46	1	SERPINE1+ CPSCs	JUN
8.31804e-05	0.303781	0.323	0.259	1	SERPINE1+ CPSCs	UGCG
8.37871e-05	0.268776	0.314	0.245	1	SERPINE1+ CPSCs	AOC3
8.77915e-05	0.282263	0.614	0.553	1	SERPINE1+ CPSCs	FLNA
8.83658e-05	0.275387	0.708	0.657	1	SERPINE1+ CPSCs	LDHA
8.89731e-05	0.259019	0.419	0.339	1	SERPINE1+ CPSCs	RBM25
0.000100819	0.30462	0.394	0.323	1	SERPINE1+ CPSCs	TIMP2
0.000109955	0.258403	0.414	0.34	1	SERPINE1+ CPSCs	ATP1A1
0.000114154	0.317667	0.314	0.247	1	SERPINE1+ CPSCs	NCOA7
0.000162291	0.268099	0.381	0.313	1	SERPINE1+ CPSCs	BZW1
0.000179636	0.26187	0.274	0.208	1	SERPINE1+ CPSCs	KPNB1
0.000191157	0.343186	0.521	0.465	1	SERPINE1+ CPSCs	EDNRB
0.000218531	0.291234	0.279	0.212	1	SERPINE1+ CPSCs	CCDC80
0.000323027	0.274559	0.338	0.271	1	SERPINE1+ CPSCs	CLIC4
0.000407521	0.312079	0.869	0.84	1	SERPINE1+ CPSCs	HSPB1
0.00068745	0.266924	0.402	0.348	1	SERPINE1+ CPSCs	NFE2L2
0.00073143	0.25084	0.23	0.176	1	SERPINE1+ CPSCs	STX12
0.00119995	0.332038	0.447	0.392	1	SERPINE1+ CPSCs	COL14A1
0.0022818	0.307148	0.256	0.211	1	SERPINE1+ CPSCs	ELOVL5
0.00244032	0.256544	0.811	0.827	1	SERPINE1+ CPSCs	TPM1
0.00393966	0.325412	0.327	0.275	1	SERPINE1+ CPSCs	RNF152
0.00497624	0.252834	0.281	0.234	1	SERPINE1+ CPSCs	WTAP
0.00681075	0.309159	0.43	0.383	1	SERPINE1+ CPSCs	AVPR1A
0.00781223	0.257762	0.213	0.173	1	SERPINE1+ CPSCs	SGIP1
1.27361e-141	1.33119	0.474	0.068	2.96421e-137	CD9+ CPSCs	MYH11
9.49161e-108	1.04473	0.258	0.013	2.20908e-103	CD9+ CPSCs	RERGL
9.31871e-90	0.964396	0.906	0.74	2.16884e-85	CD9+ CPSCs	DSTN
6.00179e-84	1.22738	0.863	0.593	1.39686e-79	CD9+ CPSCs	CRIP1
3.44105e-70	0.751337	0.993	0.967	8.00869e-66	CD9+ CPSCs	ADIRF
3.93472e-68	1.09793	0.721	0.417	9.15767e-64	CD9+ CPSCs	NDUFA4
3.16167e-67	0.912408	0.934	0.776	7.35846e-63	CD9+ CPSCs	TAGLN
3.73309e-56	0.592375	0.982	0.949	8.68839e-52	CD9+ CPSCs	MYL9
1.2167e-55	0.964921	0.785	0.525	2.83175e-51	CD9+ CPSCs	CD9
4.80422e-55	0.795717	0.465	0.178	1.11813e-50	CD9+ CPSCs	SLC38A11
3.17123e-54	0.761747	0.343	0.1	7.38071e-50	CD9+ CPSCs	GPRC5C
1.87652e-50	0.674747	0.271	0.064	4.36741e-46	CD9+ CPSCs	NTRK2
1.79283e-49	0.532992	0.97	0.931	4.17264e-45	CD9+ CPSCs	MYL6
1.38906e-48	0.815558	0.79	0.543	3.2329e-44	CD9+ CPSCs	CSRP2
8.78776e-43	0.650453	0.294	0.09	2.04526e-38	CD9+ CPSCs	FAM129A
6.01819e-42	0.709233	0.338	0.117	1.40067e-37	CD9+ CPSCs	CCDC3
8.62318e-40	1.03858	0.304	0.105	2.00696e-35	CD9+ CPSCs	RGCC
9.17517e-40	0.747584	0.873	0.707	2.13543e-35	CD9+ CPSCs	TSC22D1
7.16823e-39	0.769904	0.499	0.255	1.66833e-34	CD9+ CPSCs	CRYAB
1.18695e-38	0.728354	0.817	0.664	2.76251e-34	CD9+ CPSCs	PLAC9
3.79746e-38	0.567774	0.244	0.068	8.83822e-34	CD9+ CPSCs	SGCA
1.46011e-37	1.06001	0.301	0.108	3.39825e-33	CD9+ CPSCs	ID1
2.13563e-37	0.574476	0.876	0.745	4.97047e-33	CD9+ CPSCs	SOD3
9.03607e-37	0.728519	0.867	0.657	2.10305e-32	CD9+ CPSCs	ID3
3.77284e-34	0.751374	0.605	0.372	8.78091e-30	CD9+ CPSCs	PGF
1.85299e-32	0.521309	0.232	0.071	4.31265e-28	CD9+ CPSCs	GPBAR1
1.16052e-31	0.480907	0.908	0.845	2.701e-27	CD9+ CPSCs	TPM2
1.61477e-31	0.596596	0.306	0.118	3.75821e-27	CD9+ CPSCs	SERPINI1
1.73846e-31	0.670472	0.443	0.224	4.04608e-27	CD9+ CPSCs	MAP3K7CL
2.10017e-31	0.490384	0.23	0.07	4.88794e-27	CD9+ CPSCs	SORBS2
2.61924e-31	0.659177	0.487	0.257	6.09603e-27	CD9+ CPSCs	HOXB-AS1
2.78768e-31	0.529036	0.897	0.751	6.48804e-27	CD9+ CPSCs	ACTA2
1.23117e-30	0.5507	0.304	0.119	2.86543e-26	CD9+ CPSCs	AK1
1.38562e-30	0.94331	0.605	0.39	3.22489e-26	CD9+ CPSCs	RASD1
5.24057e-30	0.589031	0.231	0.074	1.21969e-25	CD9+ CPSCs	PLN
1.85536e-29	0.605737	0.738	0.536	4.31817e-25	CD9+ CPSCs	FRZB
2.48809e-29	0.621508	0.541	0.314	5.79079e-25	CD9+ CPSCs	LBH
1.705e-28	0.424226	0.999	0.987	3.96822e-24	CD9+ CPSCs	RGS5
2.36679e-28	0.437223	0.972	0.886	5.50846e-24	CD9+ CPSCs	NDUFA4L2
3.21924e-28	0.325061	0.991	0.98	7.49245e-24	CD9+ CPSCs	PTMA
9.83589e-27	0.580217	0.422	0.22	2.28921e-22	CD9+ CPSCs	ZFHX3
1.46242e-26	0.599558	0.419	0.218	3.40363e-22	CD9+ CPSCs	BCAM
3.05437e-26	0.444099	0.232	0.082	7.10874e-22	CD9+ CPSCs	GPR20
1.0182e-24	0.526093	0.255	0.1	2.36975e-20	CD9+ CPSCs	BCAS3
3.14358e-24	0.589833	0.417	0.219	7.31637e-20	CD9+ CPSCs	TBX2-AS1
4.75237e-24	0.626954	0.56	0.374	1.10607e-19	CD9+ CPSCs	HCFC1R1
2.16487e-23	0.53387	0.736	0.598	5.03852e-19	CD9+ CPSCs	OAZ2
3.8194e-23	0.455725	0.669	0.471	8.88927e-19	CD9+ CPSCs	MYLK
2.35757e-22	0.779912	0.528	0.34	5.48701e-18	CD9+ CPSCs	GADD45B
3.38409e-22	0.374768	0.912	0.841	7.87614e-18	CD9+ CPSCs	UQCRB
4.9078e-22	0.483128	0.255	0.109	1.14224e-17	CD9+ CPSCs	FOXF1
6.4408e-22	0.49638	0.812	0.707	1.49903e-17	CD9+ CPSCs	MGST3
8.70614e-22	0.443888	0.285	0.128	2.02627e-17	CD9+ CPSCs	SOCS2
8.91989e-22	0.469036	0.319	0.152	2.07602e-17	CD9+ CPSCs	MAPRE2
1.31123e-21	0.54376	0.601	0.425	3.05176e-17	CD9+ CPSCs	MCAM
1.75142e-20	0.587793	0.632	0.478	4.07625e-16	CD9+ CPSCs	PTP4A3
8.30536e-20	0.479793	0.32	0.166	1.93299e-15	CD9+ CPSCs	ADAP2
2.49446e-19	0.390294	0.215	0.088	5.8056e-15	CD9+ CPSCs	RBPMS2
1.55737e-18	0.337946	0.203	0.081	3.62463e-14	CD9+ CPSCs	LDB3
1.78904e-18	0.322088	0.988	0.931	4.1638e-14	CD9+ CPSCs	LGALS1
2.55729e-18	0.45317	0.611	0.429	5.95184e-14	CD9+ CPSCs	MEF2C
2.68836e-18	0.466435	0.452	0.278	6.2569e-14	CD9+ CPSCs	RCAN2
6.58013e-18	0.358544	0.232	0.103	1.53146e-13	CD9+ CPSCs	C1QTNF2
1.32018e-17	0.38144	0.295	0.15	3.0726e-13	CD9+ CPSCs	MGST2
1.57242e-17	0.427373	0.417	0.251	3.65965e-13	CD9+ CPSCs	KANK2
5.99876e-16	0.524218	0.59	0.429	1.39615e-11	CD9+ CPSCs	HOPX
6.78357e-16	0.402022	0.763	0.645	1.57881e-11	CD9+ CPSCs	GSN
1.15038e-15	0.286646	0.937	0.865	2.67739e-11	CD9+ CPSCs	COX7C
1.36069e-15	0.465876	0.505	0.336	3.16688e-11	CD9+ CPSCs	TOB1
1.6956e-15	0.42917	0.677	0.549	3.94635e-11	CD9+ CPSCs	CRIP2
3.83055e-15	0.457762	0.371	0.23	8.91521e-11	CD9+ CPSCs	GPR4
7.27367e-15	0.312602	0.256	0.131	1.69287e-10	CD9+ CPSCs	HSPB2
1.19439e-14	0.507447	0.323	0.189	2.77983e-10	CD9+ CPSCs	PHLDA2
1.41334e-14	0.371692	0.335	0.192	3.2894e-10	CD9+ CPSCs	NOL3
1.42555e-14	0.428083	0.905	0.793	3.31782e-10	CD9+ CPSCs	GPX3
1.60604e-14	0.456182	0.547	0.398	3.7379e-10	CD9+ CPSCs	ARPC1A
2.09959e-14	0.35871	0.306	0.167	4.88659e-10	CD9+ CPSCs	HIST1H4C
5.43259e-14	0.44396	0.25	0.129	1.26438e-09	CD9+ CPSCs	CSPG4
5.79352e-14	0.94952	0.525	0.415	1.34838e-09	CD9+ CPSCs	S100A4
7.23508e-14	0.369945	0.702	0.552	1.68389e-09	CD9+ CPSCs	NDUFB7
1.47297e-13	0.406729	0.355	0.215	3.4282e-09	CD9+ CPSCs	FOXS1
2.98122e-13	0.285931	0.793	0.665	6.93849e-09	CD9+ CPSCs	CAV1
3.20973e-13	0.365174	0.872	0.759	7.47032e-09	CD9+ CPSCs	HIGD1B
3.95842e-13	0.301026	0.253	0.134	9.21282e-09	CD9+ CPSCs	OLFML2A
4.27671e-13	0.433816	0.472	0.329	9.95362e-09	CD9+ CPSCs	NUDT4
5.13093e-13	0.342639	0.841	0.758	1.19417e-08	CD9+ CPSCs	COX7A2
5.84493e-13	0.370174	0.787	0.659	1.36035e-08	CD9+ CPSCs	ARPC2
1.73116e-12	0.291568	0.224	0.116	4.0291e-08	CD9+ CPSCs	CARHSP1
3.33109e-12	0.257647	0.283	0.16	7.75278e-08	CD9+ CPSCs	ZFYVE21
3.89991e-12	0.357831	0.313	0.188	9.07666e-08	CD9+ CPSCs	HSPA2
4.76263e-12	0.503541	0.435	0.3	1.10845e-07	CD9+ CPSCs	CCND1
6.99393e-12	0.356695	0.718	0.618	1.62777e-07	CD9+ CPSCs	GUK1
7.35269e-12	0.355299	0.346	0.215	1.71127e-07	CD9+ CPSCs	SLC25A4
1.19358e-11	0.296933	0.39	0.251	2.77793e-07	CD9+ CPSCs	SLIT3
1.21159e-11	0.367144	0.446	0.309	2.81986e-07	CD9+ CPSCs	PTK2
1.29751e-11	0.299254	0.861	0.786	3.01982e-07	CD9+ CPSCs	COX5B
1.74227e-11	0.366705	0.382	0.246	4.05496e-07	CD9+ CPSCs	TESC
2.28805e-11	0.347063	0.267	0.153	5.32521e-07	CD9+ CPSCs	CDKN2C
2.7306e-11	0.299842	0.215	0.113	6.3552e-07	CD9+ CPSCs	AC068888.1
3.15347e-11	0.311788	0.775	0.677	7.33937e-07	CD9+ CPSCs	SH3BGRL
3.2585e-11	0.356974	0.41	0.276	7.58384e-07	CD9+ CPSCs	PTGIR
3.90244e-11	0.368795	0.613	0.493	9.08253e-07	CD9+ CPSCs	ANAPC16
5.33461e-11	0.29348	0.471	0.33	1.24158e-06	CD9+ CPSCs	TBX2
6.7114e-11	0.388914	0.228	0.127	1.56201e-06	CD9+ CPSCs	EGFL6
6.89447e-11	0.311726	0.818	0.727	1.60462e-06	CD9+ CPSCs	UQCR11
7.07423e-11	0.292587	0.846	0.751	1.64646e-06	CD9+ CPSCs	COX4I1
8.75138e-11	0.288118	0.861	0.794	2.0368e-06	CD9+ CPSCs	COX6C
1.05107e-10	0.409325	0.411	0.285	2.44625e-06	CD9+ CPSCs	KLHL23
1.15062e-10	0.283876	0.216	0.119	2.67796e-06	CD9+ CPSCs	MAGEF1
1.21439e-10	0.419106	0.303	0.186	2.82637e-06	CD9+ CPSCs	GPAT2
1.22684e-10	0.251373	0.848	0.767	2.85534e-06	CD9+ CPSCs	COX6A1
1.37659e-10	0.309941	0.453	0.32	3.20387e-06	CD9+ CPSCs	HEYL
1.38543e-10	0.296568	0.347	0.221	3.22444e-06	CD9+ CPSCs	MRPL34
1.49942e-10	0.292905	0.811	0.712	3.48975e-06	CD9+ CPSCs	CIRBP
1.62405e-10	0.330688	0.206	0.112	3.77982e-06	CD9+ CPSCs	TSPAN8
2.12026e-10	0.29991	0.683	0.563	4.9347e-06	CD9+ CPSCs	TPPP3
2.57657e-10	0.347913	0.492	0.367	5.99671e-06	CD9+ CPSCs	DKK3
2.63844e-10	0.32366	0.593	0.461	6.1407e-06	CD9+ CPSCs	HES4
3.14249e-10	0.353159	0.696	0.589	7.31382e-06	CD9+ CPSCs	HMGN2
4.06911e-10	0.32223	0.45	0.322	9.47044e-06	CD9+ CPSCs	TSPO
4.63935e-10	0.310566	0.481	0.353	1.07976e-05	CD9+ CPSCs	ANP32B
5.11176e-10	0.261741	0.537	0.404	1.18971e-05	CD9+ CPSCs	MAP3K20
6.40619e-10	0.339558	0.683	0.57	1.49098e-05	CD9+ CPSCs	CAVIN3
1.60392e-09	0.2715	0.298	0.186	3.73296e-05	CD9+ CPSCs	HOXB2
3.90634e-09	0.280975	0.31	0.204	9.09161e-05	CD9+ CPSCs	MSRB3
3.93993e-09	0.325277	0.483	0.361	9.1698e-05	CD9+ CPSCs	PKIG
5.82436e-09	0.294677	0.542	0.429	0.000135556	CD9+ CPSCs	CAV2
6.0621e-09	0.286908	0.827	0.763	0.000141089	CD9+ CPSCs	DYNLL1
7.07203e-09	0.304921	0.289	0.186	0.000164594	CD9+ CPSCs	FBXO32
7.66558e-09	0.29757	0.644	0.554	0.000178409	CD9+ CPSCs	ZFP36L1
7.88247e-09	0.312396	0.683	0.584	0.000183456	CD9+ CPSCs	CHCHD10
7.99687e-09	0.294872	0.687	0.588	0.000186119	CD9+ CPSCs	COX8A
8.59078e-09	0.298126	0.715	0.613	0.000199942	CD9+ CPSCs	PPDPF
9.72396e-09	0.253212	0.867	0.793	0.000226316	CD9+ CPSCs	ATP5MG
1.48108e-08	0.263024	0.657	0.55	0.000344706	CD9+ CPSCs	CD151
1.81247e-08	0.309586	0.285	0.186	0.000421834	CD9+ CPSCs	TOB2
2.034e-08	0.268721	0.626	0.511	0.000473394	CD9+ CPSCs	YWHAQ
2.82518e-08	0.294023	0.61	0.508	0.000657531	CD9+ CPSCs	CYSTM1
4.09522e-08	0.289465	0.414	0.307	0.000953122	CD9+ CPSCs	ILK
4.29432e-08	0.268472	0.626	0.507	0.000999461	CD9+ CPSCs	HMGN3
5.44973e-08	0.25134	0.334	0.227	0.00126837	CD9+ CPSCs	PDLIM7
6.50534e-08	0.264539	0.295	0.198	0.00151405	CD9+ CPSCs	LYRM4
7.13099e-08	0.293469	0.507	0.392	0.00165967	CD9+ CPSCs	CALM3
1.07619e-07	0.275895	0.349	0.245	0.00250472	CD9+ CPSCs	SNRPN
1.08049e-07	0.291355	0.769	0.686	0.00251474	CD9+ CPSCs	SELENOW
2.60943e-07	0.251594	0.271	0.179	0.00607319	CD9+ CPSCs	CISD3
3.90083e-07	0.264053	0.386	0.28	0.00907879	CD9+ CPSCs	PTN
4.2554e-07	0.270501	0.538	0.433	0.00990401	CD9+ CPSCs	BANF1
4.58503e-07	0.286954	0.374	0.275	0.0106712	CD9+ CPSCs	MGLL
6.0823e-07	0.258299	0.759	0.667	0.0141559	CD9+ CPSCs	COX7B
7.49246e-07	0.269457	0.689	0.606	0.017438	CD9+ CPSCs	CCNI
7.56053e-07	0.2547	0.592	0.481	0.0175964	CD9+ CPSCs	PRDX2
7.61936e-07	0.272777	0.35	0.26	0.0177333	CD9+ CPSCs	CCDC107
9.69521e-07	0.257066	0.723	0.647	0.0225646	CD9+ CPSCs	NDUFA1
1.04584e-06	0.284507	0.58	0.488	0.024341	CD9+ CPSCs	DBI
1.44628e-06	0.258926	0.677	0.594	0.0336608	CD9+ CPSCs	ATP5MC3
1.53346e-06	0.257311	0.48	0.373	0.0356896	CD9+ CPSCs	NDUFS8
1.54487e-06	0.318237	0.346	0.256	0.0359554	CD9+ CPSCs	CHMP3
1.68358e-06	0.295246	0.44	0.345	0.0391837	CD9+ CPSCs	ARPC1B
1.99914e-06	0.257093	0.72	0.629	0.0465279	CD9+ CPSCs	UQCRH
4.10211e-06	0.254089	0.212	0.138	0.0954725	CD9+ CPSCs	CLU
4.50219e-06	0.2506	0.461	0.367	0.104784	CD9+ CPSCs	SDC2
5.19695e-06	0.266006	0.303	0.219	0.120954	CD9+ CPSCs	CAT
6.84263e-06	0.331942	0.382	0.292	0.159255	CD9+ CPSCs	SNCG
8.82647e-06	0.29742	0.238	0.163	0.205427	CD9+ CPSCs	C2orf40
1.28182e-05	0.27152	0.246	0.17	0.298331	CD9+ CPSCs	KNOP1
1.78092e-05	0.267909	0.429	0.341	0.41449	CD9+ CPSCs	LURAP1L
5.15962e-05	0.432066	0.511	0.437	1	CD9+ CPSCs	IGFBP6
0.000243014	0.26306	0.271	0.205	1	CD9+ CPSCs	BTG2
0.000566152	0.295331	0.288	0.222	1	CD9+ CPSCs	PCSK7

## Sheet: Supplementary Table 5. TPSCs 
Supplementary Table 5. Marker genes for each PSCs subcluster.
p_val	avg_log2FC	pct.1	pct.2	p_val_adj	cluster	gene
0	5.45378	0.779	0.063	0	CCL19+ TPSCs	CCL19
0	5.34953	0.826	0.063	0	CCL19+ TPSCs	CCL21
3.55563e-274	2.6844	0.566	0.018	8.27537e-270	CCL19+ TPSCs	FGF7
8.19641e-264	2.73891	0.74	0.082	1.90763e-259	CCL19+ TPSCs	C7
2.62463e-228	2.18503	0.491	0.017	6.10855e-224	CCL19+ TPSCs	ADH1B
1.01069e-180	2.5895	0.531	0.058	2.35228e-176	CCL19+ TPSCs	MFAP4
7.49735e-178	2.51718	0.848	0.315	1.74493e-173	CCL19+ TPSCs	CFH
7.0997e-177	2.60465	0.736	0.192	1.65238e-172	CCL19+ TPSCs	CCDC80
3.91169e-159	1.81505	0.949	0.542	9.10407e-155	CCL19+ TPSCs	C1S
1.40708e-143	1.72643	0.292	0.005	3.27483e-139	CCL19+ TPSCs	CFHR1
2.14836e-134	1.47303	0.367	0.028	5.00009e-130	CCL19+ TPSCs	CXCL12
1.30349e-129	2.42136	0.919	0.534	3.03375e-125	CCL19+ TPSCs	APOE
1.30412e-126	1.64265	0.708	0.233	3.0352e-122	CCL19+ TPSCs	TMEM176B
3.32433e-126	1.48702	0.323	0.021	7.73704e-122	CCL19+ TPSCs	EFEMP1
7.35469e-119	3.48042	0.592	0.168	1.71173e-114	CCL19+ TPSCs	CYR61
2.72988e-116	1.81774	0.878	0.445	6.35352e-112	CCL19+ TPSCs	IGFBP5
1.48431e-114	1.05664	0.294	0.017	3.45457e-110	CCL19+ TPSCs	FMO2
1.17114e-110	1.24202	0.323	0.027	2.7257e-106	CCL19+ TPSCs	GPC3
6.82549e-110	1.34993	0.931	0.624	1.58857e-105	CCL19+ TPSCs	C1R
1.94625e-101	1.10383	0.321	0.033	4.52971e-97	CCL19+ TPSCs	PTGER1
4.66539e-101	1.56659	0.615	0.205	1.08582e-96	CCL19+ TPSCs	TMEM176A
1.01415e-91	1.42851	0.738	0.342	2.36033e-87	CCL19+ TPSCs	RARRES2
1.84282e-88	1.56374	0.882	0.559	4.28899e-84	CCL19+ TPSCs	TIMP3
1.11503e-85	1.61252	0.588	0.192	2.59511e-81	CCL19+ TPSCs	EGR1
3.06759e-83	1.78789	0.515	0.158	7.1395e-79	CCL19+ TPSCs	SOD2
3.73356e-82	1.49379	0.734	0.381	8.68948e-78	CCL19+ TPSCs	CTSC
6.85867e-82	1.42493	0.349	0.06	1.59629e-77	CCL19+ TPSCs	C2orf40
7.69497e-80	1.33822	0.535	0.172	1.79093e-75	CCL19+ TPSCs	FHL2
3.34163e-79	2.99323	0.501	0.163	7.77731e-75	CCL19+ TPSCs	CCL2
1.54429e-77	0.917147	0.286	0.037	3.59418e-73	CCL19+ TPSCs	PCSK5
3.64557e-77	0.99304	0.982	0.894	8.4847e-73	CCL19+ TPSCs	S100A6
4.94964e-73	1.45806	0.312	0.054	1.15198e-68	CCL19+ TPSCs	TNC
7.36826e-70	1.249	0.471	0.146	1.71489e-65	CCL19+ TPSCs	SRPX
9.58176e-69	0.92849	0.947	0.752	2.23006e-64	CCL19+ TPSCs	SERPING1
1.33538e-62	1.71868	0.655	0.322	3.10797e-58	CCL19+ TPSCs	MT1M
1.75935e-60	1.5684	0.442	0.139	4.0947e-56	CCL19+ TPSCs	MT1A
1.47929e-59	1.09355	0.239	0.036	3.4429e-55	CCL19+ TPSCs	RARRES1
4.60552e-59	0.741878	0.207	0.024	1.07189e-54	CCL19+ TPSCs	CNR1
6.15447e-59	1.12527	0.821	0.572	1.43239e-54	CCL19+ TPSCs	NNMT
8.9859e-57	0.823423	0.278	0.053	2.09138e-52	CCL19+ TPSCs	ABCA8
3.36123e-56	0.688175	0.325	0.074	7.82292e-52	CCL19+ TPSCs	PTGER3
2.47947e-53	0.496271	0.996	0.976	5.77073e-49	CCL19+ TPSCs	RPL13
3.16969e-53	1.32069	0.55	0.255	7.37713e-49	CCL19+ TPSCs	TM4SF1
4.03593e-52	0.698237	0.205	0.029	9.39322e-48	CCL19+ TPSCs	NGFR
5.95633e-52	2.28635	0.531	0.247	1.38628e-47	CCL19+ TPSCs	CTGF
6.77036e-52	1.53869	0.769	0.549	1.57573e-47	CCL19+ TPSCs	ZFP36
6.73173e-51	0.957853	0.465	0.179	1.56674e-46	CCL19+ TPSCs	PROS1
3.00381e-50	0.902555	0.377	0.117	6.99106e-46	CCL19+ TPSCs	MT1F
6.26097e-49	1.57029	0.535	0.249	1.45718e-44	CCL19+ TPSCs	THBS1
3.02197e-47	0.74349	0.862	0.712	7.03333e-43	CCL19+ TPSCs	SELENOM
4.12027e-47	1.34614	0.667	0.378	9.58951e-43	CCL19+ TPSCs	PDK4
4.18483e-47	0.866115	0.639	0.341	9.73977e-43	CCL19+ TPSCs	GGT5
7.16559e-45	0.694957	0.235	0.048	1.66772e-40	CCL19+ TPSCs	CLSTN3
8.06834e-45	0.985148	0.554	0.269	1.87783e-40	CCL19+ TPSCs	FXYD1
6.85676e-44	0.473343	0.994	0.974	1.59584e-39	CCL19+ TPSCs	RPL13A
8.67485e-43	1.01597	0.647	0.334	2.01898e-38	CCL19+ TPSCs	STEAP4
1.05241e-39	0.500574	0.974	0.936	2.44938e-35	CCL19+ TPSCs	RPL7
1.59013e-39	0.856813	0.217	0.048	3.70087e-35	CCL19+ TPSCs	PIM1
2.97055e-39	1.81433	0.682	0.464	6.91366e-35	CCL19+ TPSCs	MT1X
6.88089e-39	0.858516	0.209	0.045	1.60146e-34	CCL19+ TPSCs	APLNR
1.02719e-38	0.443767	0.986	0.946	2.39069e-34	CCL19+ TPSCs	RPL12
1.50749e-38	1.22695	0.499	0.254	3.50854e-34	CCL19+ TPSCs	ID4
2.02497e-38	0.908686	0.41	0.172	4.71291e-34	CCL19+ TPSCs	PLTP
2.88634e-38	0.833028	0.308	0.097	6.71768e-34	CCL19+ TPSCs	ALDH1A1
3.84649e-38	0.589869	0.97	0.935	8.95233e-34	CCL19+ TPSCs	FTL
1.37293e-37	0.401635	0.99	0.976	3.19535e-33	CCL19+ TPSCs	RPL32
2.40941e-37	0.795468	0.371	0.139	5.60765e-33	CCL19+ TPSCs	PRELP
4.09816e-37	0.447539	0.988	0.98	9.53805e-33	CCL19+ TPSCs	RPL10
6.46853e-37	0.649968	0.225	0.055	1.50549e-32	CCL19+ TPSCs	PDLIM4
5.66755e-36	0.421397	0.98	0.956	1.31907e-31	CCL19+ TPSCs	RPS6
1.62649e-35	0.778223	0.633	0.388	3.78548e-31	CCL19+ TPSCs	CD44
2.19086e-35	0.933448	0.748	0.523	5.09902e-31	CCL19+ TPSCs	C11orf96
3.6046e-35	1.03139	0.306	0.104	8.38934e-31	CCL19+ TPSCs	CLU
1.06359e-34	0.63705	0.241	0.067	2.47539e-30	CCL19+ TPSCs	RNASE4
9.38554e-34	0.79414	0.333	0.122	2.18439e-29	CCL19+ TPSCs	METTL7A
1.11745e-33	0.537365	0.245	0.069	2.60076e-29	CCL19+ TPSCs	PRNP
2.27919e-32	0.955763	0.335	0.128	5.30458e-28	CCL19+ TPSCs	AGT
2.4089e-32	0.400498	0.982	0.956	5.60648e-28	CCL19+ TPSCs	RPL11
2.43181e-32	0.568855	0.949	0.897	5.65979e-28	CCL19+ TPSCs	RPLP0
2.84607e-32	1.15067	0.726	0.523	6.62395e-28	CCL19+ TPSCs	DCN
5.42539e-32	0.815952	0.684	0.449	1.26271e-27	CCL19+ TPSCs	TXNIP
1.71629e-31	1.11994	0.278	0.094	3.99449e-27	CCL19+ TPSCs	FOSB
2.86715e-31	0.473049	0.959	0.884	6.67301e-27	CCL19+ TPSCs	CD63
4.11226e-31	1.00944	0.966	0.947	9.57086e-27	CCL19+ TPSCs	MT2A
6.03253e-31	0.770551	0.746	0.521	1.40401e-26	CCL19+ TPSCs	GPX3
1.01042e-30	0.379921	0.992	0.974	2.35166e-26	CCL19+ TPSCs	RPS18
4.34688e-30	0.413097	0.986	0.981	1.01169e-25	CCL19+ TPSCs	RPL34
4.92197e-30	0.418168	0.978	0.939	1.14554e-25	CCL19+ TPSCs	RPL18A
4.34784e-29	0.407194	0.982	0.958	1.01192e-24	CCL19+ TPSCs	RPL3
6.06176e-29	0.432599	0.974	0.936	1.41081e-24	CCL19+ TPSCs	RPL35A
1.61727e-28	0.808835	0.487	0.273	3.76404e-24	CCL19+ TPSCs	FHL1
1.9291e-28	0.810875	0.659	0.473	4.4898e-24	CCL19+ TPSCs	ARID5B
4.56358e-28	0.896099	0.393	0.191	1.06213e-23	CCL19+ TPSCs	NAMPT
1.07689e-27	0.67522	0.623	0.387	2.50635e-23	CCL19+ TPSCs	IL32
1.55611e-27	0.588101	0.209	0.062	3.62169e-23	CCL19+ TPSCs	ISLR
2.2583e-27	0.636282	0.493	0.258	5.25598e-23	CCL19+ TPSCs	ABCC9
2.36622e-27	0.442106	0.964	0.931	5.50714e-23	CCL19+ TPSCs	RPS2
4.47871e-27	0.630353	0.408	0.197	1.04238e-22	CCL19+ TPSCs	CYBRD1
6.6515e-27	0.76444	0.671	0.478	1.54807e-22	CCL19+ TPSCs	NUPR1
1.49187e-26	0.329786	0.984	0.964	3.47219e-22	CCL19+ TPSCs	RPS15
1.65628e-26	0.883462	0.404	0.205	3.85482e-22	CCL19+ TPSCs	FBLN1
1.81357e-26	0.37892	0.974	0.959	4.22091e-22	CCL19+ TPSCs	RPS14
1.8228e-26	0.465228	0.951	0.894	4.24238e-22	CCL19+ TPSCs	RPL10A
2.08584e-26	0.34472	0.984	0.972	4.85459e-22	CCL19+ TPSCs	RPS19
2.3331e-26	0.85258	0.373	0.181	5.43005e-22	CCL19+ TPSCs	EMP1
3.384e-26	0.640833	0.584	0.347	7.87592e-22	CCL19+ TPSCs	NFIB
6.62289e-26	0.346047	0.992	0.954	1.54141e-21	CCL19+ TPSCs	RPL19
1.39763e-25	0.419166	0.957	0.906	3.25284e-21	CCL19+ TPSCs	RPL6
1.48281e-25	0.417919	0.961	0.928	3.45109e-21	CCL19+ TPSCs	RPS9
4.80516e-25	0.40602	0.966	0.928	1.11835e-20	CCL19+ TPSCs	RPS27A
6.57677e-25	0.371876	0.974	0.941	1.53068e-20	CCL19+ TPSCs	RPL23A
9.49023e-25	0.368435	0.982	0.976	2.20876e-20	CCL19+ TPSCs	RPL41
1.05866e-24	0.928109	0.363	0.179	2.46392e-20	CCL19+ TPSCs	IER2
1.68169e-24	0.367009	0.98	0.953	3.91396e-20	CCL19+ TPSCs	RPS8
2.10423e-24	0.399611	0.994	0.975	4.89738e-20	CCL19+ TPSCs	FTH1
2.92156e-24	0.702503	0.27	0.108	6.79965e-20	CCL19+ TPSCs	LMCD1
9.74902e-24	0.641006	0.462	0.25	2.26899e-19	CCL19+ TPSCs	FOXO3
1.03429e-23	0.358272	0.963	0.915	2.40721e-19	CCL19+ TPSCs	RPL9
7.3124e-23	0.330153	0.974	0.941	1.70189e-18	CCL19+ TPSCs	RPS23
4.00658e-22	1.50559	0.43	0.259	9.32491e-18	CCL19+ TPSCs	DEPP1
9.55486e-22	0.34574	0.97	0.915	2.2238e-17	CCL19+ TPSCs	RPL14
9.77944e-22	0.827052	0.29	0.13	2.27607e-17	CCL19+ TPSCs	CITED2
1.24119e-21	0.530023	0.755	0.591	2.88874e-17	CCL19+ TPSCs	NOP53
1.84609e-21	0.703387	0.635	0.432	4.2966e-17	CCL19+ TPSCs	SYNPO2
2.15667e-21	0.699442	0.357	0.186	5.01944e-17	CCL19+ TPSCs	PLPP1
2.87549e-21	0.328836	0.978	0.947	6.69242e-17	CCL19+ TPSCs	RPL27A
3.25293e-21	0.448393	0.205	0.071	7.57087e-17	CCL19+ TPSCs	SULF2
4.79021e-21	0.945411	0.635	0.483	1.11487e-16	CCL19+ TPSCs	DUSP1
1.57712e-20	0.364242	0.974	0.957	3.67058e-16	CCL19+ TPSCs	RPL21
1.89139e-20	0.333459	0.959	0.917	4.40202e-16	CCL19+ TPSCs	RPS13
3.27562e-20	0.285747	0.996	0.987	7.62369e-16	CCL19+ TPSCs	EEF1A1
4.246e-20	0.347201	0.964	0.936	9.88213e-16	CCL19+ TPSCs	RPL36
4.61863e-20	0.340679	0.976	0.928	1.07494e-15	CCL19+ TPSCs	RPS12
6.05812e-20	0.837558	0.479	0.306	1.40997e-15	CCL19+ TPSCs	ZFP36L2
3.51199e-19	0.846014	0.493	0.314	8.1738e-15	CCL19+ TPSCs	NR4A1
3.70082e-19	0.643736	0.292	0.135	8.61329e-15	CCL19+ TPSCs	ERRFI1
3.99593e-19	0.612061	0.895	0.779	9.30013e-15	CCL19+ TPSCs	VMP1
7.27211e-19	0.327709	0.957	0.908	1.69251e-14	CCL19+ TPSCs	RPL30
7.88595e-19	0.65733	0.568	0.4	1.83538e-14	CCL19+ TPSCs	SELENOP
1.14746e-18	0.646895	0.44	0.264	2.6706e-14	CCL19+ TPSCs	S100A13
1.20971e-18	0.55492	0.913	0.853	2.81548e-14	CCL19+ TPSCs	IGFBP4
1.26696e-18	0.996236	0.385	0.219	2.94873e-14	CCL19+ TPSCs	MYC
1.26861e-18	0.572546	0.355	0.181	2.95257e-14	CCL19+ TPSCs	COLEC11
2.59641e-18	0.362506	0.931	0.864	6.04288e-14	CCL19+ TPSCs	RACK1
2.74311e-18	0.614542	0.327	0.169	6.38431e-14	CCL19+ TPSCs	HSPB6
3.31744e-18	0.301351	0.982	0.954	7.721e-14	CCL19+ TPSCs	RPS15A
4.05891e-18	0.350608	0.955	0.911	9.4467e-14	CCL19+ TPSCs	RPS3
5.29328e-18	0.835817	0.4	0.235	1.23196e-13	CCL19+ TPSCs	GEM
1.26083e-17	0.519638	0.227	0.097	2.93446e-13	CCL19+ TPSCs	DAAM1
1.86681e-17	0.290937	0.986	0.942	4.34483e-13	CCL19+ TPSCs	RPL31
2.08587e-17	0.321578	0.97	0.948	4.85465e-13	CCL19+ TPSCs	RPS4X
2.39407e-17	0.547619	0.302	0.152	5.57197e-13	CCL19+ TPSCs	GPNMB
2.95547e-17	0.263911	0.968	0.957	6.87855e-13	CCL19+ TPSCs	RPL26
3.00194e-17	0.577695	0.694	0.535	6.98672e-13	CCL19+ TPSCs	COL14A1
3.46586e-17	0.415103	0.844	0.698	8.06643e-13	CCL19+ TPSCs	LAPTM4A
3.7192e-17	0.386341	0.899	0.836	8.65607e-13	CCL19+ TPSCs	RPS5
3.81322e-17	0.351273	0.911	0.806	8.8749e-13	CCL19+ TPSCs	BTF3
3.92016e-17	0.533594	0.371	0.212	9.12378e-13	CCL19+ TPSCs	ENG
4.33985e-17	0.522603	0.647	0.505	1.01006e-12	CCL19+ TPSCs	RTN4
5.21238e-17	0.592948	0.509	0.35	1.21313e-12	CCL19+ TPSCs	NBL1
6.96608e-17	0.578014	0.483	0.319	1.62128e-12	CCL19+ TPSCs	PMP22
7.15366e-17	0.621655	0.604	0.458	1.66494e-12	CCL19+ TPSCs	AEBP1
8.74051e-17	0.449624	0.939	0.839	2.03427e-12	CCL19+ TPSCs	ACTG1
9.91296e-17	0.292278	0.968	0.925	2.30714e-12	CCL19+ TPSCs	RPL29
1.07159e-16	0.544897	0.3	0.154	2.49402e-12	CCL19+ TPSCs	PPP1R15A
1.52295e-16	0.43013	0.3	0.146	3.54451e-12	CCL19+ TPSCs	FSTL3
2.1513e-16	0.361936	0.233	0.1	5.00694e-12	CCL19+ TPSCs	F10
3.77351e-16	0.648897	0.519	0.372	8.78246e-12	CCL19+ TPSCs	CTSD
5.29072e-16	0.742091	0.45	0.294	1.23136e-11	CCL19+ TPSCs	TCIM
1.13284e-15	0.832938	0.56	0.414	2.63657e-11	CCL19+ TPSCs	JUN
1.42147e-15	0.439687	0.312	0.163	3.30833e-11	CCL19+ TPSCs	OSMR
1.73894e-15	0.386831	0.755	0.599	4.04721e-11	CCL19+ TPSCs	TFPI
2.00767e-15	0.518565	0.227	0.103	4.67264e-11	CCL19+ TPSCs	ATF3
3.36663e-15	0.260193	0.972	0.957	7.83549e-11	CCL19+ TPSCs	RPS28
5.48153e-15	0.446071	0.235	0.111	1.27577e-10	CCL19+ TPSCs	CREG1
6.19485e-15	0.339849	0.998	0.968	1.44179e-10	CCL19+ TPSCs	MT-ND2
8.34752e-15	0.491248	0.217	0.097	1.9428e-10	CCL19+ TPSCs	IL1R1
1.27201e-14	0.569012	0.751	0.632	2.96047e-10	CCL19+ TPSCs	MT1E
1.41656e-14	0.469081	0.203	0.088	3.2969e-10	CCL19+ TPSCs	C12orf75
2.81702e-14	0.483013	0.533	0.365	6.55632e-10	CCL19+ TPSCs	GAS6
2.8379e-14	0.426506	0.712	0.551	6.60493e-10	CCL19+ TPSCs	NDUFA4
4.34799e-14	0.272059	0.939	0.908	1.01195e-09	CCL19+ TPSCs	RPL18
7.28243e-14	0.29769	0.953	0.89	1.69491e-09	CCL19+ TPSCs	RPL7A
1.77209e-13	0.324036	0.998	0.967	4.12436e-09	CCL19+ TPSCs	MT-ND3
1.85121e-13	0.430864	0.361	0.216	4.3085e-09	CCL19+ TPSCs	PBX1
2.73462e-13	0.262039	0.953	0.912	6.36455e-09	CCL19+ TPSCs	FAU
3.10082e-13	0.355962	0.88	0.812	7.21685e-09	CCL19+ TPSCs	EEF1D
6.05183e-13	0.447776	0.471	0.31	1.4085e-08	CCL19+ TPSCs	NFIA
7.7766e-13	0.296353	0.26	0.133	1.80993e-08	CCL19+ TPSCs	IMMP2L
8.78873e-13	0.512472	0.473	0.332	2.04549e-08	CCL19+ TPSCs	S100A10
1.6766e-12	0.406544	0.252	0.133	3.90212e-08	CCL19+ TPSCs	DTWD1
2.28441e-12	1.30276	0.237	0.126	5.31674e-08	CCL19+ TPSCs	SERPINE1
2.56039e-12	0.407851	0.353	0.209	5.95905e-08	CCL19+ TPSCs	ZBTB16
2.60944e-12	0.308881	0.219	0.104	6.07321e-08	CCL19+ TPSCs	ANKRD29
3.23986e-12	0.976265	0.556	0.435	7.54045e-08	CCL19+ TPSCs	FOS
3.48121e-12	0.68097	0.296	0.172	8.10216e-08	CCL19+ TPSCs	APOC1
3.81628e-12	0.373701	0.292	0.161	8.88201e-08	CCL19+ TPSCs	TGFBR2
4.23966e-12	0.732031	0.446	0.319	9.86738e-08	CCL19+ TPSCs	PDLIM3
6.3762e-12	0.452526	0.738	0.619	1.484e-07	CCL19+ TPSCs	RPL17
8.12762e-12	0.360627	0.471	0.323	1.89162e-07	CCL19+ TPSCs	STAT3
1.43756e-11	0.403852	0.316	0.186	3.34577e-07	CCL19+ TPSCs	SNCG
1.49368e-11	0.343036	0.219	0.109	3.4764e-07	CCL19+ TPSCs	CAVIN2
1.62786e-11	0.377194	0.207	0.104	3.78868e-07	CCL19+ TPSCs	FAM207A
1.65442e-11	0.28618	0.929	0.876	3.8505e-07	CCL19+ TPSCs	RPL5
1.707e-11	0.607439	0.237	0.124	3.97286e-07	CCL19+ TPSCs	B4GALT1
3.09933e-11	0.402853	0.359	0.225	7.21338e-07	CCL19+ TPSCs	WTAP
5.0534e-11	0.458465	0.252	0.136	1.17613e-06	CCL19+ TPSCs	PI15
8.01637e-11	0.295677	0.241	0.128	1.86573e-06	CCL19+ TPSCs	CD302
8.04384e-11	0.347367	0.268	0.148	1.87212e-06	CCL19+ TPSCs	MRGPRF
9.88194e-11	0.432716	0.394	0.266	2.29992e-06	CCL19+ TPSCs	RERG
1.23933e-10	0.639176	0.505	0.396	2.88442e-06	CCL19+ TPSCs	AKAP12
1.24874e-10	0.388276	0.262	0.151	2.90633e-06	CCL19+ TPSCs	CTSF
1.5361e-10	0.252828	0.913	0.871	3.57512e-06	CCL19+ TPSCs	PFDN5
1.67558e-10	0.343775	0.318	0.193	3.89974e-06	CCL19+ TPSCs	SNHG8
2.26522e-10	0.379519	0.245	0.137	5.27208e-06	CCL19+ TPSCs	FHL5
2.60349e-10	0.472745	0.493	0.367	6.05937e-06	CCL19+ TPSCs	TIMP2
3.07485e-10	0.25204	0.842	0.728	7.15639e-06	CCL19+ TPSCs	RPSA
3.96375e-10	0.39502	0.286	0.173	9.22524e-06	CCL19+ TPSCs	RHOBTB3
1.03261e-09	0.394221	0.548	0.426	2.40329e-05	CCL19+ TPSCs	NPC2
1.06054e-09	0.568152	0.761	0.707	2.4683e-05	CCL19+ TPSCs	JUNB
2.11163e-09	0.323138	0.757	0.655	4.9146e-05	CCL19+ TPSCs	TOMM7
2.3768e-09	0.473013	0.416	0.298	5.53177e-05	CCL19+ TPSCs	GLUL
2.44858e-09	0.480056	0.45	0.338	5.69883e-05	CCL19+ TPSCs	KLF6
2.83264e-09	0.473929	0.464	0.344	6.59268e-05	CCL19+ TPSCs	IL6ST
3.583e-09	0.401159	0.233	0.136	8.33907e-05	CCL19+ TPSCs	MPZL1
6.11537e-09	0.480348	0.408	0.294	0.000142329	CCL19+ TPSCs	SLC38A2
6.41531e-09	0.43414	0.227	0.131	0.00014931	CCL19+ TPSCs	TCF21
6.56848e-09	0.274154	0.223	0.125	0.000152875	CCL19+ TPSCs	SNX9
8.0546e-09	0.327802	0.393	0.272	0.000187463	CCL19+ TPSCs	SAMHD1
1.19144e-08	0.34922	0.369	0.244	0.000277296	CCL19+ TPSCs	RBMS3
1.2724e-08	0.314863	0.803	0.742	0.000296137	CCL19+ TPSCs	CNN3
1.80748e-08	0.539713	0.625	0.527	0.000420673	CCL19+ TPSCs	CEBPB
2.03905e-08	0.265201	0.501	0.381	0.000474568	CCL19+ TPSCs	TMBIM4
2.50321e-08	0.317383	0.69	0.573	0.000582598	CCL19+ TPSCs	SRSF5
2.52596e-08	0.323575	0.448	0.329	0.000587893	CCL19+ TPSCs	LITAF
2.58741e-08	0.77605	0.525	0.437	0.000602194	CCL19+ TPSCs	NFKBIA
2.72241e-08	0.458939	0.509	0.401	0.000633613	CCL19+ TPSCs	MCL1
3.58851e-08	0.348824	0.485	0.369	0.00083519	CCL19+ TPSCs	EPHX1
3.79565e-08	0.357876	0.361	0.25	0.000883399	CCL19+ TPSCs	CCNL1
3.85937e-08	0.258815	0.746	0.645	0.000898229	CCL19+ TPSCs	CIRBP
4.58814e-08	0.33335	0.286	0.184	0.00106784	CCL19+ TPSCs	SYTL2
4.60954e-08	0.256993	0.874	0.81	0.00107283	CCL19+ TPSCs	RPS17
6.00706e-08	0.503868	0.436	0.332	0.00139808	CCL19+ TPSCs	SOCS3
6.65015e-08	0.398679	0.604	0.503	0.00154776	CCL19+ TPSCs	FILIP1L
7.22852e-08	0.303911	0.357	0.249	0.00168237	CCL19+ TPSCs	SGCE
9.3615e-08	0.420406	0.682	0.601	0.0021788	CCL19+ TPSCs	PNRC1
9.38726e-08	0.308022	0.665	0.585	0.00218479	CCL19+ TPSCs	PEBP1
1.27985e-07	0.254935	0.223	0.136	0.00297871	CCL19+ TPSCs	HEBP1
1.29209e-07	0.254237	0.592	0.476	0.00300722	CCL19+ TPSCs	DAD1
1.36451e-07	0.277997	0.594	0.485	0.00317577	CCL19+ TPSCs	ANXA2
1.42323e-07	0.320399	0.485	0.376	0.00331242	CCL19+ TPSCs	INAFM1
1.66341e-07	0.334653	0.462	0.359	0.00387142	CCL19+ TPSCs	SQSTM1
2.1785e-07	0.266076	0.458	0.353	0.00507024	CCL19+ TPSCs	ARL6IP5
2.25814e-07	0.280044	0.684	0.586	0.00525559	CCL19+ TPSCs	SSR4
2.73811e-07	0.316778	0.448	0.348	0.00637268	CCL19+ TPSCs	RSL1D1
3.24159e-07	0.356093	0.213	0.127	0.00754447	CCL19+ TPSCs	DNAJB1
3.44226e-07	0.285045	0.353	0.255	0.00801152	CCL19+ TPSCs	IFNGR1
4.38482e-07	0.354325	0.26	0.165	0.0102052	CCL19+ TPSCs	NTRK2
5.28445e-07	0.313195	0.584	0.491	0.012299	CCL19+ TPSCs	GPX4
6.43938e-07	0.270575	0.85	0.783	0.014987	CCL19+ TPSCs	CD59
6.90965e-07	0.276665	0.45	0.318	0.0160815	CCL19+ TPSCs	LUM
6.93153e-07	0.262635	0.844	0.765	0.0161324	CCL19+ TPSCs	RPS10
8.00258e-07	0.268841	0.7	0.606	0.0186252	CCL19+ TPSCs	EIF3E
8.18382e-07	0.266327	0.369	0.272	0.019047	CCL19+ TPSCs	RCN1
9.48316e-07	0.271049	0.239	0.15	0.0220711	CCL19+ TPSCs	FMOD
1.24155e-06	0.251151	0.568	0.456	0.0288959	CCL19+ TPSCs	MTHFD2
1.42629e-06	0.315541	0.306	0.215	0.0331955	CCL19+ TPSCs	BTG3
1.45253e-06	0.331435	0.27	0.185	0.0338062	CCL19+ TPSCs	GRINA
1.91465e-06	0.425929	0.523	0.431	0.0445615	CCL19+ TPSCs	SAT1
2.43591e-06	0.299967	0.552	0.46	0.0566934	CCL19+ TPSCs	GABARAPL2
2.73669e-06	0.5246	0.363	0.265	0.0636937	CCL19+ TPSCs	IGFBP6
2.7725e-06	0.259226	0.546	0.444	0.0645271	CCL19+ TPSCs	ZFAS1
2.96054e-06	0.332789	0.31	0.224	0.0689037	CCL19+ TPSCs	HTRA1
3.26988e-06	0.32292	0.345	0.25	0.0761031	CCL19+ TPSCs	LTBP4
3.8025e-06	0.277502	0.444	0.354	0.0884994	CCL19+ TPSCs	CCDC85B
4.10437e-06	0.305481	0.527	0.434	0.095525	CCL19+ TPSCs	KRTCAP2
4.25037e-06	0.267959	0.536	0.448	0.0989231	CCL19+ TPSCs	C6orf48
6.00596e-06	0.270745	0.548	0.458	0.139783	CCL19+ TPSCs	LGALS3
6.17477e-06	0.266766	0.323	0.239	0.143712	CCL19+ TPSCs	TSPAN4
6.67546e-06	0.300476	0.542	0.47	0.155365	CCL19+ TPSCs	TCEAL4
9.67244e-06	0.261252	0.339	0.254	0.225116	CCL19+ TPSCs	IMPDH2
9.88171e-06	0.299906	0.495	0.389	0.229987	CCL19+ TPSCs	JUND
1.09368e-05	0.454409	0.25	0.175	0.254542	CCL19+ TPSCs	BTG2
1.52762e-05	0.262603	0.361	0.278	0.355538	CCL19+ TPSCs	PRRX1
1.5463e-05	0.310994	0.527	0.45	0.359886	CCL19+ TPSCs	ANXA1
1.58967e-05	0.289161	0.355	0.272	0.36998	CCL19+ TPSCs	DEGS1
1.90763e-05	0.316376	0.276	0.197	0.443981	CCL19+ TPSCs	DNAJB4
1.9205e-05	0.262085	0.247	0.174	0.446977	CCL19+ TPSCs	TMEM173
2.18211e-05	0.344298	0.359	0.279	0.507863	CCL19+ TPSCs	EMILIN1
2.48703e-05	0.388139	0.521	0.44	0.578832	CCL19+ TPSCs	NEXN
3.4996e-05	0.254988	0.432	0.347	0.814497	CCL19+ TPSCs	TMEM256
0.000100689	0.252494	0.477	0.413	1	CCL19+ TPSCs	SRSF7
0.000102679	0.285032	0.264	0.192	1	CCL19+ TPSCs	LMO4
0.000105897	0.251344	0.221	0.157	1	CCL19+ TPSCs	GLIPR1
0.000184455	0.283094	0.258	0.191	1	CCL19+ TPSCs	RNF145
0.000773624	0.299151	0.335	0.274	1	CCL19+ TPSCs	LMOD1
0.00254038	0.266433	0.26	0.208	1	CCL19+ TPSCs	CFLAR
2.208e-84	1.8594	0.669	0.12	5.13889e-80	ISG15+ TPSCs	IFI44L
5.08929e-67	1.60045	0.457	0.065	1.18448e-62	ISG15+ TPSCs	OAS1
1.42964e-66	1.94027	0.642	0.144	3.32735e-62	ISG15+ TPSCs	IFIT3
1.49692e-63	1.95823	0.503	0.086	3.48393e-59	ISG15+ TPSCs	IFIT1
2.85772e-60	2.74361	0.94	0.56	6.65105e-56	ISG15+ TPSCs	ISG15
2.2866e-56	1.45524	0.477	0.086	5.32184e-52	ISG15+ TPSCs	MX1
3.96754e-50	1.92836	0.881	0.441	9.23405e-46	ISG15+ TPSCs	IFI6
1.45082e-48	1.48271	0.411	0.072	3.37665e-44	ISG15+ TPSCs	GBP4
3.7903e-42	1.0869	0.47	0.106	8.82155e-38	ISG15+ TPSCs	IFI44
5.67985e-42	1.41454	0.914	0.596	1.32193e-37	ISG15+ TPSCs	BST2
2.80027e-40	1.80811	0.483	0.122	6.51734e-36	ISG15+ TPSCs	GBP1
6.8355e-40	1.18874	0.596	0.176	1.59089e-35	ISG15+ TPSCs	STAT1
4.71061e-38	1.16311	0.536	0.149	1.09635e-33	ISG15+ TPSCs	XAF1
4.58254e-37	1.61658	0.907	0.634	1.06654e-32	ISG15+ TPSCs	IFI27
8.96502e-37	0.744631	1	0.973	2.08652e-32	ISG15+ TPSCs	IFITM3
2.80383e-36	0.769124	0.258	0.036	6.52562e-32	ISG15+ TPSCs	DDX58
4.72853e-35	1.04286	0.51	0.148	1.10052e-30	ISG15+ TPSCs	IFI35
1.46526e-33	0.725239	0.258	0.039	3.41025e-29	ISG15+ TPSCs	OAS3
1.94834e-33	1.1588	0.695	0.287	4.53457e-29	ISG15+ TPSCs	PSMB9
3.26062e-32	1.35786	0.821	0.462	7.58877e-28	ISG15+ TPSCs	LY6E
6.67508e-30	1.25898	0.583	0.219	1.55356e-25	ISG15+ TPSCs	LAP3
1.17434e-29	1.16328	0.629	0.263	2.73315e-25	ISG15+ TPSCs	PLSCR1
2.82805e-27	1.30547	0.881	0.619	6.58199e-23	ISG15+ TPSCs	IFITM1
8.94904e-27	1.12948	0.391	0.109	2.0828e-22	ISG15+ TPSCs	MX2
4.53576e-26	0.894517	0.272	0.056	1.05565e-21	ISG15+ TPSCs	SAMD9L
7.3545e-26	1.94609	0.311	0.074	1.71169e-21	ISG15+ TPSCs	IFIT2
1.01197e-23	1.02321	0.477	0.17	2.35527e-19	ISG15+ TPSCs	PARP14
4.2675e-23	0.992637	0.464	0.163	9.93219e-19	ISG15+ TPSCs	EPSTI1
1.50652e-22	1.07819	0.768	0.462	3.50627e-18	ISG15+ TPSCs	TYMP
3.05943e-22	0.693622	1	0.999	7.12052e-18	ISG15+ TPSCs	B2M
1.29177e-21	0.873209	0.51	0.201	3.00646e-17	ISG15+ TPSCs	UBE2L6
9.71292e-21	0.956272	0.662	0.349	2.26058e-16	ISG15+ TPSCs	VAMP5
1.63786e-20	1.03083	0.762	0.465	3.81196e-16	ISG15+ TPSCs	PSME2
8.05977e-20	0.579642	0.232	0.052	1.87583e-15	ISG15+ TPSCs	OAS2
3.49356e-19	0.735664	0.305	0.088	8.13091e-15	ISG15+ TPSCs	IRF7
1.56537e-18	0.62299	0.987	0.904	3.64325e-14	ISG15+ TPSCs	CST3
4.56294e-18	0.720818	0.967	0.865	1.06198e-13	ISG15+ TPSCs	HLA-C
1.06603e-17	0.778688	0.377	0.133	2.48108e-13	ISG15+ TPSCs	APOL1
4.49773e-17	0.793162	0.258	0.07	1.0468e-12	ISG15+ TPSCs	TNFSF13B
1.18265e-16	0.94976	0.536	0.259	2.7525e-12	ISG15+ TPSCs	RARRES3
7.32907e-16	0.75756	0.808	0.58	1.70577e-11	ISG15+ TPSCs	PSME1
5.63919e-15	0.665696	0.358	0.135	1.31247e-10	ISG15+ TPSCs	SP110
6.96671e-15	0.587803	0.364	0.135	1.62143e-10	ISG15+ TPSCs	PARP9
8.05708e-15	0.791456	0.808	0.608	1.87521e-10	ISG15+ TPSCs	LGALS3BP
1.0053e-14	0.455142	1	0.996	2.33973e-10	ISG15+ TPSCs	IGFBP7
2.16609e-14	0.675012	0.96	0.91	5.04135e-10	ISG15+ TPSCs	HLA-B
2.22962e-14	0.59949	0.285	0.092	5.18923e-10	ISG15+ TPSCs	WARS
8.75967e-14	0.901162	0.457	0.226	2.03873e-09	ISG15+ TPSCs	GBP2
1.46772e-13	0.504204	0.497	0.228	3.41597e-09	ISG15+ TPSCs	FAM213A
1.61482e-13	0.717921	0.702	0.43	3.75834e-09	ISG15+ TPSCs	IGFBP2
1.80035e-13	0.640281	0.351	0.137	4.19014e-09	ISG15+ TPSCs	APOL6
2.4419e-13	0.54075	0.371	0.152	5.68329e-09	ISG15+ TPSCs	PSMB10
4.7402e-13	0.660675	0.238	0.075	1.10323e-08	ISG15+ TPSCs	SAMD9
1.46232e-12	0.770209	0.987	0.917	3.40341e-08	ISG15+ TPSCs	MGP
1.56577e-12	0.672114	0.444	0.207	3.64417e-08	ISG15+ TPSCs	NCOA7
1.60522e-12	0.673824	0.543	0.307	3.73598e-08	ISG15+ TPSCs	SP100
4.0143e-12	0.811904	0.735	0.525	9.34288e-08	ISG15+ TPSCs	IFI16
4.3116e-12	0.541932	0.252	0.084	1.00348e-07	ISG15+ TPSCs	APOL3
4.62409e-12	0.598914	0.874	0.667	1.07621e-07	ISG15+ TPSCs	C1R
7.09293e-12	0.563341	0.318	0.126	1.65081e-07	ISG15+ TPSCs	TRIM22
7.57847e-12	0.72459	0.397	0.184	1.76381e-07	ISG15+ TPSCs	EIF2AK2
9.16352e-12	0.469497	0.265	0.094	2.13272e-07	ISG15+ TPSCs	CTSS
1.44288e-11	0.564563	0.967	0.912	3.35815e-07	ISG15+ TPSCs	HLA-A
1.90486e-11	0.51796	0.987	0.883	4.43338e-07	ISG15+ TPSCs	RGS5
2.54147e-11	0.710329	0.51	0.284	5.91502e-07	ISG15+ TPSCs	PSMB8
2.71237e-11	0.796318	0.285	0.11	6.31277e-07	ISG15+ TPSCs	VCAM1
3.508e-11	0.483791	0.914	0.779	8.16453e-07	ISG15+ TPSCs	SERPING1
4.36902e-11	0.655925	0.762	0.56	1.01684e-06	ISG15+ TPSCs	HLA-E
5.81567e-11	0.591562	0.45	0.229	1.35354e-06	ISG15+ TPSCs	PROCR
8.31325e-11	0.469794	0.238	0.082	1.93483e-06	ISG15+ TPSCs	APOL2
1.97322e-10	0.57806	0.437	0.221	4.59247e-06	ISG15+ TPSCs	C19orf66
2.5973e-10	0.478824	0.967	0.896	6.04495e-06	ISG15+ TPSCs	ITM2B
3.59812e-10	0.491424	0.265	0.103	8.37427e-06	ISG15+ TPSCs	NMI
4.58477e-10	0.632883	0.503	0.282	1.06706e-05	ISG15+ TPSCs	SAMHD1
5.83191e-10	0.593769	0.596	0.361	1.35732e-05	ISG15+ TPSCs	PSMA3
7.89158e-10	0.75775	0.397	0.189	1.83669e-05	ISG15+ TPSCs	CD36
9.12551e-10	0.721989	0.675	0.461	2.12387e-05	ISG15+ TPSCs	ASPN
2.09897e-09	0.417055	0.848	0.614	4.88514e-05	ISG15+ TPSCs	TFPI
3.00717e-09	0.581809	0.609	0.41	6.99888e-05	ISG15+ TPSCs	CHMP5
6.35549e-09	0.426892	0.503	0.281	0.000147918	ISG15+ TPSCs	ECM2
1.05303e-08	0.356991	0.974	0.928	0.000245083	ISG15+ TPSCs	H3F3B
1.0647e-08	0.350825	0.225	0.086	0.000247797	ISG15+ TPSCs	TAP2
1.83912e-08	0.431394	0.45	0.246	0.000428037	ISG15+ TPSCs	NAPA
2.24161e-08	0.674052	0.457	0.27	0.000521713	ISG15+ TPSCs	SRGN
2.30053e-08	0.585955	0.311	0.151	0.000535425	ISG15+ TPSCs	TAP1
2.47253e-08	0.478576	0.225	0.089	0.000575457	ISG15+ TPSCs	CARD16
2.73264e-08	0.508175	0.662	0.444	0.000635996	ISG15+ TPSCs	CCDC102B
3.35342e-08	0.343561	0.205	0.077	0.000780475	ISG15+ TPSCs	PARP10
4.47034e-08	0.575838	0.55	0.358	0.00104043	ISG15+ TPSCs	TAPBP
4.83709e-08	0.415232	0.887	0.75	0.00112578	ISG15+ TPSCs	UBC
7.44353e-08	0.436244	0.609	0.377	0.00173241	ISG15+ TPSCs	STEAP4
8.23165e-08	0.346453	0.278	0.127	0.00191583	ISG15+ TPSCs	IRF2
1.38309e-07	0.556967	0.576	0.363	0.00321901	ISG15+ TPSCs	MDK
1.87707e-07	0.476197	0.338	0.17	0.00436869	ISG15+ TPSCs	TDO2
1.97529e-07	0.344791	0.205	0.081	0.00459729	ISG15+ TPSCs	PNPT1
2.05876e-07	0.480511	0.205	0.083	0.00479157	ISG15+ TPSCs	SLFN5
2.24154e-07	0.323242	0.219	0.091	0.00521696	ISG15+ TPSCs	TRIM69
2.4492e-07	0.443064	0.815	0.634	0.00570027	ISG15+ TPSCs	TMEM59
2.92194e-07	0.394865	0.775	0.589	0.00680053	ISG15+ TPSCs	ARHGDIB
3.04472e-07	0.320517	0.232	0.1	0.00708628	ISG15+ TPSCs	IFIT5
3.16333e-07	0.569979	0.53	0.344	0.00736233	ISG15+ TPSCs	CPM
3.51912e-07	0.54259	0.265	0.122	0.0081904	ISG15+ TPSCs	THBS4
4.86615e-07	0.443433	0.848	0.689	0.0113255	ISG15+ TPSCs	SERPINF1
6.78878e-07	0.386886	0.464	0.273	0.0158002	ISG15+ TPSCs	CYGB
7.89456e-07	0.573959	0.636	0.462	0.0183738	ISG15+ TPSCs	DYNLT1
9.94021e-07	0.35928	0.861	0.716	0.0231348	ISG15+ TPSCs	LAPTM4A
1.04859e-06	0.336972	0.47	0.28	0.024405	ISG15+ TPSCs	ADAR
1.08065e-06	0.371005	0.444	0.257	0.025151	ISG15+ TPSCs	SPRY1
1.16301e-06	0.434601	0.815	0.603	0.0270678	ISG15+ TPSCs	C1S
1.19859e-06	0.416664	0.821	0.646	0.027896	ISG15+ TPSCs	HIGD1B
1.61821e-06	0.414126	0.417	0.245	0.0376623	ISG15+ TPSCs	PTN
1.80765e-06	0.343554	0.907	0.816	0.0420712	ISG15+ TPSCs	UBB
2.71411e-06	0.365784	0.232	0.108	0.0631682	ISG15+ TPSCs	C2
3.04019e-06	0.288535	0.245	0.116	0.0707574	ISG15+ TPSCs	C1GALT1C1
3.4038e-06	0.413757	0.662	0.497	0.0792201	ISG15+ TPSCs	PSMA4
3.79977e-06	0.375549	0.397	0.228	0.0884358	ISG15+ TPSCs	FHL2
3.80879e-06	0.414823	0.444	0.268	0.0886457	ISG15+ TPSCs	TNFRSF21
4.90248e-06	0.462966	0.808	0.671	0.1141	ISG15+ TPSCs	CPE
5.14633e-06	0.263672	0.987	0.978	0.119776	ISG15+ TPSCs	FTH1
5.60131e-06	1.00621	0.483	0.313	0.130365	ISG15+ TPSCs	FABP4
5.70255e-06	0.410708	0.477	0.311	0.132721	ISG15+ TPSCs	TMEM219
8.10969e-06	0.395395	0.563	0.385	0.188745	ISG15+ TPSCs	GAS6
9.82121e-06	0.330528	0.43	0.272	0.228579	ISG15+ TPSCs	ERP44
1.08426e-05	0.345355	0.543	0.367	0.25235	ISG15+ TPSCs	HOPX
1.41049e-05	0.414139	0.285	0.153	0.328277	ISG15+ TPSCs	FRMD3
1.46168e-05	0.350679	0.98	0.949	0.340191	ISG15+ TPSCs	MT2A
1.46581e-05	0.439998	0.258	0.135	0.341152	ISG15+ TPSCs	TNFAIP6
1.492e-05	0.419387	0.265	0.138	0.347248	ISG15+ TPSCs	PML
1.52859e-05	0.350417	0.629	0.459	0.355764	ISG15+ TPSCs	PSMA1
1.74694e-05	0.268946	0.974	0.893	0.406583	ISG15+ TPSCs	CD63
1.80205e-05	0.407129	0.411	0.258	0.41941	ISG15+ TPSCs	C5orf15
1.84196e-05	0.729846	0.543	0.402	0.428699	ISG15+ TPSCs	PPA1
1.89194e-05	0.899709	0.55	0.422	0.440331	ISG15+ TPSCs	IL32
1.94656e-05	0.374429	0.682	0.538	0.453043	ISG15+ TPSCs	CYBA
2.09302e-05	0.309446	0.212	0.102	0.487129	ISG15+ TPSCs	THAP7
2.09652e-05	0.378474	0.377	0.232	0.487945	ISG15+ TPSCs	CALCOCO2
2.10733e-05	0.392962	0.616	0.455	0.49046	ISG15+ TPSCs	ASAH1
2.76203e-05	0.41035	0.576	0.424	0.642835	ISG15+ TPSCs	HSPA8
2.96781e-05	0.315653	0.768	0.605	0.690729	ISG15+ TPSCs	C4orf3
3.01336e-05	0.31612	0.815	0.676	0.70133	ISG15+ TPSCs	CLIC1
3.16992e-05	0.458692	0.252	0.134	0.737768	ISG15+ TPSCs	STAT2
3.73359e-05	0.3402	0.291	0.163	0.868956	ISG15+ TPSCs	MED21
4.67006e-05	0.32882	0.583	0.412	1	ISG15+ TPSCs	SPATS2L
4.82552e-05	0.367773	0.377	0.239	1	ISG15+ TPSCs	DECR1
5.12104e-05	0.363013	0.642	0.459	1	ISG15+ TPSCs	NDRG2
5.36539e-05	0.338809	0.444	0.295	1	ISG15+ TPSCs	EMC7
5.69036e-05	0.305539	0.589	0.421	1	ISG15+ TPSCs	IFI27L2
7.48039e-05	0.454117	0.477	0.331	1	ISG15+ TPSCs	DNAJA1
7.76931e-05	0.340909	0.272	0.152	1	ISG15+ TPSCs	CITED2
7.80953e-05	0.483716	0.331	0.211	1	ISG15+ TPSCs	RNF213
8.11901e-05	0.367197	0.338	0.204	1	ISG15+ TPSCs	COLEC11
8.93185e-05	0.499553	0.43	0.29	1	ISG15+ TPSCs	FXYD6
9.03545e-05	0.669661	0.656	0.531	1	ISG15+ TPSCs	FABP5
9.16678e-05	0.273024	0.325	0.196	1	ISG15+ TPSCs	PQBP1
9.58387e-05	0.307817	0.391	0.247	1	ISG15+ TPSCs	CCT4
9.72082e-05	0.345456	0.411	0.269	1	ISG15+ TPSCs	SCARB2
0.000108873	0.260133	0.47	0.311	1	ISG15+ TPSCs	HLA-F
0.000118414	0.329423	0.43	0.294	1	ISG15+ TPSCs	PRR13
0.000123127	0.361603	0.788	0.637	1	ISG15+ TPSCs	C12orf57
0.000123202	0.328946	0.457	0.312	1	ISG15+ TPSCs	FAM162B
0.000123947	0.358161	0.47	0.331	1	ISG15+ TPSCs	BBX
0.000157515	0.377603	0.212	0.112	1	ISG15+ TPSCs	CLEC2B
0.00017584	0.326028	0.278	0.163	1	ISG15+ TPSCs	DHPS
0.000179433	0.371234	0.252	0.141	1	ISG15+ TPSCs	DNPEP
0.000181664	0.358904	0.517	0.383	1	ISG15+ TPSCs	EPHX1
0.000185619	0.299222	0.43	0.297	1	ISG15+ TPSCs	RPN2
0.000194861	0.347117	0.444	0.307	1	ISG15+ TPSCs	LRPAP1
0.000213839	0.370495	0.245	0.138	1	ISG15+ TPSCs	NPDC1
0.000239327	0.309465	0.715	0.586	1	ISG15+ TPSCs	COX4I2
0.000247418	0.350053	0.397	0.257	1	ISG15+ TPSCs	GEM
0.000251587	0.276773	0.51	0.358	1	ISG15+ TPSCs	RSL1D1
0.000256567	0.299711	0.417	0.284	1	ISG15+ TPSCs	VCP
0.000285877	0.299627	0.232	0.128	1	ISG15+ TPSCs	OLFML3
0.000297588	0.26949	0.371	0.244	1	ISG15+ TPSCs	ECM1
0.000298135	0.31497	0.325	0.205	1	ISG15+ TPSCs	GSDMD
0.000299042	0.477918	0.305	0.199	1	ISG15+ TPSCs	SRA1
0.00029937	0.320989	0.497	0.355	1	ISG15+ TPSCs	ITM2C
0.000309108	0.312884	0.848	0.763	1	ISG15+ TPSCs	SKP1
0.000312054	0.304023	0.43	0.308	1	ISG15+ TPSCs	NDN
0.000380533	0.445956	0.411	0.283	1	ISG15+ TPSCs	RSF1
0.000399374	0.294623	0.828	0.704	1	ISG15+ TPSCs	MYL12B
0.000400918	0.280558	0.722	0.574	1	ISG15+ TPSCs	PSMB1
0.000402275	0.316181	0.265	0.155	1	ISG15+ TPSCs	HPF1
0.000409904	0.373186	0.43	0.303	1	ISG15+ TPSCs	NDUFB5
0.000436929	0.267861	0.543	0.392	1	ISG15+ TPSCs	SNRPD1
0.000455089	0.348876	0.583	0.46	1	ISG15+ TPSCs	ATP6AP2
0.000460767	0.339461	0.53	0.388	1	ISG15+ TPSCs	INAFM1
0.000471165	0.253916	0.291	0.175	1	ISG15+ TPSCs	TENT5A
0.000482667	0.273266	0.722	0.621	1	ISG15+ TPSCs	BTG1
0.000520109	0.269293	0.404	0.285	1	ISG15+ TPSCs	ADRM1
0.000537965	0.262324	0.272	0.163	1	ISG15+ TPSCs	MPHOSPH10
0.000577022	0.293041	0.437	0.317	1	ISG15+ TPSCs	UBE2A
0.000586342	0.303608	0.53	0.406	1	ISG15+ TPSCs	GSTO1
0.000608603	0.252396	0.318	0.203	1	ISG15+ TPSCs	DDX1
0.000624043	0.336479	0.252	0.149	1	ISG15+ TPSCs	HAPLN3
0.000650116	0.362186	0.808	0.721	1	ISG15+ TPSCs	TSC22D1
0.000664162	0.297348	0.325	0.21	1	ISG15+ TPSCs	TMEM109
0.000824027	0.288311	0.245	0.148	1	ISG15+ TPSCs	CNP
0.000844127	0.262436	0.298	0.19	1	ISG15+ TPSCs	RNF114
0.000894682	0.32625	0.662	0.548	1	ISG15+ TPSCs	GNG11
0.000955135	0.313892	0.232	0.138	1	ISG15+ TPSCs	DNAJC1
0.000965521	0.334924	0.364	0.248	1	ISG15+ TPSCs	DYNLT3
0.000986857	0.262397	0.477	0.341	1	ISG15+ TPSCs	PMP22
0.00105625	0.266564	0.45	0.319	1	ISG15+ TPSCs	BUD31
0.0012128	0.25386	0.245	0.151	1	ISG15+ TPSCs	EXOSC8
0.00130345	0.406829	0.636	0.539	1	ISG15+ TPSCs	ZBTB20
0.00145549	0.30441	0.311	0.201	1	ISG15+ TPSCs	CTRB2
0.00145978	0.299317	0.325	0.214	1	ISG15+ TPSCs	SUGT1
0.00146869	0.357435	0.311	0.205	1	ISG15+ TPSCs	PTPRA
0.00148235	0.330481	0.285	0.187	1	ISG15+ TPSCs	HSD17B11
0.0015371	0.314222	0.397	0.292	1	ISG15+ TPSCs	HMOX2
0.00153827	0.286185	0.318	0.209	1	ISG15+ TPSCs	TRIM56
0.0017056	0.272127	0.609	0.476	1	ISG15+ TPSCs	NDUFS6
0.00173724	0.289851	0.371	0.261	1	ISG15+ TPSCs	SUPT4H1
0.0018821	0.25396	0.735	0.61	1	ISG15+ TPSCs	PSMA7
0.00190535	0.288487	0.669	0.537	1	ISG15+ TPSCs	2023-09-04
0.00194929	0.280496	0.291	0.19	1	ISG15+ TPSCs	RNF115
0.00201799	0.25401	0.245	0.15	1	ISG15+ TPSCs	IMMP2L
0.00210496	0.263244	0.358	0.245	1	ISG15+ TPSCs	NECTIN2
0.00211745	0.252361	0.623	0.502	1	ISG15+ TPSCs	PDIA3
0.00221765	0.279596	0.57	0.446	1	ISG15+ TPSCs	NFKBIA
0.00224679	0.257646	0.669	0.497	1	ISG15+ TPSCs	ARID5B
0.00238338	0.332856	0.245	0.158	1	ISG15+ TPSCs	PHF11
0.0023839	0.275822	0.43	0.319	1	ISG15+ TPSCs	ADH5
0.0024136	0.26909	0.728	0.596	1	ISG15+ TPSCs	ATP6V0E1
0.00259297	0.313935	0.318	0.214	1	ISG15+ TPSCs	ZMAT2
0.00262879	0.25686	0.523	0.396	1	ISG15+ TPSCs	TMBIM4
0.00269348	0.280709	0.245	0.157	1	ISG15+ TPSCs	GPM6B
0.00300517	0.278426	0.411	0.3	1	ISG15+ TPSCs	MRPL27
0.00430633	0.260951	0.57	0.504	1	ISG15+ TPSCs	CD164
0.00460049	0.286353	0.503	0.387	1	ISG15+ TPSCs	GGT5
0.0047062	0.252557	0.828	0.754	1	ISG15+ TPSCs	MYL12A
0.00490493	0.30043	0.695	0.619	1	ISG15+ TPSCs	SOD1
0.00512606	0.347716	0.437	0.32	1	ISG15+ TPSCs	EIF2S3
0.0052716	0.277392	0.219	0.139	1	ISG15+ TPSCs	RNPEP
0.00558156	0.311905	0.404	0.313	1	ISG15+ TPSCs	MLF2
0.00563773	0.304882	0.411	0.31	1	ISG15+ TPSCs	SNX6
0.00579553	0.271645	0.331	0.234	1	ISG15+ TPSCs	SUMF2
0.00645472	0.264893	0.245	0.165	1	ISG15+ TPSCs	PPP1R11
0.00772377	0.287859	0.305	0.213	1	ISG15+ TPSCs	PPM1G
0.00809984	0.27599	0.609	0.496	1	ISG15+ TPSCs	SLIRP
0.00827842	0.668737	0.371	0.278	1	ISG15+ TPSCs	IGFBP6
0.00906555	0.285143	0.424	0.34	1	ISG15+ TPSCs	SCPEP1
0.00932466	0.300348	0.45	0.356	1	ISG15+ TPSCs	ARL2
0.00997334	0.413086	0.272	0.188	1	ISG15+ TPSCs	MT1A
6.17394e-156	1.48148	0.956	0.85	1.43692e-151	PLXDC1+ TPSCs	COL3A1
2.69664e-139	1.03142	0.969	0.923	6.27615e-135	PLXDC1+ TPSCs	SPARC
1.51383e-110	1.60453	0.685	0.325	3.52329e-106	PLXDC1+ TPSCs	COL6A3
4.31276e-97	1.20618	0.928	0.862	1.00375e-92	PLXDC1+ TPSCs	COL1A2
4.28668e-94	1.28666	0.507	0.162	9.97683e-90	PLXDC1+ TPSCs	CYGB
4.24e-71	1.42427	0.652	0.374	9.86817e-67	PLXDC1+ TPSCs	ASPN
3.23963e-70	1.06766	0.75	0.547	7.53991e-66	PLXDC1+ TPSCs	THY1
7.99196e-66	0.800404	0.962	0.848	1.86005e-61	PLXDC1+ TPSCs	RGS5
1.21038e-65	1.07666	0.876	0.817	2.81705e-61	PLXDC1+ TPSCs	COL6A2
3.03157e-65	1.05653	0.655	0.401	7.05567e-61	PLXDC1+ TPSCs	PLXDC1
6.64232e-64	1.06984	0.553	0.27	1.54593e-59	PLXDC1+ TPSCs	KCNJ8
6.72903e-58	0.854629	0.74	0.523	1.56611e-53	PLXDC1+ TPSCs	ARHGDIB
5.77299e-54	0.742069	0.225	0.04	1.3436e-49	PLXDC1+ TPSCs	LPL
2.67135e-52	0.996482	0.669	0.453	6.21729e-48	PLXDC1+ TPSCs	COL5A2
1.17919e-51	0.987124	0.78	0.65	2.74444e-47	PLXDC1+ TPSCs	COL6A1
2.33058e-51	0.887212	0.534	0.267	5.4242e-47	PLXDC1+ TPSCs	CD248
5.93679e-51	0.725255	0.861	0.754	1.38173e-46	PLXDC1+ TPSCs	COL4A2
9.33248e-51	0.7745	0.859	0.787	2.17204e-46	PLXDC1+ TPSCs	COL4A1
1.31017e-50	0.775946	0.271	0.071	3.0493e-46	PLXDC1+ TPSCs	TNFAIP6
7.85309e-50	0.650244	0.252	0.06	1.82773e-45	PLXDC1+ TPSCs	ADAMTS12
9.32865e-50	0.703513	0.861	0.796	2.17115e-45	PLXDC1+ TPSCs	BGN
9.60623e-50	0.918545	0.512	0.265	2.23575e-45	PLXDC1+ TPSCs	MARCKSL1
1.82163e-44	0.956982	0.379	0.158	4.23966e-40	PLXDC1+ TPSCs	MMP11
1.91639e-44	1.21117	0.824	0.752	4.4602e-40	PLXDC1+ TPSCs	COL1A1
3.73247e-42	0.600493	0.872	0.834	8.68694e-38	PLXDC1+ TPSCs	ITGB1
6.34491e-42	0.513557	0.939	0.902	1.47671e-37	PLXDC1+ TPSCs	HLA-A
7.95695e-41	0.911084	0.462	0.242	1.8519e-36	PLXDC1+ TPSCs	COL5A1
3.07905e-37	0.721615	0.305	0.117	7.16618e-33	PLXDC1+ TPSCs	F2R
4.53983e-37	0.462435	0.957	0.965	1.0566e-32	PLXDC1+ TPSCs	TMSB10
1.01891e-36	0.546256	0.215	0.058	2.3714e-32	PLXDC1+ TPSCs	CPXM1
4.15674e-36	0.7762	0.619	0.41	9.6744e-32	PLXDC1+ TPSCs	NID1
3.68852e-35	0.779054	0.668	0.534	8.58467e-31	PLXDC1+ TPSCs	SERPINH1
6.51097e-35	0.830418	0.576	0.38	1.51536e-30	PLXDC1+ TPSCs	UACA
1.26464e-34	0.615424	0.868	0.791	2.94333e-30	PLXDC1+ TPSCs	COL18A1
1.04552e-33	0.649146	0.379	0.18	2.43335e-29	PLXDC1+ TPSCs	ECM1
6.81873e-33	0.713001	0.563	0.357	1.58699e-28	PLXDC1+ TPSCs	MYO1B
9.00895e-33	0.57278	0.268	0.1	2.09674e-28	PLXDC1+ TPSCs	NID2
1.58072e-32	0.651756	0.39	0.192	3.67898e-28	PLXDC1+ TPSCs	NREP
3.39793e-32	1.1885	0.228	0.076	7.90834e-28	PLXDC1+ TPSCs	THBS4
5.39941e-32	0.735218	0.435	0.226	1.25666e-27	PLXDC1+ TPSCs	ABCC9
6.00758e-32	0.987375	0.316	0.137	1.39821e-27	PLXDC1+ TPSCs	CD36
2.00341e-31	0.894635	0.31	0.139	4.66274e-27	PLXDC1+ TPSCs	SPON2
2.66434e-31	0.487978	0.926	0.906	6.20098e-27	PLXDC1+ TPSCs	HLA-B
1.27256e-30	0.579197	0.224	0.075	2.96175e-26	PLXDC1+ TPSCs	CADM1
4.05527e-30	0.551817	0.216	0.071	9.43823e-26	PLXDC1+ TPSCs	DCBLD1
8.88029e-30	0.706447	0.36	0.179	2.0668e-25	PLXDC1+ TPSCs	PLAT
4.98361e-29	0.616992	0.394	0.211	1.15989e-24	PLXDC1+ TPSCs	GMFG
1.48469e-28	0.659177	0.57	0.393	3.45546e-24	PLXDC1+ TPSCs	CCDC102B
1.93875e-28	0.496804	0.913	0.924	4.51224e-24	PLXDC1+ TPSCs	LGALS1
3.22284e-28	0.652248	0.75	0.639	7.50085e-24	PLXDC1+ TPSCs	CPE
1.37113e-27	0.739475	0.617	0.467	3.19117e-23	PLXDC1+ TPSCs	PRSS23
5.49613e-27	0.803765	0.687	0.608	1.27917e-22	PLXDC1+ TPSCs	PCOLCE
6.72256e-27	0.871752	0.554	0.385	1.56461e-22	PLXDC1+ TPSCs	IGFBP2
8.20796e-27	0.646028	0.716	0.578	1.91032e-22	PLXDC1+ TPSCs	TFPI
2.27389e-26	0.713823	0.662	0.529	5.29224e-22	PLXDC1+ TPSCs	CYTOR
5.93848e-26	0.769291	0.544	0.378	1.38212e-21	PLXDC1+ TPSCs	MIR4435-2HG
2.51014e-24	0.7605	0.934	0.913	5.8421e-20	PLXDC1+ TPSCs	MGP
3.5406e-24	0.631941	0.531	0.361	8.24039e-20	PLXDC1+ TPSCs	MARCKS
9.47888e-24	0.493539	0.307	0.149	2.20611e-19	PLXDC1+ TPSCs	OAF
1.34528e-23	0.585598	0.69	0.579	3.13101e-19	PLXDC1+ TPSCs	LGALS3BP
8.54065e-23	0.621239	0.618	0.506	1.98775e-18	PLXDC1+ TPSCs	CYBA
2.58476e-22	0.765317	0.63	0.487	6.01576e-18	PLXDC1+ TPSCs	FABP5
6.86788e-22	0.610892	0.418	0.262	1.59843e-17	PLXDC1+ TPSCs	CLEC11A
1.51907e-21	0.588129	0.205	0.082	3.53548e-17	PLXDC1+ TPSCs	COL15A1
4.00047e-21	0.553369	0.939	0.939	9.31069e-17	PLXDC1+ TPSCs	TIMP1
6.95927e-21	0.655554	0.423	0.264	1.6197e-16	PLXDC1+ TPSCs	FAM162B
8.18712e-21	0.278693	0.998	0.996	1.90547e-16	PLXDC1+ TPSCs	IGFBP7
1.009e-20	0.509544	0.214	0.09	2.34835e-16	PLXDC1+ TPSCs	OLFML3
2.06511e-20	0.58892	0.264	0.132	4.80633e-16	PLXDC1+ TPSCs	TDO2
3.21885e-20	0.492361	0.247	0.114	7.49156e-16	PLXDC1+ TPSCs	F3
4.618e-20	0.424154	0.3	0.152	1.07479e-15	PLXDC1+ TPSCs	CFI
4.79344e-20	0.610182	0.628	0.495	1.11563e-15	PLXDC1+ TPSCs	FSTL1
1.00514e-18	0.350879	0.897	0.897	2.33935e-14	PLXDC1+ TPSCs	CD63
1.03809e-18	0.423249	0.238	0.112	2.41605e-14	PLXDC1+ TPSCs	ADD3
1.22871e-18	0.538033	0.568	0.421	2.8597e-14	PLXDC1+ TPSCs	PMEPA1
3.7032e-18	0.389149	0.873	0.772	8.61884e-14	PLXDC1+ TPSCs	NDUFA4L2
6.56533e-18	0.356082	0.212	0.095	1.52802e-13	PLXDC1+ TPSCs	2023-09-06
7.97245e-18	0.314897	0.91	0.908	1.85551e-13	PLXDC1+ TPSCs	CST3
1.03995e-17	0.447907	0.242	0.118	2.42037e-13	PLXDC1+ TPSCs	GPM6B
1.05374e-17	1.03837	0.424	0.297	2.45247e-13	PLXDC1+ TPSCs	LUM
1.61536e-17	0.37836	0.869	0.87	3.75958e-13	PLXDC1+ TPSCs	HLA-C
1.97599e-17	0.499079	0.266	0.139	4.59892e-13	PLXDC1+ TPSCs	AGRN
1.99103e-17	0.455419	0.262	0.137	4.63393e-13	PLXDC1+ TPSCs	TENT5A
3.18733e-17	0.534811	0.508	0.359	7.4182e-13	PLXDC1+ TPSCs	ADGRF5
4.38492e-17	1.05312	0.702	0.634	1.02055e-12	PLXDC1+ TPSCs	FN1
1.28984e-16	0.434283	0.265	0.142	3.00197e-12	PLXDC1+ TPSCs	TRPC6
3.10085e-16	0.436263	0.74	0.61	7.21691e-12	PLXDC1+ TPSCs	HIGD1B
3.3927e-16	0.414816	0.743	0.687	7.89618e-12	PLXDC1+ TPSCs	PPIB
5.21284e-16	0.508471	0.265	0.144	1.21324e-11	PLXDC1+ TPSCs	HIC1
6.03807e-16	0.530434	0.271	0.152	1.4053e-11	PLXDC1+ TPSCs	LOXL2
6.8564e-16	0.619836	0.442	0.319	1.59576e-11	PLXDC1+ TPSCs	RBP1
1.02194e-15	0.493472	0.253	0.136	2.37846e-11	PLXDC1+ TPSCs	TESC
1.51625e-15	0.380515	0.259	0.137	3.52891e-11	PLXDC1+ TPSCs	EPB41L1
4.21144e-15	0.41126	0.85	0.796	9.8017e-11	PLXDC1+ TPSCs	A2M
4.52045e-15	0.342407	0.887	0.917	1.05209e-10	PLXDC1+ TPSCs	GAPDH
1.10501e-14	0.498163	0.317	0.19	2.57179e-10	PLXDC1+ TPSCs	PAG1
2.05353e-14	0.375181	0.214	0.107	4.77939e-10	PLXDC1+ TPSCs	ZEB1
6.05305e-14	0.434049	0.332	0.209	1.40879e-09	PLXDC1+ TPSCs	ODF2L
6.31409e-14	0.453261	0.737	0.675	1.46954e-09	PLXDC1+ TPSCs	SERPINF1
8.19008e-14	0.350415	0.7	0.641	1.90616e-09	PLXDC1+ TPSCs	ARPC2
1.00475e-13	0.455629	0.498	0.379	2.33846e-09	PLXDC1+ TPSCs	SPATS2L
1.15586e-13	0.366842	0.783	0.75	2.69015e-09	PLXDC1+ TPSCs	LHFPL6
2.08381e-13	0.340732	0.913	0.866	4.84986e-09	PLXDC1+ TPSCs	PDGFRB
2.70259e-13	0.459391	0.476	0.34	6.29001e-09	PLXDC1+ TPSCs	OLFML2A
1.2521e-12	0.407707	0.465	0.341	2.91414e-08	PLXDC1+ TPSCs	2023-09-11
1.32103e-12	0.42928	0.56	0.441	3.07455e-08	PLXDC1+ TPSCs	CAMK2N1
2.127e-12	0.341385	0.253	0.145	4.95038e-08	PLXDC1+ TPSCs	EVA1B
2.43443e-12	0.406293	0.67	0.551	5.66589e-08	PLXDC1+ TPSCs	COX4I2
6.20258e-12	0.477625	0.351	0.237	1.44359e-07	PLXDC1+ TPSCs	TNFRSF21
1.43084e-11	0.460605	0.512	0.421	3.33014e-07	PLXDC1+ TPSCs	LAMA4
2.03366e-11	0.444799	0.592	0.493	4.73314e-07	PLXDC1+ TPSCs	ITGA1
3.55129e-11	0.450185	0.427	0.316	8.26527e-07	PLXDC1+ TPSCs	S1PR3
4.81071e-11	0.456623	0.364	0.253	1.11964e-06	PLXDC1+ TPSCs	ECM2
7.72222e-11	0.329509	0.411	0.29	1.79727e-06	PLXDC1+ TPSCs	RNF152
9.27643e-11	0.345365	0.691	0.679	2.159e-06	PLXDC1+ TPSCs	CLIC1
9.95414e-11	0.423188	0.428	0.32	2.31673e-06	PLXDC1+ TPSCs	C20orf27
1.08304e-10	0.26139	0.819	0.824	2.52066e-06	PLXDC1+ TPSCs	ATP5F1E
1.21228e-10	0.458213	0.496	0.407	2.82146e-06	PLXDC1+ TPSCs	AP2S1
1.63234e-10	0.4104	0.312	0.205	3.79912e-06	PLXDC1+ TPSCs	FAM213A
1.98203e-10	0.382417	0.472	0.353	4.61297e-06	PLXDC1+ TPSCs	DLC1
2.10581e-10	0.342941	0.284	0.183	4.90107e-06	PLXDC1+ TPSCs	BMP1
2.48103e-10	0.291404	0.272	0.171	5.77435e-06	PLXDC1+ TPSCs	RNF24
2.84365e-10	0.5172	0.47	0.362	6.61832e-06	PLXDC1+ TPSCs	NRP1
2.86798e-10	0.435607	0.323	0.22	6.67493e-06	PLXDC1+ TPSCs	PLXND1
3.66343e-10	0.409405	0.367	0.26	8.52627e-06	PLXDC1+ TPSCs	FXYD6
3.92327e-10	0.38491	0.397	0.289	9.13103e-06	PLXDC1+ TPSCs	TMEM204
5.46965e-10	0.562848	0.271	0.179	1.27301e-05	PLXDC1+ TPSCs	COLEC11
6.05845e-10	0.325125	0.293	0.194	1.41004e-05	PLXDC1+ TPSCs	SSRP1
6.41889e-10	0.52168	0.348	0.247	1.49393e-05	PLXDC1+ TPSCs	SLC12A2
1.58528e-09	0.387077	0.55	0.445	3.68959e-05	PLXDC1+ TPSCs	GJC1
1.88979e-09	0.376736	0.615	0.568	4.39829e-05	PLXDC1+ TPSCs	LDHB
2.10941e-09	0.371647	0.427	0.327	4.90945e-05	PLXDC1+ TPSCs	ITM2C
2.20113e-09	0.324044	0.2	0.117	5.12291e-05	PLXDC1+ TPSCs	CHST2
2.53157e-09	0.39568	0.39	0.292	5.89197e-05	PLXDC1+ TPSCs	EDNRA
2.82562e-09	0.409302	0.52	0.409	6.57635e-05	PLXDC1+ TPSCs	SPTBN1
4.30936e-09	0.326821	0.286	0.192	0.000100296	PLXDC1+ TPSCs	COL5A3
4.36785e-09	0.386548	0.442	0.345	0.000101657	PLXDC1+ TPSCs	LIMS1
5.5642e-09	0.363759	0.381	0.275	0.000129501	PLXDC1+ TPSCs	GUCY1A2
5.66729e-09	0.291944	0.225	0.139	0.0001319	PLXDC1+ TPSCs	CTSK
8.33893e-09	0.282227	0.244	0.155	0.00019408	PLXDC1+ TPSCs	PLOD1
1.31908e-08	0.359094	0.484	0.401	0.000307002	PLXDC1+ TPSCs	MAGED2
1.5809e-08	0.36229	0.648	0.603	0.00036794	PLXDC1+ TPSCs	CALR
1.71854e-08	0.361347	0.362	0.269	0.000399973	PLXDC1+ TPSCs	FKBP10
1.80194e-08	0.259599	0.218	0.134	0.000419383	PLXDC1+ TPSCs	PPFIBP1
2.26637e-08	0.358185	0.419	0.318	0.000527474	PLXDC1+ TPSCs	ARHGAP15
3.12934e-08	0.322032	0.337	0.244	0.000728322	PLXDC1+ TPSCs	EFEMP2
3.24872e-08	0.253758	0.271	0.185	0.000756108	PLXDC1+ TPSCs	IKBIP
4.06935e-08	0.27505	0.277	0.187	0.0009471	PLXDC1+ TPSCs	CDC42BPA
4.36629e-08	0.284059	0.69	0.625	0.00101621	PLXDC1+ TPSCs	IFI27
5.18648e-08	0.269824	0.226	0.144	0.0012071	PLXDC1+ TPSCs	NES
5.33646e-08	0.34266	0.558	0.481	0.00124201	PLXDC1+ TPSCs	PDIA3
5.71685e-08	0.295053	0.292	0.202	0.00133054	PLXDC1+ TPSCs	PGLS
6.68557e-08	0.341434	0.41	0.318	0.001556	PLXDC1+ TPSCs	PPIC
6.77412e-08	0.284354	0.328	0.233	0.00157661	PLXDC1+ TPSCs	FXYD5
7.80952e-08	0.397161	0.371	0.276	0.00181759	PLXDC1+ TPSCs	MMP14
8.20526e-08	0.291048	0.392	0.299	0.00190969	PLXDC1+ TPSCs	C1orf54
9.78611e-08	0.359317	0.663	0.599	0.00227762	PLXDC1+ TPSCs	HSP90B1
1.183e-07	0.390232	0.619	0.568	0.00275332	PLXDC1+ TPSCs	TPPP3
1.81841e-07	0.327681	0.418	0.333	0.00423216	PLXDC1+ TPSCs	GRN
2.70822e-07	0.329268	0.328	0.246	0.00630311	PLXDC1+ TPSCs	PRDX4
2.99096e-07	0.326136	0.458	0.358	0.00696117	PLXDC1+ TPSCs	GGT5
3.25977e-07	0.288952	0.382	0.291	0.00758679	PLXDC1+ TPSCs	RAB31
3.71015e-07	0.343634	0.545	0.489	0.008635	PLXDC1+ TPSCs	PKM
4.51251e-07	0.259733	0.375	0.285	0.0105024	PLXDC1+ TPSCs	MZT2A
4.73899e-07	0.336947	0.451	0.373	0.0110295	PLXDC1+ TPSCs	CALU
5.5171e-07	0.291664	0.653	0.618	0.0128405	PLXDC1+ TPSCs	UQCRH
5.77715e-07	0.270203	0.423	0.337	0.0134457	PLXDC1+ TPSCs	DNAJC15
6.73493e-07	0.273159	0.307	0.221	0.0156749	PLXDC1+ TPSCs	NECTIN2
7.71702e-07	0.283772	0.651	0.607	0.0179606	PLXDC1+ TPSCs	RHOC
8.12948e-07	0.353058	0.284	0.202	0.0189206	PLXDC1+ TPSCs	MTUS1
9.10582e-07	0.284646	0.319	0.232	0.0211929	PLXDC1+ TPSCs	PLD3
9.36929e-07	0.307734	0.27	0.191	0.0218061	PLXDC1+ TPSCs	NCOA7
1.08685e-06	0.272093	0.331	0.248	0.0252953	PLXDC1+ TPSCs	C4orf48
1.38126e-06	0.389416	0.364	0.284	0.0321474	PLXDC1+ TPSCs	LAMB1
1.39045e-06	0.282421	0.414	0.332	0.0323612	PLXDC1+ TPSCs	SSR3
1.44184e-06	0.336394	0.3	0.222	0.0335574	PLXDC1+ TPSCs	PXDN
1.61672e-06	0.341432	0.516	0.435	0.0376276	PLXDC1+ TPSCs	ASAH1
1.74219e-06	0.363773	0.6	0.569	0.0405478	PLXDC1+ TPSCs	CD99
2.63308e-06	0.281606	0.334	0.257	0.0612823	PLXDC1+ TPSCs	PDLIM2
3.47981e-06	0.27929	0.542	0.488	0.0809891	PLXDC1+ TPSCs	SSR2
3.6091e-06	0.34783	0.567	0.501	0.0839983	PLXDC1+ TPSCs	APP
3.79722e-06	0.26657	0.272	0.199	0.0883766	PLXDC1+ TPSCs	MAGEH1
4.22918e-06	0.259398	0.254	0.18	0.09843	PLXDC1+ TPSCs	TSC22D4
4.238e-06	0.259007	0.243	0.175	0.0986351	PLXDC1+ TPSCs	RCN3
5.11713e-06	0.2909	0.485	0.398	0.119096	PLXDC1+ TPSCs	ANGPT2
6.87475e-06	0.267068	0.3	0.225	0.160003	PLXDC1+ TPSCs	PDIA4
9.11469e-06	0.278517	0.431	0.356	0.212135	PLXDC1+ TPSCs	CTSB
1.01934e-05	0.262545	0.776	0.737	0.237242	PLXDC1+ TPSCs	MYH9
1.1638e-05	0.352168	0.357	0.283	0.270864	PLXDC1+ TPSCs	OLFML2B
1.34621e-05	0.314834	0.503	0.439	0.313316	PLXDC1+ TPSCs	OSTC
1.3889e-05	0.263347	0.287	0.218	0.323253	PLXDC1+ TPSCs	GRK5
1.47651e-05	0.271355	0.269	0.199	0.343644	PLXDC1+ TPSCs	RGS16
1.83461e-05	0.301872	0.336	0.258	0.426987	PLXDC1+ TPSCs	GYPC
2.12754e-05	0.319109	0.59	0.553	0.495163	PLXDC1+ TPSCs	ATP5F1B
2.20661e-05	0.281431	0.491	0.439	0.513567	PLXDC1+ TPSCs	KDELR2
2.38754e-05	0.261951	0.275	0.206	0.555676	PLXDC1+ TPSCs	PTP4A1
2.39678e-05	0.258285	0.37	0.291	0.557827	PLXDC1+ TPSCs	LZTS1
2.73155e-05	0.325794	0.508	0.459	0.635741	PLXDC1+ TPSCs	P4HB
3.08864e-05	0.260828	0.325	0.248	0.71885	PLXDC1+ TPSCs	EPB41L2
3.34202e-05	0.459734	0.25	0.19	0.777821	PLXDC1+ TPSCs	POSTN
3.39793e-05	0.254882	0.528	0.47	0.790835	PLXDC1+ TPSCs	ZNHIT1
4.33822e-05	0.312045	0.373	0.304	1	PLXDC1+ TPSCs	CTSA
4.35834e-05	0.305394	0.465	0.397	1	PLXDC1+ TPSCs	ARHGAP29
4.6203e-05	0.281259	0.338	0.264	1	PLXDC1+ TPSCs	ARHGEF12
4.98002e-05	0.269496	0.284	0.216	1	PLXDC1+ TPSCs	PROCR
5.70777e-05	0.268775	0.486	0.409	1	PLXDC1+ TPSCs	ENPEP
5.81095e-05	0.265417	0.279	0.212	1	PLXDC1+ TPSCs	SEMA5A
6.67675e-05	0.277178	0.217	0.158	1	PLXDC1+ TPSCs	TGFB3
7.49585e-05	0.270122	0.418	0.35	1	PLXDC1+ TPSCs	MDK
7.81202e-05	0.25313	0.312	0.244	1	PLXDC1+ TPSCs	SGCE
9.29641e-05	0.292268	0.383	0.313	1	PLXDC1+ TPSCs	FAM13C
0.000100621	0.251281	0.301	0.235	1	PLXDC1+ TPSCs	CPQ
0.000122228	0.304256	0.416	0.341	1	PLXDC1+ TPSCs	ECE1
0.000146927	0.254394	0.253	0.192	1	PLXDC1+ TPSCs	DDOST
0.000175588	0.2663	0.374	0.311	1	PLXDC1+ TPSCs	MYDGF
0.000221551	0.261289	0.288	0.228	1	PLXDC1+ TPSCs	ARMCX3
0.000225382	0.268331	0.384	0.317	1	PLXDC1+ TPSCs	GUCY1A1
0.00046947	0.302666	0.488	0.449	1	PLXDC1+ TPSCs	HSPA5
0.00063998	0.26908	0.562	0.53	1	PLXDC1+ TPSCs	SLC25A5
0.00100083	0.255239	0.344	0.286	1	PLXDC1+ TPSCs	MXRA8
0.00107999	0.251149	0.333	0.276	1	PLXDC1+ TPSCs	FAM162A
0.00118741	0.28328	0.617	0.576	1	PLXDC1+ TPSCs	GJA4
0.00122346	0.334898	0.268	0.22	1	PLXDC1+ TPSCs	AVPR1A
0.00171126	0.297898	0.522	0.493	1	PLXDC1+ TPSCs	ENO1
0.00172169	0.331423	0.404	0.355	1	PLXDC1+ TPSCs	ANKRD10
0.00235998	0.259595	0.581	0.524	1	PLXDC1+ TPSCs	ZBTB20
0.00277133	0.271196	0.286	0.241	1	PLXDC1+ TPSCs	SGIP1
0.00977587	0.250895	0.4	0.355	1	PLXDC1+ TPSCs	ARHGEF17
3.00124e-212	2.03377	0.701	0.15	6.98509e-208	MYH11+ TPSCs	MYH11
2.29794e-159	1.51281	0.885	0.585	5.34822e-155	MYH11+ TPSCs	CRIP1
1.73323e-156	1.89906	0.838	0.535	4.03392e-152	MYH11+ TPSCs	S100A4
3.1628e-151	1.10809	0.972	0.882	7.36111e-147	MYH11+ TPSCs	MYL9
1.10469e-143	1.26664	0.961	0.788	2.57106e-139	MYH11+ TPSCs	TAGLN
2.10361e-139	1.16697	0.907	0.739	4.89595e-135	MYH11+ TPSCs	DSTN
1.23572e-134	1.04677	0.976	0.844	2.876e-130	MYH11+ TPSCs	ADIRF
1.87677e-114	1.03955	0.932	0.832	4.36799e-110	MYH11+ TPSCs	TPM2
3.28006e-105	1.23725	0.386	0.064	7.634e-101	MYH11+ TPSCs	WFDC1
2.86962e-95	1.2721	0.933	0.772	6.67875e-91	MYH11+ TPSCs	ACTA2
3.69639e-84	1.72692	0.369	0.081	8.60298e-80	MYH11+ TPSCs	ACTG2
4.22773e-79	0.971122	0.791	0.531	9.83963e-75	MYH11+ TPSCs	MCAM
1.031e-76	1.07845	0.736	0.478	2.39955e-72	MYH11+ TPSCs	MYLK
1.21111e-76	1.34703	0.492	0.203	2.81873e-72	MYH11+ TPSCs	PHLDA2
6.62105e-71	0.684796	0.957	0.903	1.54098e-66	MYH11+ TPSCs	MYL6
1.14244e-69	1.0038	0.45	0.163	2.65892e-65	MYH11+ TPSCs	BCAM
1.05051e-67	0.837635	0.317	0.073	2.44497e-63	MYH11+ TPSCs	KCNMB1
2.12089e-67	0.842797	0.211	0.016	4.93617e-63	MYH11+ TPSCs	RERGL
1.41377e-65	1.34987	0.459	0.178	3.29041e-61	MYH11+ TPSCs	RASD1
1.41781e-65	0.900018	0.26	0.043	3.29982e-61	MYH11+ TPSCs	NET1
1.02805e-64	0.876341	0.47	0.177	2.39269e-60	MYH11+ TPSCs	SLC38A11
1.09303e-64	0.848304	0.772	0.571	2.54393e-60	MYH11+ TPSCs	CAVIN3
7.34538e-62	0.416769	0.994	0.978	1.70956e-57	MYH11+ TPSCs	PTMA
4.32905e-61	0.844247	0.747	0.498	1.00754e-56	MYH11+ TPSCs	PTP4A3
5.98713e-60	0.800236	0.344	0.101	1.39344e-55	MYH11+ TPSCs	GPRC5C
6.20305e-60	0.806423	0.292	0.066	1.4437e-55	MYH11+ TPSCs	FAM129A
2.55387e-58	0.901799	0.535	0.268	5.94387e-54	MYH11+ TPSCs	ZFHX3
7.52999e-58	0.820062	0.565	0.279	1.75253e-53	MYH11+ TPSCs	SLIT3
5.85331e-57	0.966722	0.367	0.125	1.3623e-52	MYH11+ TPSCs	PLN
8.79009e-57	0.939182	0.477	0.219	2.04581e-52	MYH11+ TPSCs	MAP3K7CL
1.88334e-56	0.937711	0.53	0.27	4.38329e-52	MYH11+ TPSCs	NUDT4
4.06873e-56	1.05666	0.565	0.299	9.46957e-52	MYH11+ TPSCs	GADD45B
7.28359e-54	0.673943	0.86	0.721	1.69518e-49	MYH11+ TPSCs	SOD3
1.72082e-53	0.795005	0.716	0.482	4.00504e-49	MYH11+ TPSCs	NDUFA4
1.92201e-50	0.82337	0.546	0.297	4.4733e-46	MYH11+ TPSCs	LBH
3.53035e-49	0.726319	0.757	0.579	8.21654e-45	MYH11+ TPSCs	PLAC9
1.00456e-48	0.699885	0.734	0.546	2.33801e-44	MYH11+ TPSCs	CRIP2
4.88174e-48	0.821527	0.734	0.528	1.13618e-43	MYH11+ TPSCs	CSRP2
6.11403e-48	0.763181	0.765	0.587	1.42298e-43	MYH11+ TPSCs	FLNA
4.48453e-47	0.456566	0.995	0.996	1.04373e-42	MYH11+ TPSCs	MALAT1
2.53557e-45	0.705138	0.691	0.493	5.90129e-41	MYH11+ TPSCs	LPP
6.12832e-42	0.460464	0.992	0.966	1.4263e-37	MYH11+ TPSCs	ACTB
1.62676e-41	0.738065	0.611	0.408	3.78613e-37	MYH11+ TPSCs	HCFC1R1
3.41749e-40	0.399566	0.987	0.975	7.95386e-36	MYH11+ TPSCs	CALD1
5.54126e-40	0.72029	0.425	0.207	1.28967e-35	MYH11+ TPSCs	GPR4
1.62453e-39	0.7596	0.597	0.383	3.78093e-35	MYH11+ TPSCs	PGF
4.53643e-39	0.837078	0.426	0.225	1.05581e-34	MYH11+ TPSCs	PDLIM5
5.89373e-39	0.767032	0.529	0.306	1.37171e-34	MYH11+ TPSCs	ADAMTS9
6.82259e-39	0.65042	0.578	0.356	1.58789e-34	MYH11+ TPSCs	TBX2
1.39948e-38	0.621547	0.413	0.197	3.25714e-34	MYH11+ TPSCs	RCAN2
5.21991e-38	0.570754	0.254	0.083	1.21488e-33	MYH11+ TPSCs	OR51E1
1.00141e-37	0.501194	0.977	0.927	2.33068e-33	MYH11+ TPSCs	SPARCL1
1.11243e-37	0.827973	0.523	0.332	2.58906e-33	MYH11+ TPSCs	CSRP1
3.05866e-37	0.645696	0.685	0.517	7.11873e-33	MYH11+ TPSCs	CAVIN1
1.2421e-36	0.563309	0.209	0.055	2.89087e-32	MYH11+ TPSCs	FAM107B
2.10049e-36	0.95359	0.481	0.275	4.88868e-32	MYH11+ TPSCs	PDGFA
2.32984e-36	0.709841	0.281	0.103	5.42248e-32	MYH11+ TPSCs	CNN1
5.2731e-35	0.634208	0.286	0.107	1.22726e-30	MYH11+ TPSCs	NTRK2
1.14522e-34	0.632029	0.364	0.171	2.66538e-30	MYH11+ TPSCs	MAPRE2
2.92055e-34	0.682064	0.736	0.537	6.79728e-30	MYH11+ TPSCs	ADAMTS1
3.02706e-34	0.679334	0.475	0.284	7.04517e-30	MYH11+ TPSCs	CRYAB
9.77349e-33	0.717752	0.551	0.376	2.27468e-28	MYH11+ TPSCs	ACTN4
2.5835e-32	0.656836	0.398	0.209	6.01283e-28	MYH11+ TPSCs	ENAH
3.5948e-32	0.555933	0.599	0.39	8.36653e-28	MYH11+ TPSCs	CD9
3.87243e-32	0.622717	0.364	0.177	9.01268e-28	MYH11+ TPSCs	LTBP1
5.59125e-32	0.581106	0.807	0.667	1.30131e-27	MYH11+ TPSCs	TSC22D1
6.25673e-31	0.482836	0.214	0.068	1.45619e-26	MYH11+ TPSCs	NRIP2
7.37326e-31	0.309547	0.95	0.881	1.71605e-26	MYH11+ TPSCs	S100A6
1.09471e-30	0.375082	0.947	0.897	2.54784e-26	MYH11+ TPSCs	CALM2
1.20305e-30	0.666471	0.407	0.222	2.79999e-26	MYH11+ TPSCs	AOC3
1.80995e-30	0.510125	0.802	0.699	4.21247e-26	MYH11+ TPSCs	MFGE8
2.51675e-30	0.551322	0.634	0.438	5.85749e-26	MYH11+ TPSCs	SMOC2
4.23985e-30	0.712749	0.528	0.339	9.86782e-26	MYH11+ TPSCs	RHOB
7.20141e-30	0.400964	0.902	0.791	1.67606e-25	MYH11+ TPSCs	NOTCH3
2.86502e-29	0.662989	0.47	0.275	6.66805e-25	MYH11+ TPSCs	TOB1
3.61464e-29	0.611224	0.338	0.16	8.41271e-25	MYH11+ TPSCs	GPAT2
9.64565e-29	0.504882	0.686	0.511	2.24493e-24	MYH11+ TPSCs	MEF2C
2.52723e-28	0.588784	0.298	0.138	5.88187e-24	MYH11+ TPSCs	SORT1
7.03044e-28	0.653308	0.81	0.746	1.63626e-23	MYH11+ TPSCs	TPM1
8.53514e-28	0.552849	0.309	0.143	1.98647e-23	MYH11+ TPSCs	FOXF1
1.37896e-27	0.539414	0.391	0.215	3.20939e-23	MYH11+ TPSCs	CSPG4
2.23906e-27	0.600769	0.566	0.404	5.21119e-23	MYH11+ TPSCs	ACTN1
2.86408e-26	0.540061	0.577	0.409	6.66587e-22	MYH11+ TPSCs	JAG1
3.33337e-26	0.493146	0.222	0.084	7.75808e-22	MYH11+ TPSCs	SORBS2
1.58276e-25	0.541157	0.631	0.491	3.68372e-21	MYH11+ TPSCs	HES4
6.29023e-25	0.521846	0.48	0.317	1.46399e-20	MYH11+ TPSCs	PDLIM7
1.08752e-24	0.426463	0.805	0.703	2.53108e-20	MYH11+ TPSCs	COX6A1
1.43112e-24	0.578014	0.392	0.233	3.3308e-20	MYH11+ TPSCs	CCDC107
1.46601e-24	0.515892	0.304	0.155	3.41198e-20	MYH11+ TPSCs	ENTPD1
1.87824e-24	0.527587	0.784	0.646	4.37142e-20	MYH11+ TPSCs	ID3
3.90185e-24	0.500341	0.729	0.63	9.08117e-20	MYH11+ TPSCs	MGST3
5.0942e-24	0.422726	0.203	0.075	1.18562e-19	MYH11+ TPSCs	NTN4
6.01601e-24	0.638007	0.44	0.267	1.40017e-19	MYH11+ TPSCs	EGFL6
7.33673e-24	0.494007	0.261	0.119	1.70755e-19	MYH11+ TPSCs	FRMD4A
1.31129e-23	0.618456	0.737	0.592	3.05189e-19	MYH11+ TPSCs	MT1E
1.39487e-23	0.498669	0.451	0.284	3.24641e-19	MYH11+ TPSCs	PPP1R12B
2.86218e-23	0.502876	0.52	0.355	6.66144e-19	MYH11+ TPSCs	C1QTNF1
6.94029e-23	0.332896	0.917	0.729	1.61528e-18	MYH11+ TPSCs	NDUFA4L2
3.18146e-22	0.483832	0.626	0.495	7.40454e-18	MYH11+ TPSCs	GADD45GIP1
4.20991e-22	0.390081	0.213	0.087	9.79813e-18	MYH11+ TPSCs	ITGA3
5.88313e-22	0.36719	0.807	0.713	1.36924e-17	MYH11+ TPSCs	LMNA
1.16205e-21	0.415478	0.32	0.168	2.70455e-17	MYH11+ TPSCs	CCDC3
2.11382e-21	0.393981	0.228	0.1	4.9197e-17	MYH11+ TPSCs	SGCA
5.02832e-21	0.601541	0.612	0.487	1.17029e-16	MYH11+ TPSCs	SDC2
1.2164e-20	0.475553	0.458	0.314	2.83105e-16	MYH11+ TPSCs	PTK2
1.22211e-20	0.40945	0.528	0.365	2.84433e-16	MYH11+ TPSCs	HEYL
5.40127e-20	0.444533	0.397	0.243	1.25709e-15	MYH11+ TPSCs	KLHL23
8.67325e-20	0.428466	0.214	0.095	2.01861e-15	MYH11+ TPSCs	SLC25A4
1.81427e-19	0.555944	0.47	0.321	4.22253e-15	MYH11+ TPSCs	CBX6
2.12654e-19	0.438207	0.441	0.296	4.9493e-15	MYH11+ TPSCs	VCL
3.62693e-19	0.335456	0.49	0.315	8.44131e-15	MYH11+ TPSCs	OLFML2A
3.73524e-19	0.408653	0.25	0.125	8.6934e-15	MYH11+ TPSCs	NOL3
3.73826e-19	0.446082	0.279	0.147	8.70042e-15	MYH11+ TPSCs	SYNPO
5.04087e-19	0.384563	0.244	0.116	1.17321e-14	MYH11+ TPSCs	MRGPRF
6.41865e-19	0.475384	0.731	0.629	1.49388e-14	MYH11+ TPSCs	CAV1
6.62026e-19	0.432088	0.406	0.256	1.5408e-14	MYH11+ TPSCs	HOXB-AS1
8.94571e-19	0.352401	0.203	0.089	2.08202e-14	MYH11+ TPSCs	LGALSL
1.3497e-18	0.359014	0.202	0.091	3.14129e-14	MYH11+ TPSCs	DMPK
1.70456e-18	0.460385	0.662	0.543	3.96719e-14	MYH11+ TPSCs	OAZ2
2.29574e-18	0.387128	0.77	0.646	5.34311e-14	MYH11+ TPSCs	EPAS1
3.29798e-18	0.32441	0.736	0.579	7.67573e-14	MYH11+ TPSCs	TINAGL1
5.03523e-18	0.343834	0.656	0.496	1.1719e-13	MYH11+ TPSCs	COL14A1
7.67834e-18	0.413341	0.271	0.146	1.78706e-13	MYH11+ TPSCs	LAMA5
1.51605e-17	0.439639	0.364	0.233	3.52845e-13	MYH11+ TPSCs	MSRB3
4.0019e-17	0.427345	0.407	0.268	9.31403e-13	MYH11+ TPSCs	KANK2
4.32699e-17	0.517071	0.301	0.175	1.00706e-12	MYH11+ TPSCs	SNHG15
4.9483e-17	0.377447	0.621	0.489	1.15167e-12	MYH11+ TPSCs	2023-09-04
8.01563e-17	0.3951	0.802	0.719	1.86556e-12	MYH11+ TPSCs	PPP1R14A
9.6606e-17	0.420927	0.551	0.424	2.24841e-12	MYH11+ TPSCs	MAP3K20
1.35256e-16	0.449542	0.544	0.439	3.14794e-12	MYH11+ TPSCs	CAV2
1.64442e-16	0.396683	0.226	0.116	3.82721e-12	MYH11+ TPSCs	FAM122A
2.29615e-16	0.36068	0.22	0.107	5.34405e-12	MYH11+ TPSCs	NGF
3.24274e-16	0.463763	0.59	0.469	7.54714e-12	MYH11+ TPSCs	CARMN
3.97612e-16	0.413126	0.566	0.448	9.25401e-12	MYH11+ TPSCs	EHD2
3.98169e-16	0.433444	0.379	0.25	9.26698e-12	MYH11+ TPSCs	EFHD1
6.35384e-16	0.330277	0.367	0.226	1.47879e-11	MYH11+ TPSCs	LMOD1
7.89524e-16	0.303598	0.331	0.198	1.83754e-11	MYH11+ TPSCs	LGI4
8.31205e-16	0.423752	0.519	0.391	1.93455e-11	MYH11+ TPSCs	AHNAK
9.92935e-16	0.314844	0.521	0.374	2.31096e-11	MYH11+ TPSCs	CDH6
1.17906e-15	0.424125	0.461	0.339	2.74415e-11	MYH11+ TPSCs	TSPO
1.20007e-15	0.326485	0.887	0.84	2.79305e-11	MYH11+ TPSCs	HSPB1
1.99582e-15	0.407359	0.394	0.258	4.64507e-11	MYH11+ TPSCs	FBXO32
2.40828e-15	0.371876	0.586	0.465	5.60503e-11	MYH11+ TPSCs	CD151
4.10747e-15	0.51984	0.202	0.103	9.55972e-11	MYH11+ TPSCs	EDIL3
7.03252e-15	0.351992	0.351	0.225	1.63675e-10	MYH11+ TPSCs	MRVI1
7.40899e-15	0.399571	0.296	0.179	1.72437e-10	MYH11+ TPSCs	TBX2-AS1
1.05976e-14	0.350714	0.472	0.346	2.46649e-10	MYH11+ TPSCs	PALLD
1.21473e-14	0.4265	0.361	0.228	2.82715e-10	MYH11+ TPSCs	PLPP3
1.49498e-14	0.365643	0.769	0.662	3.47943e-10	MYH11+ TPSCs	CRISPLD2
1.81512e-14	0.340838	0.851	0.803	4.22452e-10	MYH11+ TPSCs	PFN1
4.23649e-14	0.367145	0.321	0.203	9.86e-10	MYH11+ TPSCs	ADAP2
4.83698e-14	0.400506	0.383	0.264	1.12576e-09	MYH11+ TPSCs	FILIP1
4.96286e-14	0.365139	0.327	0.208	1.15506e-09	MYH11+ TPSCs	ATP2B4
8.36166e-14	0.268803	0.832	0.709	1.94609e-09	MYH11+ TPSCs	PHLDA1
9.15921e-14	0.363087	0.433	0.306	2.13172e-09	MYH11+ TPSCs	APLP2
1.06353e-13	0.387573	0.31	0.195	2.47526e-09	MYH11+ TPSCs	CCND1
1.16408e-13	0.408194	0.525	0.399	2.70929e-09	MYH11+ TPSCs	FKBP5
1.31354e-13	0.366819	0.484	0.357	3.05713e-09	MYH11+ TPSCs	AXL
1.87741e-13	0.25931	0.867	0.81	4.36948e-09	MYH11+ TPSCs	PPIA
2.20594e-13	0.340934	0.205	0.109	5.13411e-09	MYH11+ TPSCs	SYNGR2
3.68398e-13	0.343103	0.294	0.185	8.57409e-09	MYH11+ TPSCs	ZMIZ1
4.7046e-13	0.378132	0.22	0.121	1.09495e-08	MYH11+ TPSCs	HSPA2
5.35085e-13	0.308962	0.777	0.705	1.24536e-08	MYH11+ TPSCs	ATP5MD
9.15027e-13	0.372778	0.488	0.382	2.12963e-08	MYH11+ TPSCs	TRAPPC1
9.52067e-13	0.27382	0.531	0.403	2.21584e-08	MYH11+ TPSCs	TNS1
1.24933e-12	0.298491	0.759	0.697	2.90769e-08	MYH11+ TPSCs	COX7A2
1.71835e-12	0.309804	0.419	0.302	3.99929e-08	MYH11+ TPSCs	PTGIR
3.11051e-12	0.31047	0.735	0.633	7.23939e-08	MYH11+ TPSCs	ZFP36L1
7.73526e-12	0.379805	0.596	0.491	1.8003e-07	MYH11+ TPSCs	YBX3
8.4006e-12	0.379295	0.336	0.23	1.95516e-07	MYH11+ TPSCs	IRF2BP2
1.60202e-11	0.299489	0.729	0.639	3.72855e-07	MYH11+ TPSCs	SELENOW
2.11161e-11	0.330529	0.24	0.144	4.91456e-07	MYH11+ TPSCs	CRIM1
4.91461e-11	0.284877	0.324	0.217	1.14383e-06	MYH11+ TPSCs	ARHGEF7
5.06542e-11	0.326965	0.214	0.125	1.17893e-06	MYH11+ TPSCs	MGST2
7.27179e-11	0.310283	0.299	0.197	1.69244e-06	MYH11+ TPSCs	MEF2D
1.32523e-10	0.385267	0.314	0.215	3.08433e-06	MYH11+ TPSCs	CDKN1A
1.34437e-10	0.284214	0.306	0.203	3.12888e-06	MYH11+ TPSCs	NFASC
1.64426e-10	0.351803	0.53	0.414	3.82686e-06	MYH11+ TPSCs	APOLD1
1.69944e-10	0.289761	0.342	0.242	3.95528e-06	MYH11+ TPSCs	SYNE2
1.95875e-10	0.313475	0.56	0.472	4.5588e-06	MYH11+ TPSCs	CAP1
2.36697e-10	0.256416	0.716	0.637	5.50888e-06	MYH11+ TPSCs	SH3BGRL
2.51856e-10	0.267008	0.399	0.294	5.8617e-06	MYH11+ TPSCs	UTRN
3.05857e-10	0.329856	0.263	0.172	7.11851e-06	MYH11+ TPSCs	TLE1
3.07093e-10	0.2568	0.743	0.673	7.14728e-06	MYH11+ TPSCs	UQCRQ
3.8598e-10	0.281394	0.259	0.166	8.98331e-06	MYH11+ TPSCs	TNFRSF12A
3.91318e-10	0.306445	0.654	0.565	9.10754e-06	MYH11+ TPSCs	COX7A1
4.93552e-10	0.269765	0.264	0.171	1.14869e-05	MYH11+ TPSCs	TMEM38B
5.82046e-10	0.322487	0.357	0.26	1.35465e-05	MYH11+ TPSCs	NEURL1B
6.28467e-10	0.288344	0.236	0.152	1.4627e-05	MYH11+ TPSCs	CARHSP1
8.51091e-10	0.34436	0.406	0.317	1.98083e-05	MYH11+ TPSCs	WDR1
9.03149e-10	0.333855	0.238	0.151	2.10199e-05	MYH11+ TPSCs	TOB2
1.70345e-09	0.324895	0.418	0.326	3.96461e-05	MYH11+ TPSCs	ARPC1A
1.7276e-09	0.341812	0.655	0.57	4.02081e-05	MYH11+ TPSCs	CEBPD
2.29808e-09	0.265831	0.626	0.518	5.34854e-05	MYH11+ TPSCs	C11orf96
2.79444e-09	0.287925	0.511	0.415	6.50379e-05	MYH11+ TPSCs	KLF9
4.20661e-09	0.27772	0.456	0.363	9.79047e-05	MYH11+ TPSCs	ROCK1
5.32216e-09	0.2952	0.249	0.167	0.000123868	MYH11+ TPSCs	TWSG1
6.04467e-09	0.308485	0.641	0.581	0.000140684	MYH11+ TPSCs	HMGN2
7.66861e-09	0.305841	0.46	0.368	0.000178479	MYH11+ TPSCs	TLN1
8.84108e-09	0.30073	0.433	0.339	0.000205767	MYH11+ TPSCs	UBA2
1.55532e-08	0.286633	0.679	0.595	0.000361986	MYH11+ TPSCs	PPDPF
2.77894e-08	0.269407	0.353	0.267	0.000646771	MYH11+ TPSCs	MRPL34
2.84582e-08	0.250185	0.209	0.133	0.000662335	MYH11+ TPSCs	COBLL1
2.92976e-08	0.259617	0.33	0.24	0.000681872	MYH11+ TPSCs	C9orf3
4.05715e-08	0.379359	0.564	0.469	0.000944261	MYH11+ TPSCs	PPP1CB
7.37603e-08	0.25646	0.524	0.448	0.0017167	MYH11+ TPSCs	COX17
7.761e-08	0.296406	0.425	0.347	0.0018063	MYH11+ TPSCs	NDFIP1
8.77072e-08	0.282953	0.234	0.159	0.0020413	MYH11+ TPSCs	TBC1D1
1.25532e-07	0.304664	0.47	0.394	0.00292164	MYH11+ TPSCs	CAMTA1
1.28324e-07	0.267401	0.529	0.445	0.00298661	MYH11+ TPSCs	ATP1B3
1.498e-07	0.294534	0.359	0.282	0.00348644	MYH11+ TPSCs	NFIC
1.79411e-07	0.293251	0.271	0.195	0.00417562	MYH11+ TPSCs	MAP7D3
2.12363e-07	0.31445	0.28	0.203	0.00494254	MYH11+ TPSCs	PTPRG
2.2625e-07	0.277062	0.281	0.206	0.00526573	MYH11+ TPSCs	ZYX
4.70769e-07	0.250145	0.349	0.275	0.0109567	MYH11+ TPSCs	PLP2
5.54391e-07	0.261805	0.439	0.356	0.0129029	MYH11+ TPSCs	ADGRA2
8.89221e-07	0.250709	0.51	0.442	0.0206957	MYH11+ TPSCs	SBDS
1.85235e-06	0.257327	0.565	0.488	0.0431116	MYH11+ TPSCs	CYCS
2.16911e-06	0.31685	0.325	0.254	0.050484	MYH11+ TPSCs	FOSL2
3.16273e-06	0.271416	0.334	0.267	0.0736095	MYH11+ TPSCs	MGLL
3.48285e-06	0.254068	0.396	0.324	0.0810598	MYH11+ TPSCs	CLIC4
3.48804e-06	0.265025	0.388	0.319	0.0811807	MYH11+ TPSCs	NAA38
6.96128e-06	0.291771	0.349	0.281	0.162017	MYH11+ TPSCs	BHLHE40
9.49772e-06	0.250199	0.227	0.164	0.22105	MYH11+ TPSCs	HSPB2
1.22485e-05	0.25519	0.31	0.243	0.285072	MYH11+ TPSCs	NPTN
4.58791e-05	0.25135	0.31	0.254	1	MYH11+ TPSCs	ANTXR1
4.95754e-05	0.287754	0.224	0.17	1	MYH11+ TPSCs	ITGB5
0.00048731	0.316181	0.415	0.361	1	MYH11+ TPSCs	CTNNB1
0.000520297	0.255069	0.478	0.419	1	MYH11+ TPSCs	HNRNPH1
