# Supplementary material for: PLXDC1 + Tumor‐Associated Pancreatic Stellate Cells Promote Desmoplastic and Immunosuppressive Niche in Pancreatic Ductal Adenocarcinoma
Source: Adv Sci (Weinh). 2025 Mar 17;12(18):2415756. doi: 10.1002/advs.202415756 (PMC12079351; doi:10.1002/advs.202415756)
Supplement: Supplementary file 7 — Supplementary TableS6 [file ADVS-12-2415756-s006.xlsx]

## Sheet: Supplementary Table 6
Supplementary Table 6. Signature genes used to define functional genesets.
HIF1A targets	HALLMARK_Hypoxia	PSCs-derived CAFs	PSCs-derived CAFs-associated ECM	iCAFs	myCAFs	Cancer ECM	Basal-like	Classical	proliferating	Interferon
ACE	PGK1	Tbx1	VCAN	IL1	ACTA2	ADAMTS14	KRT6A	LGALS4	MKI67	STAT1
AGTR1	PDK1	Trdc	TNC	IL1R1	VIM	SERPINH1	S100A2	CTSE	PCLAF	ISG15
ALAS2	GBE1	Reln	ELN	IL6	CTGF	COL10A1	KRT13	TFF1	CDK1	IFIT1
ALDOA	PFKL	Ushbp1	COL23A1	IL11	COL1A1	COL11A1	KRT17	AGR2	TK1	MX1
AR	ALDOA	Cdh5	COL11A1	MAFF	COL5A1	COL1A1	LY6D	TSPAN8	TYMS	IFIT3
ASS1	ENO2	Prkcq	P4HA2	LIF	COL6A1	MMP1	KRT7	CEACAM6	PTTG1	IFI35
BAX	PGM1	Grrp1	NTN4	CXCL12	COL12A1	MMP9	KRT5	LYZ	CENPF	IRF7
BNIP3	NDRG1	Mmrn2	ITGA8	CCL2	TNC	SULF1	FAM83A	CDH17	STMN1	IFIT2
CA9	HK2	Tie1	COL5A3	COL14A1	TGFB1	FN1	CD109	TFF2	HMGB2	OAS2
CCR7	ALDOC	Robo4	ITGB5	GSN	THY1	POSTN	GAPDH	CLDN18	UBE2C	TAP1
CTGF	GPI	Klrb1f	PLOD1	CLEC3B	TAGLN	VCAN	CSTA	REG4	TOP2A	EIF2AK2
CXCR4	MXI1	Prox1	COL16A1	LY6G6C	PDGFRB	MFAP2	PTPN13	SPINK1		RSAD2
E2F3	SLC2A1	Adgrg3	ADAMTS2	HAS1	MMP11	COMP	MTSS1	SLC44A4		MX2
EDN1	P4HA1	Cldn5	MMP2	HAS2	TGFB1	COL7A1	SPRR1B	GPX2		IRF1
EDNRB	ADM	Mmrn1	LAMB1			LOXL2	SLC2A1	ANXA10		OAS3
ENO1	P4HA2	Sox7	MMP11			ADAM12	CAV1	FAM3D		TNFSF10
EPO	ENO1	Scn3a	LAMA1			ACAN	EMP1	TFF3		IRF9
FGF2	PFKP	Lyve1	MMP15			SPP1	SEMA3C	MUC13		CXCL10
HBEGF	AK4	Apba2	CAPN15			FAP	DHRS9	ANXA13		IFI44
ITGB2	FAM162A	Angpt2	COMP			ADAM8	CAST	CEACAM5		BST2
LDHA	PFKFB3	Gimap8	SERPINE1			COL5A2	FLNA	VSIG2		XAF1
LEP	VEGFA	Clca2	PLOD3			TIMP1	SLITRK6	PRSS3		SP110
MET	BNIP3L	Clca3a1	ASPN			MMP12	COL7A1	ALDH2		OASL
MICA	TPI1	Flt4	SH3PXD2A			COL5A1	AQP3	IL1R2		PSMB8
MIF	ERO1L	Nts	ICAM2			ITGAX	MT2A	AGR3		IFI44L
MMP2	KDM3A	Wscd1	COL1A1			COL5A3	AHNAK2	CYSTM1		IFITM3
NR4A1	CCNG2	Myct1	P3H3			TGFB1	KRT19	CAPN5		DDX60
NT5E	LDHA	L1cam	COL12A1			COL1A2	PKP1	S100A6		LGALS3BP
PGK1	GYS1	Rasip1	LAMA4			COL3A1	YBX3	ONECUT2		GBP4
PTGES	GAPDH	Afap1l1	LOX				GJB5	BCAS1		IRF8
RORA	BHLHE40	Scn5a	SPARC				GPR87			PSMB9
SETD2	ANGPTL4	Myzap	COL7A1				TNS4			PML
SLC2A1	JUN	Crmp1	LOXL3				ANXA8L2			IFIH1
SOCS1	SERPINE1	Ackr2	FN1							UBE2L6
TERT	LOX	Dll4	NID1							IFI27
TGFB3	GCK	Adgrl4	MFAP2							ADAR
TIMP2	PPFIA4	She	P3H1							LY6E
TWIST1	MAFF	Klhl4	LTBP2							STAT2
VEGFA	DDIT4	Gpihbp1	TGFB3							CXCL9
VIM	SLC2A3	Gm45535	TNN							IL10RA
WASF3	IGFBP3	Gimap5	BMP2							PLA2G4A
XPC	NFIL3	Tc2n	LOXL1							TRIM21
	FOS	Nwd2	COLGALT1							USP18
	RBPJ	Hapln1	PXDN							PTGS2
	HK1	St8sia6	COL5A1							EPSTI1
	CITED2	Dtx1	LOXL2							C1S
	ISG20	Cdh13	COL4A2							DDX58
	GALK1	Emid1	ADAM19							IL15
	WSB1	Pecam1	LAMC1							NLRC5
	PYGM	Sh2d5	THBS1							NMI
	STC1	Dnah6	ITGA11							IDO1
	ZNF292	Fgf12	EMILIN1							PSMB10
	BTG1	Apold1	ADAMTS14							CXCL11
	PLIN2	Gimap4	FGF2							ITGB7
	CSRP2	Scarf1	FBN2							SAMHD1
	VLDLR	Grap	FURIN							HERC6
	JMJD6	Gimap6	COL6A1							CMPK2
	EXT1	Comp	COL6A2							SAMD9L
	F3	Col23a1	HSPG2							RTP4
	PDK3	Bcl6b	CTSK							PTPN2
	ANKZF1	Cntn2	ITGA9							PARP14
	UGP2	Egfl7	COL8A1							TNFAIP2
	ALDOB	Prex2	HAPLN1							IFITM2
	STC2	Gimap1	CASK							PLSCR1
	ERRFI1	Icam2	ADAM12							SOCS1
	ENO3	Mall	P4HA3							CASP1
	PNRC1	Prrt4	DST							ICAM1
	HMOX1	Nxpe2	PLOD2							WARS
	PGF	St6galnac3	PRKCA							PSME1
	GAPDHS	Gm12158	ADAMTS1							ISG20
	CHST2	Nos3	ADAMTS3							IRF2
	TMEM45A	9330159F19Rik	MMP14							TRIM14
	BCAN	Emcn	ADAMTS4							FCGR1A
	ATF3	1110032F04Rik	SCUBE1							MARCH1
	CAV1	Tspan18	ITGA5							SOCS3
	AMPD3	Gm26586	SDC3							JAK2
	GPC3	Dpp6	COL6A3							HLA-DMA
	NDST1	Mapkapk5	FBLN2							PARP12
	IRS2	Smagp	COL1A2							TNFAIP6
	SAP30	Snhg11	FBN1							TRIM26
	GAA	Ube2ql1	MFAP4							VCAM1
	SDC4	Kcnj15	BMP1							CD274
	STBD1	Pcp4l1	COL3A1							CIITA
	IER3	A2m	ADAM9							NAMPT
	PKLR	Selp	COL8A2							SELP
	IGFBP1	Gm22748	LAMB2							GPR18
	PLAUR	Kcnh1	EFEMP2							FPR1
	PRKCDBP	Gm37422	A2M							PRIC285
	WISP2	Nova2	PLEC							PSME2
	LARGE	Slfn3	BGN							SERPING1
	CCRN4L	Col7a1	COL4A1							CCL5
	S100A4	Insrr	LAMA2							RNF31
	RRAGD	Arap3	COL27A1							SOD2
	ZFP36	Aatk	COL5A2							TRIM25
	EGFR	Slit1	COL15A1							LAP3
	EDN2	Myrip	COL6A6							PSMA3
	IDS	Prr33	ITGA1							RNF213
	CDKN1A	Tmem132e	ITGB3							PELI1
	RORA	9830144P21Rik	PECAM1							CFB
	DUSP1	Mmp15								CD86
	MIF	A930006L05Rik								TXNIP
	PPP1R3C	F5								HLA-DQA1
	DPYSL4	Ccm2l								GCH1
	KDELR3	Olfr810								PNP
	DTNA	Arhgef15								CCL7
	ADORA2B	Sox18								PTPN6
	HS3ST1	Megf11								SPPL2A
	PTRF	Sdk2								IL4R
	NR3C1	Ppp1r16b								PNPT1
	KLF6	Plvap								DHX58
	GPC4	Meg3								BTG1
	CYR61	Meox1								CASP8
	TNFAIP3	Stab1								IFI30
	CA12	Sh2d3c								CCL2
	HEXA	Efcc1								FGL2
	BGN	Tnn								CASP7
	PPP1R15A	Gm12940								SECTM1
	PGM2	Kcnma1								IL15RA
	PIM1	Hoxd9								CD40
	PRDX5	Crlf1								TRAFD1
	NAGK	Gcnt4								HLA-DRB1
	CDKN1B	Lama1								GBP6
	BRS3	Sh3gl3								LCP2
	TKTL1	Cacna1c								HLA-G
	MT1E	B830012L14Rik								MT2A
	ATP7A	Aoc1								RIPK1
	MT2A	C530043K16Rik								KLRK1
	SDC3	Ednrb								UPP1
	TIPARP	Frem1								PSMB2
	PKP1	Notch4								TDRD7
	ANXA2	8430408G22Rik								HIF1A
	PGAM2	Lrat								EIF4E3
	DDIT3	Trp53i11								VAMP8
	PRKCA	5330416C01Rik								PFKP
	SLC37A4	Edil3								CD38
	CXCR4	Tmem59l								ZBP1
	EFNA3	Hmcn1								BANK1
	CP	Gdnf								TOR1B
	KLF7	Exoc3l								RBCK1
	CTGF	Dnm3os								PDE4B
	CHST3	Gm37644								MVP
	TPD52	Gm22								IL7
	LXN	Gm6249								BPGM
	B4GALNT2	F2rl1								FTSJD2
	PPARGC1A	Ptprm								AUTS2
	BCL2	Thbs4								B2M
	GCNT2	Nkx2-3								RIPK2
	HAS1	Dusp2								CD69
	KLHL24	Dlgap1								MYD88
	SCARB1	Lrg1								PSMA2
	SLC25A1	Drp2								PIM1
	SDC2	Tub								NOD1
	CASP6	Robo1								CFH
	VHL	Gap43								TAPBP
	FOXO3	Bean1								SLC25A28
	PDGFB	Gm16144								PTPN1
	B3GALT6	Gja4								TNFAIP3
	SLC2A5	Slc16a12								SSPN
	SRPX	8030451A03Rik								NUP93
	EFNA1	Glis3								MTHFD2
	GLRX	Tnnt3								CDKN1A
	CXCR7	Col15a1								IRF4
	PAM	Gm26523								NFKB1
	TGFBI	Eng								BATF2
	DCN	Gm13684								HLA-B
	SIAH2	Foxc2								LATS2
	PLAC8	Prkcg								IRF5
	FBP1	Slit2								SLAMF7
	TPST2	Camk2a								ISOC1
	PHKG1	Shc4								P2RY14
	MYH9	Adam19								STAT3
	CDKN1C	Thsd1								NCOA3
	GRHPR	Kank3								HLA-A
	PCK1	Nrp2								IL6
	INHA	Col1a1								GZMA
	HSPA5	Lrrc15								IFNAR2
	NDST2	Gm43289								CD74
	NEDD4L	Dysf								RAPGEF6
	TPBG	Tmem95								CASP4
	XPNPEP1	Fbn2								FAS
	IL6	Sobp								OGFR
	SLC6A6	Rgs7bp								ARL4A
	MAP3K1	Shank3								SRI
	LDHC	Adamts6								LYSMD2
	AKAP12	Rnf165								CSF2RB
	TES	Ank								ST3GAL5
	KIF5A	Prdm6								C1R
	LALBA	Cilp								CASP3
	COL5A1	Asic3								CMKLR1
	GPC1	Akap6								NFKBIA
	HDLBP	Abi3bp								METTL7B
	ILVBL	Nipal4								ST8SIA4
	NCAN	Arhgap27								XCL1
	TGM2	Gm15684								IL2RB
	ETS1	Eva1a								VAMP5
	HOXB9	Fbn1								IL18BP
	SELENBP1	Bcr								ZNFX1
	FOSL2	Fign								ARID5B
	SULT2B1	Nav1								APOL6
	TGFB3	Gm43696								STAT4
		Asb4
		B130021K23Rik
		Gm37949
		Osr2
		Mtcl1
		Gm38257
		Fhod3
		Zfp423
		Adam33
		Sfrp2
		Rbm46
		Ahsg
		Vstm2b
		Prokr2
		Srgap1
		Itga8
		Epas1
		Gm26762
		Mir132
		Hmcn2
		Gm9752
		Add2
		Aoc3
		Gm43921
		Gm9917
		Itih3
		S1pr1
		Plekhg1
		Pcdh12
		Sfrp1
		Lrrc32
		Gm43361
		Dmtn
		Fignl2
		Ackr1
		Gm38399
		Adam12
		Epha7
		Xndc1
		Scube1
		Pramef12
		Popdc2
		Map4k2
		Gm16091
		Ebf2
		Cacna1g
		Hcn4
		Ltbp2
		Adcy2
		5730596B20Rik
		Hspg2
		Leng8
		Tbx3
		Ssc5d
		Gm9913
		Ptpru
		Tnc
		Mir212
		Cxcl14
		Gm20467
		Slc22a17
		Radil
		Nkd2
		Acer2
		Crocc2
		Adamtsl2
		Col4a2
		RP23-320D23.6
		Vcan
		Npr3
		Dnm3
		Col8a2
		Galnt18
		Glis1
		Tril
		Adcy5
		F2r
		Gm43693
		RP24-464B16.1
		Gm17057
		Olfml2a
		Col5a3
		Dchs1
		Gp1bb
		Setbp1
		Tmem132c
		Gm17034
		Gabre
		Gm38211
		Lamc1
		Cadm3
		Kng1
		2900026A02Rik
		Armcx4
		Fn1
		Plcb4
		Ebf1
		Gm26682
		Ttc28
		1700016P03Rik
		Lmx1a
		Col11a1
		Nr2f1
		Synm
		Fam71f2
		Gm15283
		Col6a3
		Pcdh19
		Brinp3
		Chodl
		Hoxaas2
		Col5a1
		Nfatc1
		Carmn
		Runx1t1
		Calcrl
		4833422C13Rik
		Sema6a
		Cmya5
		Gm26819
		Dot1l
		Limch1
		B930095G15Rik
		Pcdhb12
		Lrp1
		Faxc
